# Supplementary material for: Synthesis and characterization of an organic–inorganic hybrid crystal: 2[Co(en)3](V4O13)·4H2O
Source: Acta Crystallogr B Struct Sci Cryst Eng Mater. 2024 Sep 3;80(Pt 5):488–94. doi: 10.1107/S2052520624007509 (PMC11457104; doi:10.1107/S2052520624007509)
Supplement: Supplementary file 1 [file b-80-00488-sup1.cif]

data_I
#==============================================================================

# PROCESSING SUMMARY (IUCr Office Use Only)

_journal_date_recd_electronic      2024-04-13
_journal_date_to_coeditor         ?
_journal_date_from_coeditor       ?
_journal_date_accepted     2024-07-30
_journal_date_printers_first      ?
_journal_date_printers_final      ?
_journal_date_proofs_out          ?
_journal_date_proofs_in           ?
_journal_coeditor_name            ?
_journal_coeditor_code      LO5123SUP1
_journal_coeditor_notes
; ?
;
_journal_paper_category      FA
_journal_techeditor_code      B240750
_iucr_compatibility_tag          ACTA95
_journal_techeditor_notes  
;
;
_journal_coden_ASTM               ?
_journal_name_full                ?
_journal_year                     ?
_journal_volume                   ?
_journal_issue                    ?
_journal_page_first               ?
_journal_page_last                ?
_journal_suppl_publ_number        ?
_journal_suppl_publ_pages         ?

#==============================================================================

_database_code_depnum_ccdc_archive 'CCDC 2311892'
loop_
_audit_author_name
_audit_author_address
'Emilie Skytte Vosegaard'
;Aarhus University
Denmark
;
_audit_update_record             
;
2023-12-04 deposited with the CCDC. 2024-04-09 downloaded from the CCDC.
;
_audit_creation_date             2023-10-02
_audit_creation_method           
;
Olex2 1.5
(compiled 2023.08.24 svn.re1ec1418 for OlexSys, GUI svn.r6817)
;
_shelx_SHELXL_version_number     2017/1
_audit_contact_author_address    ?
_audit_contact_author_email      ?
_audit_contact_author_phone      ?
_publ_contact_author_id_orcid    ?
_publ_section_references         
;
Dolomanov, O.V., Bourhis, L.J., Gildea, R.J, Howard, J.A.K. & Puschmann, H.
 (2009), J. Appl. Cryst. 42, 339-341.

Sheldrick, G.M. (2008). Acta Cryst. A64, 112-122.

Sheldrick, G.M. (2015). Acta Cryst. A71, 3-8.
;
_chemical_name_common            ?
_chemical_name_systematic        ?
_chemical_formula_moiety         'C6 H24 Co N6, O6.5 V2, 2(H2 O)'
_chemical_formula_sum            'C6 H28 Co N6 O8.50 V2'
_chemical_formula_weight         481.15
_chemical_melting_point          ?
_chemical_oxdiff_formula         Co(C2H2N2H2)3(V2O6.5)
_chemical_oxdiff_usercomment     150K
loop_
_atom_type_symbol
_atom_type_description
_atom_type_scat_dispersion_real
_atom_type_scat_dispersion_imag
_atom_type_scat_source
C C 0.0033 0.0016 'International Tables Vol C Tables 4.2.6.8 and 6.1.1.4'
H H 0.0000 0.0000 'International Tables Vol C Tables 4.2.6.8 and 6.1.1.4'
Co Co 0.3494 0.9721 'International Tables Vol C Tables 4.2.6.8 and 6.1.1.4'
N N 0.0061 0.0033 'International Tables Vol C Tables 4.2.6.8 and 6.1.1.4'
O O 0.0106 0.0060 'International Tables Vol C Tables 4.2.6.8 and 6.1.1.4'
V V 0.3005 0.5294 'International Tables Vol C Tables 4.2.6.8 and 6.1.1.4'

_shelx_space_group_comment       
;
The symmetry employed for this shelxl refinement is uniquely defined
by the following loop, which should always be used as a source of
symmetry information in preference to the above space-group names.
They are only intended as comments.
;
_space_group_crystal_system      triclinic
_space_group_IT_number           2
_space_group_name_H-M_alt        'P -1'
_space_group_name_Hall           '-P 1'
loop_
_space_group_symop_operation_xyz
'x, y, z'
'-x, -y, -z'

_cell_length_a                   8.6226(3)
_cell_length_b                   8.9645(3)
_cell_length_c                   12.8206(5)
_cell_angle_alpha                81.491(3)
_cell_angle_beta                 71.357(3)
_cell_angle_gamma                65.064(4)
_cell_volume                     851.36(6)
_cell_formula_units_Z            2
_cell_measurement_reflns_used    21505
_cell_measurement_temperature    150(2)
_cell_measurement_theta_max      32.0240
_cell_measurement_theta_min      2.4880
_shelx_estimated_absorpt_T_max   ?
_shelx_estimated_absorpt_T_min   ?
_exptl_absorpt_coefficient_mu    2.088
_exptl_absorpt_correction_T_max  1.00000
_exptl_absorpt_correction_T_min  0.91039
_exptl_absorpt_correction_type   multi-scan
_exptl_absorpt_process_details   
;
CrysAlisPro 1.171.41.115a (Rigaku Oxford Diffraction, 2021)
Empirical absorption correction using spherical harmonics,
implemented in SCALE3 ABSPACK scaling algorithm.
;
_exptl_absorpt_special_details   ?
_exptl_crystal_colour            orange
_exptl_crystal_density_diffrn    1.877
_exptl_crystal_density_meas      ?
_exptl_crystal_density_method    ?
_exptl_crystal_description       plate
_exptl_crystal_F_000             494
_exptl_crystal_size_max          0.09
_exptl_crystal_size_mid          0.08
_exptl_crystal_size_min          0.03
_exptl_transmission_factor_max   ?
_exptl_transmission_factor_min   ?
_diffrn_reflns_av_R_equivalents  0.0175
_diffrn_reflns_av_unetI/netI     0.0135
_diffrn_reflns_Laue_measured_fraction_full 1.000
_diffrn_reflns_Laue_measured_fraction_max 0.863
_diffrn_reflns_limit_h_max       12
_diffrn_reflns_limit_h_min       -12
_diffrn_reflns_limit_k_max       12
_diffrn_reflns_limit_k_min       -12
_diffrn_reflns_limit_l_max       17
_diffrn_reflns_limit_l_min       -18
_diffrn_reflns_number            26667
_diffrn_reflns_point_group_measured_fraction_full 1.000
_diffrn_reflns_point_group_measured_fraction_max 0.863
_diffrn_reflns_theta_full        25.242
_diffrn_reflns_theta_max         32.011
_diffrn_reflns_theta_min         2.506
_diffrn_ambient_environment      N~2~
_diffrn_ambient_temperature      150
_diffrn_detector                 'Hybrid Pixel Array Detector'
_diffrn_detector_area_resol_mean 10.0000
_diffrn_detector_type            'HyPix-Arc 100'
_diffrn_measured_fraction_theta_full 1.000
_diffrn_measured_fraction_theta_max 0.863
_diffrn_measurement_details      
;
List of Runs (angles in degrees, time in seconds):

  # Type    Start    End  Width  t~exp~   \w     \q     \k     \f   Frames
#--------------------------------------------------------------------------
  1  \w    -19.00  37.00   0.50   30.00    --   -6.20  19.00  83.00  112
  2  \w    -56.00 -30.00   0.50   30.00    --   -6.20 -19.00 -83.00   52
  3  \w    -67.00  26.00   0.50   30.00    --    6.67 -19.00 -83.00  186
  4  \w     -5.00  65.00   0.50   30.00    --    6.67  19.00  83.00  140
  5  \w    -64.00 -24.00   0.50   30.00    --   -6.20 123.00   5.75   80
  6  \w    -66.00 -18.00   0.50   30.00    --   -6.20 127.00-144.71   96
  7  \w    -60.00  -6.00   0.50   30.00    --   -6.20 115.00 155.33  108
  8  \w     23.00  76.00   0.50   30.00    --    6.67  77.00 -90.00  106
  9  \w    -12.00  76.00   0.50   30.00    --    6.67  38.00 120.00  176
 10  \w    -73.00  26.00   0.50   30.00    --    6.67 -19.00  90.00  198
 11  \w     -1.00  48.00   0.50   30.00    --    6.67 -99.00   0.00   98
 12  \w    -22.00  69.00   0.50   30.00    --    6.67  77.00-150.00  182
;
_diffrn_measurement_device       'four-circle diffractometer'
_diffrn_measurement_device_type  'XtaLAB Synergy, Dualflex, HyPix-Arc 100'
_diffrn_measurement_method       '\w scans'
_diffrn_orient_matrix_type       
'CrysAlisPro convention (1999,Acta A55,543-557)'
_diffrn_orient_matrix_UB_11      0.0779191000
_diffrn_orient_matrix_UB_12      -0.0132817000
_diffrn_orient_matrix_UB_13      0.0142050000
_diffrn_orient_matrix_UB_21      0.0249217000
_diffrn_orient_matrix_UB_22      -0.0862156000
_diffrn_orient_matrix_UB_23      0.0003357000
_diffrn_orient_matrix_UB_31      0.0477002000
_diffrn_orient_matrix_UB_32      -0.0024616000
_diffrn_orient_matrix_UB_33      -0.0566408000
_diffrn_radiation_monochromator  mirror
_diffrn_radiation_probe          x-ray
_diffrn_radiation_type           'Mo K\a'
_diffrn_radiation_wavelength     0.71073
_diffrn_source                   'micro-focus sealed X-ray tube'
_diffrn_source_type              'PhotonJet (Mo) X-ray Source'
_reflns_Friedel_coverage         0.000
_reflns_Friedel_fraction_full    .
_reflns_Friedel_fraction_max     .
_reflns_number_gt                4778
_reflns_number_total             5099
_reflns_special_details          
;
 Reflections were merged by SHELXL according to the crystal
 class for the calculation of statistics and refinement.
 
 _reflns_Friedel_fraction is defined as the number of unique
 Friedel pairs measured divided by the number that would be
 possible theoretically, ignoring centric projections and
 systematic absences.
;
_reflns_threshold_expression     'I > 2\s(I)'
_computing_cell_refinement       'CrysAlisPro 1.171.41.115a (Rigaku OD, 2021)'
_computing_data_collection       'CrysAlisPro 1.171.41.115a (Rigaku OD, 2021)'
_computing_data_reduction        'CrysAlisPro 1.171.41.115a (Rigaku OD, 2021)'
_computing_molecular_graphics    'Olex2 1.5 (Dolomanov et al., 2009)'
_computing_publication_material  'Olex2 1.5 (Dolomanov et al., 2009)'
_computing_structure_refinement  'SHELXL  (Sheldrick, 2008)'
_computing_structure_solution    'SHELXT 2014/5 (Sheldrick, 2014)'
_refine_diff_density_max         1.299
_refine_diff_density_min         -0.469
_refine_diff_density_rms         0.087
_refine_ls_extinction_coef       .
_refine_ls_extinction_method     none
_refine_ls_goodness_of_fit_ref   1.057
_refine_ls_hydrogen_treatment    mixed
_refine_ls_matrix_type           full
_refine_ls_number_parameters     221
_refine_ls_number_reflns         5099
_refine_ls_number_restraints     0
_refine_ls_R_factor_all          0.0290
_refine_ls_R_factor_gt           0.0272
_refine_ls_restrained_S_all      1.057
_refine_ls_shift/su_max          0.002
_refine_ls_shift/su_mean         0.000
_refine_ls_structure_factor_coef Fsqd
_refine_ls_weighting_details     
'w=1/[\s^2^(Fo^2^)+(0.0345P)^2^+1.1775P] where P=(Fo^2^+2Fc^2^)/3'
_refine_ls_weighting_scheme      calc
_refine_ls_wR_factor_gt          0.0717
_refine_ls_wR_factor_ref         0.0727
_refine_special_details          ?
_olex2_refinement_description    
;
1. Fixed Uiso
 At 1.2 times of:
  All H(H) groups, All C(H,H) groups, All N(H,H) groups
 At 1.5 times of:
  All O(H,H) groups
2.a Free rotating group:
 O9(H9A,H9B), O8(H8A,H8B)
2.b Secondary CH2 refined with riding coordinates:
 N5(H5A,H5B), N4(H4A,H4B), N3(H3A,H3B), N6(H6A,H6B), N1(H1A,H1B), N2(H2A,H2B),
 C3(H3C,H3D), C4(H4C,H4D), C1(H1C,H1D), C5(H5C,H5D), C6(H6C,H6D), C2(H2C,H2D)
;
_atom_sites_solution_hydrogens   mixed
_atom_sites_solution_primary     dual
_atom_sites_solution_secondary   ?
loop_
_atom_site_label
_atom_site_type_symbol
_atom_site_fract_x
_atom_site_fract_y
_atom_site_fract_z
_atom_site_U_iso_or_equiv
_atom_site_adp_type
_atom_site_occupancy
_atom_site_site_symmetry_order
_atom_site_calc_flag
_atom_site_refinement_flags_posn
_atom_site_refinement_flags_adp
_atom_site_refinement_flags_occupancy
_atom_site_disorder_assembly
_atom_site_disorder_group
Co1 Co 0.45571(3) 0.74786(2) 0.72876(2) 0.00767(6) Uani 1 1 d . . . . .
V1 V 1.18137(3) 0.36382(3) 0.67076(2) 0.00798(6) Uani 1 1 d . . . . .
V2 V 0.99667(4) 0.33724(3) 0.93834(2) 0.01006(6) Uani 1 1 d . . . . .
O4 O 1.17051(16) 0.27809(15) 0.81233(9) 0.0130(2) Uani 1 1 d . . . . .
O3 O 1.37021(16) 0.23681(16) 0.58380(10) 0.0156(2) Uani 1 1 d . . . . .
O1 O 1.17687(17) 0.55557(15) 0.66353(11) 0.0162(2) Uani 1 1 d . . . . .
O2 O 1.00561(16) 0.37193(16) 0.63891(11) 0.0163(2) Uani 1 1 d . . . . .
O9 O 1.05666(19) 0.22955(17) 0.45019(11) 0.0205(3) Uani 1 1 d G . . . .
H9A H 1.035593 0.278276 0.510105 0.031 Uiso 1 1 d G U . . .
H9B H 0.988613 0.303898 0.413954 0.031 Uiso 1 1 d G U . . .
O8 O 1.29901(18) -0.12189(18) 1.04602(12) 0.0216(3) Uani 1 1 d G . . . .
H8A H 1.251077 -0.193591 1.064461 0.032 Uiso 1 1 d G U . . .
H8B H 1.218061 -0.025416 1.037794 0.032 Uiso 1 1 d G U . . .
O6 O 1.02716(19) 0.17416(18) 1.02030(11) 0.0229(3) Uani 1 1 d . . . . .
O5 O 0.79715(18) 0.39476(18) 0.92058(12) 0.0224(3) Uani 1 1 d . . . . .
N5 N 0.3667(2) 0.57914(18) 0.80035(12) 0.0143(3) Uani 1 1 d . . . . .
H5A H 0.326982 0.592389 0.874596 0.017 Uiso 1 1 calc R U . . .
H5B H 0.273910 0.588825 0.776729 0.017 Uiso 1 1 calc R U . . .
N4 N 0.34689(19) 0.78278(18) 0.60871(12) 0.0133(3) Uani 1 1 d . . . . .
H4A H 0.429519 0.779156 0.542689 0.016 Uiso 1 1 calc R U . . .
H4B H 0.309402 0.701252 0.610624 0.016 Uiso 1 1 calc R U . . .
N3 N 0.22878(19) 0.92499(18) 0.80346(12) 0.0139(3) Uani 1 1 d . . . . .
H3A H 0.186256 0.892893 0.873630 0.017 Uiso 1 1 calc R U . . .
H3B H 0.247226 1.016869 0.806301 0.017 Uiso 1 1 calc R U . . .
O7 O 1.000000 0.500000 1.000000 0.0426(7) Uani 1 2 d S . P . .
N6 N 0.66142(19) 0.56843(18) 0.64189(13) 0.0155(3) Uani 1 1 d . . . . .
H6A H 0.688561 0.599926 0.569838 0.019 Uiso 1 1 calc R U . . .
H6B H 0.758067 0.542616 0.666263 0.019 Uiso 1 1 calc R U . . .
N1 N 0.5669(2) 0.72099(18) 0.84695(12) 0.0151(3) Uani 1 1 d . . . . .
H1A H 0.480970 0.767604 0.909692 0.018 Uiso 1 1 calc R U . . .
H1B H 0.624168 0.612040 0.860953 0.018 Uiso 1 1 calc R U . . .
N2 N 0.5642(2) 0.90768(18) 0.66417(13) 0.0154(3) Uani 1 1 d . . . . .
H2A H 0.662697 0.861701 0.606731 0.018 Uiso 1 1 calc R U . . .
H2B H 0.484965 0.998045 0.638636 0.018 Uiso 1 1 calc R U . . .
C3 C 0.0956(2) 0.9622(2) 0.74123(15) 0.0165(3) Uani 1 1 d . . . . .
H3C H 0.003946 1.075747 0.756192 0.020 Uiso 1 1 calc R U . . .
H3D H 0.035130 0.885169 0.764575 0.020 Uiso 1 1 calc R U . . .
C4 C 0.1940(2) 0.9437(2) 0.62026(15) 0.0157(3) Uani 1 1 d . . . . .
H4C H 0.115165 0.947064 0.577463 0.019 Uiso 1 1 calc R U . . .
H4D H 0.235984 1.033371 0.593367 0.019 Uiso 1 1 calc R U . . .
C1 C 0.6968(2) 0.8005(2) 0.81327(16) 0.0178(3) Uani 1 1 d . . . . .
H1C H 0.812426 0.726606 0.765567 0.021 Uiso 1 1 calc R U . . .
H1D H 0.717425 0.826526 0.878811 0.021 Uiso 1 1 calc R U . . .
C5 C 0.5138(2) 0.4138(2) 0.77272(17) 0.0194(3) Uani 1 1 d . . . . .
H5C H 0.464764 0.328916 0.783520 0.029(7) Uiso 1 1 calc R . . . .
H5D H 0.593119 0.385567 0.820379 0.034 Uiso 1 1 calc R U . . .
C6 C 0.6159(2) 0.4225(2) 0.65360(17) 0.0194(3) Uani 1 1 d . . . . .
H6C H 0.725947 0.320949 0.633346 0.023 Uiso 1 1 calc R U . . .
H6D H 0.541816 0.434961 0.605120 0.023 Uiso 1 1 calc R U . . .
C2 C 0.6150(3) 0.9561(2) 0.75128(17) 0.0199(3) Uani 1 1 d . . . . .
H2C H 0.508282 1.036294 0.801645 0.024 Uiso 1 1 calc R U . . .
H2D H 0.702010 1.006887 0.717402 0.024 Uiso 1 1 calc R U . . .

loop_
_atom_site_aniso_label
_atom_site_aniso_U_11
_atom_site_aniso_U_22
_atom_site_aniso_U_33
_atom_site_aniso_U_23
_atom_site_aniso_U_13
_atom_site_aniso_U_12
Co1 0.00705(10) 0.00652(10) 0.00885(10) -0.00003(7) -0.00218(7) -0.00226(7)
V1 0.00799(11) 0.00787(12) 0.00797(12) 0.00043(8) -0.00225(8) -0.00326(9)
V2 0.01127(12) 0.00868(12) 0.00863(12) -0.00121(8) -0.00045(9) -0.00389(9)
O4 0.0135(5) 0.0133(5) 0.0089(5) 0.0005(4) -0.0012(4) -0.0039(4)
O3 0.0126(5) 0.0159(6) 0.0121(5) -0.0004(4) 0.0008(4) -0.0030(5)
O1 0.0194(6) 0.0113(5) 0.0226(6) 0.0038(4) -0.0115(5) -0.0077(5)
O2 0.0132(5) 0.0194(6) 0.0184(6) -0.0020(5) -0.0068(5) -0.0063(5)
O9 0.0212(6) 0.0177(6) 0.0179(6) -0.0021(5) -0.0099(5) 0.0002(5)
O8 0.0188(6) 0.0181(6) 0.0245(7) -0.0004(5) -0.0053(5) -0.0049(5)
O6 0.0211(6) 0.0223(7) 0.0167(6) 0.0091(5) -0.0026(5) -0.0058(5)
O5 0.0131(6) 0.0218(7) 0.0272(7) 0.0036(5) -0.0055(5) -0.0035(5)
N5 0.0146(6) 0.0138(6) 0.0144(6) 0.0014(5) -0.0042(5) -0.0061(5)
N4 0.0134(6) 0.0136(6) 0.0123(6) 0.0003(5) -0.0034(5) -0.0053(5)
N3 0.0140(6) 0.0127(6) 0.0129(6) -0.0002(5) -0.0032(5) -0.0039(5)
O7 0.0507(15) 0.0415(14) 0.0401(14) -0.0289(11) 0.0092(11) -0.0296(13)
N6 0.0128(6) 0.0142(7) 0.0172(7) -0.0017(5) -0.0027(5) -0.0039(5)
N1 0.0154(6) 0.0139(6) 0.0162(7) 0.0006(5) -0.0063(5) -0.0050(5)
N2 0.0140(6) 0.0136(7) 0.0183(7) 0.0020(5) -0.0050(5) -0.0059(5)
C3 0.0097(7) 0.0153(8) 0.0226(8) 0.0013(6) -0.0058(6) -0.0029(6)
C4 0.0182(8) 0.0127(7) 0.0181(8) 0.0038(6) -0.0107(6) -0.0052(6)
C1 0.0168(8) 0.0182(8) 0.0247(9) 0.0024(6) -0.0117(7) -0.0097(7)
C5 0.0186(8) 0.0093(7) 0.0329(10) 0.0042(6) -0.0136(7) -0.0050(6)
C6 0.0146(8) 0.0128(8) 0.0308(10) -0.0080(6) -0.0063(7) -0.0032(6)
C2 0.0207(8) 0.0155(8) 0.0292(10) 0.0005(6) -0.0113(7) -0.0099(7)

_geom_special_details            
;
 All esds (except the esd in the dihedral angle between two l.s. planes)
 are estimated using the full covariance matrix.  The cell esds are taken
 into account individually in the estimation of esds in distances, angles
 and torsion angles; correlations between esds in cell parameters are only
 used when they are defined by crystal symmetry.  An approximate (isotropic)
 treatment of cell esds is used for estimating esds involving l.s. planes.
;
loop_
_geom_bond_atom_site_label_1
_geom_bond_atom_site_label_2
_geom_bond_distance
_geom_bond_site_symmetry_2
_geom_bond_publ_flag
Co1 N5 1.9588(15) . ?
Co1 N4 1.9699(14) . ?
Co1 N3 1.9747(15) . ?
Co1 N6 1.9584(15) . ?
Co1 N1 1.9747(15) . ?
Co1 N2 1.9742(15) . ?
V1 O4 1.8529(12) . ?
V1 O3 1.6860(12) . ?
V1 O1 1.6923(13) . ?
V1 O2 1.6621(12) . ?
V2 O4 1.7813(12) . ?
V2 O6 1.6457(13) . ?
V2 O5 1.6569(14) . ?
V2 O7 1.7737(3) . ?
O9 H9A 0.8701 . ?
O9 H9B 0.8702 . ?
O8 H8A 0.8697 . ?
O8 H8B 0.8702 . ?
N5 H5A 0.9100 . ?
N5 H5B 0.9100 . ?
N5 C5 1.488(2) . ?
N4 H4A 0.9100 . ?
N4 H4B 0.9100 . ?
N4 C4 1.475(2) . ?
N3 H3A 0.9100 . ?
N3 H3B 0.9100 . ?
N3 C3 1.500(2) . ?
N6 H6A 0.9100 . ?
N6 H6B 0.9100 . ?
N6 C6 1.492(2) . ?
N1 H1A 0.9100 . ?
N1 H1B 0.9100 . ?
N1 C1 1.491(2) . ?
N2 H2A 0.9100 . ?
N2 H2B 0.9100 . ?
N2 C2 1.498(2) . ?
C3 H3C 0.9900 . ?
C3 H3D 0.9900 . ?
C3 C4 1.506(3) . ?
C4 H4C 0.9900 . ?
C4 H4D 0.9900 . ?
C1 H1C 0.9900 . ?
C1 H1D 0.9900 . ?
C1 C2 1.508(3) . ?
C5 H5C 0.9900 . ?
C5 H5D 0.9900 . ?
C5 C6 1.509(3) . ?
C6 H6C 0.9900 . ?
C6 H6D 0.9900 . ?
C2 H2C 0.9900 . ?
C2 H2D 0.9900 . ?

loop_
_geom_angle_atom_site_label_1
_geom_angle_atom_site_label_2
_geom_angle_atom_site_label_3
_geom_angle
_geom_angle_site_symmetry_1
_geom_angle_site_symmetry_3
_geom_angle_publ_flag
N5 Co1 N4 92.67(6) . . ?
N5 Co1 N3 91.40(6) . . ?
N5 Co1 N1 89.65(6) . . ?
N5 Co1 N2 174.27(6) . . ?
N4 Co1 N3 85.12(6) . . ?
N4 Co1 N1 177.64(6) . . ?
N4 Co1 N2 92.57(6) . . ?
N3 Co1 N1 94.40(6) . . ?
N6 Co1 N5 86.07(6) . . ?
N6 Co1 N4 87.13(6) . . ?
N6 Co1 N3 171.73(6) . . ?
N6 Co1 N1 93.45(6) . . ?
N6 Co1 N2 91.89(6) . . ?
N2 Co1 N3 91.35(6) . . ?
N2 Co1 N1 85.12(6) . . ?
O3 V1 O4 108.37(6) . . ?
O3 V1 O1 110.96(7) . . ?
O1 V1 O4 110.31(6) . . ?
O2 V1 O4 108.32(6) . . ?
O2 V1 O3 109.46(6) . . ?
O2 V1 O1 109.37(6) . . ?
O6 V2 O4 107.39(6) . . ?
O6 V2 O5 106.96(7) . . ?
O6 V2 O7 110.43(6) . . ?
O5 V2 O4 111.88(7) . . ?
O5 V2 O7 108.96(5) . . ?
O7 V2 O4 111.13(4) . . ?
V2 O4 V1 131.12(7) . . ?
H9A O9 H9B 104.5 . . ?
H8A O8 H8B 109.5 . . ?
Co1 N5 H5A 109.9 . . ?
Co1 N5 H5B 109.9 . . ?
H5A N5 H5B 108.3 . . ?
C5 N5 Co1 109.04(11) . . ?
C5 N5 H5A 109.9 . . ?
C5 N5 H5B 109.9 . . ?
Co1 N4 H4A 109.6 . . ?
Co1 N4 H4B 109.6 . . ?
H4A N4 H4B 108.2 . . ?
C4 N4 Co1 110.10(10) . . ?
C4 N4 H4A 109.6 . . ?
C4 N4 H4B 109.6 . . ?
Co1 N3 H3A 109.8 . . ?
Co1 N3 H3B 109.8 . . ?
H3A N3 H3B 108.3 . . ?
C3 N3 Co1 109.24(10) . . ?
C3 N3 H3A 109.8 . . ?
C3 N3 H3B 109.8 . . ?
V2 O7 V2 180.0 2_767 . ?
Co1 N6 H6A 110.0 . . ?
Co1 N6 H6B 110.0 . . ?
H6A N6 H6B 108.3 . . ?
C6 N6 Co1 108.64(11) . . ?
C6 N6 H6A 110.0 . . ?
C6 N6 H6B 110.0 . . ?
Co1 N1 H1A 109.7 . . ?
Co1 N1 H1B 109.7 . . ?
H1A N1 H1B 108.2 . . ?
C1 N1 Co1 110.02(11) . . ?
C1 N1 H1A 109.7 . . ?
C1 N1 H1B 109.7 . . ?
Co1 N2 H2A 110.0 . . ?
Co1 N2 H2B 110.0 . . ?
H2A N2 H2B 108.3 . . ?
C2 N2 Co1 108.62(11) . . ?
C2 N2 H2A 110.0 . . ?
C2 N2 H2B 110.0 . . ?
N3 C3 H3C 110.1 . . ?
N3 C3 H3D 110.1 . . ?
N3 C3 C4 108.11(13) . . ?
H3C C3 H3D 108.4 . . ?
C4 C3 H3C 110.1 . . ?
C4 C3 H3D 110.1 . . ?
N4 C4 C3 106.22(13) . . ?
N4 C4 H4C 110.5 . . ?
N4 C4 H4D 110.5 . . ?
C3 C4 H4C 110.5 . . ?
C3 C4 H4D 110.5 . . ?
H4C C4 H4D 108.7 . . ?
N1 C1 H1C 110.5 . . ?
N1 C1 H1D 110.5 . . ?
N1 C1 C2 106.36(14) . . ?
H1C C1 H1D 108.6 . . ?
C2 C1 H1C 110.5 . . ?
C2 C1 H1D 110.5 . . ?
N5 C5 H5C 110.4 . . ?
N5 C5 H5D 110.4 . . ?
N5 C5 C6 106.72(14) . . ?
H5C C5 H5D 108.6 . . ?
C6 C5 H5C 110.4 . . ?
C6 C5 H5D 110.4 . . ?
N6 C6 C5 106.61(14) . . ?
N6 C6 H6C 110.4 . . ?
N6 C6 H6D 110.4 . . ?
C5 C6 H6C 110.4 . . ?
C5 C6 H6D 110.4 . . ?
H6C C6 H6D 108.6 . . ?
N2 C2 C1 106.63(14) . . ?
N2 C2 H2C 110.4 . . ?
N2 C2 H2D 110.4 . . ?
C1 C2 H2C 110.4 . . ?
C1 C2 H2D 110.4 . . ?
H2C C2 H2D 108.6 . . ?

loop_
_geom_torsion_atom_site_label_1
_geom_torsion_atom_site_label_2
_geom_torsion_atom_site_label_3
_geom_torsion_atom_site_label_4
_geom_torsion
_geom_torsion_site_symmetry_1
_geom_torsion_site_symmetry_2
_geom_torsion_site_symmetry_3
_geom_torsion_site_symmetry_4
_geom_torsion_publ_flag
Co1 N5 C5 C6 -39.20(16) . . . . ?
Co1 N4 C4 C3 -41.15(15) . . . . ?
Co1 N3 C3 C4 -35.72(16) . . . . ?
Co1 N6 C6 C5 -40.51(16) . . . . ?
Co1 N1 C1 C2 38.10(17) . . . . ?
Co1 N2 C2 C1 42.25(16) . . . . ?
O3 V1 O4 V2 -171.60(9) . . . . ?
O1 V1 O4 V2 66.74(11) . . . . ?
O2 V1 O4 V2 -52.93(11) . . . . ?
O6 V2 O4 V1 155.09(9) . . . . ?
O5 V2 O4 V1 38.01(11) . . . . ?
N5 C5 C6 N6 51.89(18) . . . . ?
N3 C3 C4 N4 49.78(17) . . . . ?
O7 V2 O4 V1 -84.03(9) . . . . ?
N1 C1 C2 N2 -52.00(19) . . . . ?

loop_
_geom_hbond_atom_site_label_D
_geom_hbond_atom_site_label_H
_geom_hbond_atom_site_label_A
_geom_hbond_distance_DH
_geom_hbond_distance_HA
_geom_hbond_distance_DA
_geom_hbond_angle_DHA
_geom_hbond_site_symmetry_A
_geom_hbond_publ_flag
O8 H8A O5 0.8697 1.990 2.833(3) 164.68(9)  2_757 y
O8 H8B O6 0.8702 1.896 2.7634(19) 174.40(14) . y
O9 H9A O2 0.8701 1.858 2.727(3) 176.10(10)  . y
O9 H9B O1 0.8702 1.905 2.769(2) 171.44(14) 2_766 y
N6 H6B O2 0.910 1.987 2.7298(19) 137.76(11) . y


_shelx_res_file                  
;
TITL cov_sep23_150k_a.res in P-1
    cov_sep23_150k.res
    created by SHELXL-2017/1 at 12:28:02 on 02-Oct-2023
REM Old TITL CoV_sep23_150K in P-1
REM SHELXT solution in P-1
REM R1 0.055, Rweak 0.005, Alpha 0.079, Orientation as input
REM Formula found by SHELXT: C12 N13 O16 V4 Co2
CELL 0.71073 8.6226 8.9645 12.8206 81.491 71.357 65.064
ZERR 2 0.0003 0.0003 0.0005 0.003 0.003 0.004
LATT 1
SFAC C H Co N O V
UNIT 12 56 2 12 17 4

L.S. 10
PLAN  3
TEMP -123
CONF
BOND $H
list 4
fmap 2 53
MORE -1
ACTA
REM <olex2.extras>
REM <HklSrc "%.\\CoV_sep23_150K.hkl">
REM </olex2.extras>

WGHT    0.034500    1.177500
FVAR       0.58582
CO1   3    0.455714    0.747861    0.728759    11.00000    0.00705    0.00652 =
         0.00885   -0.00003   -0.00218   -0.00226
V1    6    1.181368    0.363819    0.670757    11.00000    0.00799    0.00787 =
         0.00797    0.00043   -0.00225   -0.00326
V2    6    0.996668    0.337237    0.938341    11.00000    0.01127    0.00868 =
         0.00863   -0.00121   -0.00045   -0.00389
O4    5    1.170513    0.278086    0.812332    11.00000    0.01354    0.01327 =
         0.00888    0.00052   -0.00122   -0.00385
O3    5    1.370213    0.236811    0.583797    11.00000    0.01265    0.01591 =
         0.01206   -0.00039    0.00079   -0.00297
O1    5    1.176872    0.555574    0.663527    11.00000    0.01942    0.01128 =
         0.02261    0.00378   -0.01149   -0.00773
O2    5    1.005609    0.371932    0.638907    11.00000    0.01317    0.01936 =
         0.01840   -0.00198   -0.00684   -0.00632
AFIX   6
O9    5    1.056659    0.229547    0.450193    11.00000    0.02123    0.01770 =
         0.01793   -0.00212   -0.00992    0.00022
H9A   2    1.035593    0.278276    0.510105    11.00000   -1.50000
H9B   2    0.988613    0.303898    0.413954    11.00000   -1.50000
AFIX   6

O8    5    1.299008   -0.121885    1.046018    11.00000    0.01876    0.01809 =
         0.02455   -0.00038   -0.00526   -0.00489
H8A   2    1.251077   -0.193591    1.064461    11.00000   -1.50000
H8B   2    1.218061   -0.025416    1.037794    11.00000   -1.50000
AFIX   0

O6    5    1.027163    0.174165    1.020298    11.00000    0.02106    0.02228 =
         0.01669    0.00911   -0.00259   -0.00577
O5    5    0.797146    0.394760    0.920581    11.00000    0.01305    0.02178 =
         0.02719    0.00356   -0.00554   -0.00350
N5    4    0.366706    0.579140    0.800355    11.00000    0.01461    0.01378 =
         0.01440    0.00137   -0.00421   -0.00609
AFIX  23
H5A   2    0.326982    0.592389    0.874596    11.00000   -1.20000
H5B   2    0.273910    0.588825    0.776729    11.00000   -1.20000
AFIX   0
N4    4    0.346895    0.782780    0.608707    11.00000    0.01340    0.01356 =
         0.01230    0.00031   -0.00343   -0.00526
AFIX  23
H4A   2    0.429519    0.779156    0.542689    11.00000   -1.20000
H4B   2    0.309402    0.701252    0.610624    11.00000   -1.20000
AFIX   0
N3    4    0.228775    0.924992    0.803456    11.00000    0.01395    0.01274 =
         0.01294   -0.00019   -0.00324   -0.00387
AFIX  23
H3A   2    0.186256    0.892893    0.873630    11.00000   -1.20000
H3B   2    0.247226    1.016869    0.806301    11.00000   -1.20000
AFIX   0

O7    5    1.000000    0.500000    1.000000    10.50000    0.05071    0.04154 =
         0.04011   -0.02888    0.00917   -0.02962
N6    4    0.661422    0.568432    0.641890    11.00000    0.01276    0.01420 =
         0.01718   -0.00166   -0.00270   -0.00386
AFIX  23
H6A   2    0.688561    0.599926    0.569838    11.00000   -1.20000
H6B   2    0.758067    0.542616    0.666263    11.00000   -1.20000
AFIX   0
N1    4    0.566915    0.720993    0.846948    11.00000    0.01542    0.01388 =
         0.01619    0.00058   -0.00635   -0.00504
AFIX  23
H1A   2    0.480970    0.767604    0.909692    11.00000   -1.20000
H1B   2    0.624168    0.612040    0.860953    11.00000   -1.20000
AFIX   0
N2    4    0.564216    0.907677    0.664166    11.00000    0.01402    0.01364 =
         0.01833    0.00198   -0.00495   -0.00591
AFIX  23
H2A   2    0.662697    0.861701    0.606731    11.00000   -1.20000
H2B   2    0.484965    0.998045    0.638636    11.00000   -1.20000
AFIX   0
C3    1    0.095558    0.962177    0.741230    11.00000    0.00972    0.01531 =
         0.02257    0.00127   -0.00576   -0.00289
AFIX  23
H3C   2    0.003946    1.075747    0.756192    11.00000   -1.20000
H3D   2    0.035130    0.885169    0.764575    11.00000   -1.20000
AFIX   0
C4    1    0.193996    0.943676    0.620259    11.00000    0.01824    0.01269 =
         0.01814    0.00378   -0.01071   -0.00524
AFIX  23
H4C   2    0.115165    0.947064    0.577463    11.00000   -1.20000
H4D   2    0.235984    1.033371    0.593367    11.00000   -1.20000
AFIX   0
C1    1    0.696820    0.800544    0.813271    11.00000    0.01684    0.01824 =
         0.02470    0.00243   -0.01166   -0.00969
AFIX  23
H1C   2    0.812426    0.726606    0.765567    11.00000   -1.20000
H1D   2    0.717425    0.826526    0.878811    11.00000   -1.20000
AFIX   0
C5    1    0.513835    0.413800    0.772722    11.00000    0.01862    0.00926 =
         0.03294    0.00424   -0.01363   -0.00498
AFIX  23
H5C   2    0.464764    0.328916    0.783520    11.00000    0.02855
H5D   2    0.593119    0.385567    0.820379    11.00000   -1.20000
AFIX   0
C6    1    0.615920    0.422466    0.653600    11.00000    0.01457    0.01285 =
         0.03083   -0.00802   -0.00635   -0.00323
AFIX  23
H6C   2    0.725947    0.320949    0.633346    11.00000   -1.20000
H6D   2    0.541816    0.434961    0.605120    11.00000   -1.20000
AFIX   0
C2    1    0.614988    0.956103    0.751278    11.00000    0.02073    0.01555 =
         0.02923    0.00046   -0.01133   -0.00988
AFIX  23
H2C   2    0.508282    1.036294    0.801645    11.00000   -1.20000
H2D   2    0.702010    1.006887    0.717402    11.00000   -1.20000
AFIX   0
HKLF 4


REM  cov_sep23_150k_a.res in P-1
REM R1 =  0.0272 for    4778 Fo > 4sig(Fo)  and  0.0290 for all    5099 data
REM    221 parameters refined using      0 restraints

END

WGHT      0.0338      1.1784

REM Highest difference peak  1.299,  deepest hole -0.469,  1-sigma level  0.087
Q1    1   0.1988  0.7962  0.7632  11.00000  0.05    1.30
Q2    1   0.4670  0.5821  0.8614  11.00000  0.05    1.22
Q3    1   0.4265  0.8969  0.6091  11.00000  0.05    1.17
;
_shelx_res_checksum              16586
_shelx_hkl_file                  
;
   0   0  -2 2094.65   26.26
   0   0   2 2075.32   26.24
   0   0  -2 2140.18   26.83
   0   0   2 2151.52   26.65
   0   0   3 3807.46   47.10
   0   0   3 3765.43   47.35
   0   0   3 3810.69   46.50
   0   0   3 3797.36   47.51
   0   0  -3 3770.19   47.45
   0   0   3 3686.84   46.36
   0   0  -3 3724.15   46.34
   0   0  -3 3610.55   47.47
   0   0  -3 3719.54   47.49
   0   0   4    4.15    0.67
   0   0   4    5.18    0.62
   0   0   4    3.82    0.61
   0   0  -4    4.74    0.76
   0   0   4    4.85    0.45
   0   0  -4    5.00    0.39
   0   0  -4    4.16    0.75
   0   0   5   61.23    2.26
   0   0   5   59.29    2.05
   0   0   5   61.85    1.62
   0   0   5   61.71    2.34
   0   0  -5   56.93    1.42
   0   0  -5   60.97    2.34
   0   0   5   64.48    2.45
   0   0  -5   61.47    2.39
   0   0   6    0.55    0.50
   0   0   6    0.62    0.66
   0   0  -6   -0.21    0.64
   0   0   6    0.59    0.40
   0   0   6    1.53    0.71
   0   0  -6    0.82    0.62
   0   0   7  474.23    8.57
   0   0   7  460.86    7.34
   0   0   7  472.08    9.07
   0   0  -7  473.49    9.25
   0   0  -7  472.91    9.35
   0   0   7  490.24    9.50
   0   0   7  477.02    9.30
   0   0   8  384.51    6.43
   0   0   8  366.66    7.65
   0   0   8  376.43    8.22
   0   0  -8  358.68    8.39
   0   0   8  401.50    8.81
   0   0   8  388.43    8.34
   0   0  -8  403.52    8.56
   0   0   8  390.47    8.50
   0   0   9  150.43    4.48
   0   0   9  146.93    3.38
   0   0   9  137.88    4.79
   0   0   9  147.86    4.91
   0   0   9  141.67    5.11
   0   0  -9  152.66    5.14
   0   0   9  145.72    5.03
   0   0  10  405.77    8.66
   0   0  10  406.16    6.95
   0   0  10  396.53    9.35
   0   0 -10  395.05    9.58
   0   0  10  405.88    9.82
   0   0  10  410.53    9.44
   0   0  10  387.24    9.47
   0   0  11   61.90    2.17
   0   0  11   58.89    3.03
   0   0  11   64.88    3.56
   0   0  11   65.46    3.86
   0   0  11   68.09    3.61
   0   0 -11   65.37    3.73
   0   0  11   65.67    3.69
   0   0  12  107.67    4.34
   0   0  12  113.77    3.05
   0   0  12  113.37    4.96
   0   0 -12  106.37    5.04
   0   0  12  116.95    5.02
   0   0  12  109.24    5.16
   0   0  12  113.43    5.07
   0   0  13  243.74    7.00
   0   0  13  251.29    7.96
   0   0 -13  241.22    8.14
   0   0  13  239.23    7.96
   0   0 -14    2.82    1.58
   0   0  14    2.01    1.57
   0   0 -15  745.02   16.86
   0   0  15  677.18   15.59
   0   0 -16    9.89    2.55
   0   0  16    5.25    1.99
   0   1 -16   90.15    5.51
   0  -1  16  100.08    5.48
   0   1 -15    1.81    1.84
   0  -1  15   -0.53    1.47
   0  -1  14    8.88    1.73
   0  -1  14   13.85    2.16
   0   1 -14   12.48    2.30
   0  -1  13    2.47    1.27
   0  -1  13    1.13    0.68
   0  -1  13    2.95    1.43
   0   1 -13    0.25    1.48
   0  -1  12  243.58    7.83
   0  -1  12  249.54    6.72
   0  -1  12  260.90    5.23
   0  -1  12  243.29    7.53
   0   1 -12  254.86    8.15
   0   1 -12  260.27    8.05
   0  -1  12  266.40    8.37
   0  -1  11  390.42    9.59
   0  -1  11  389.39    9.90
   0  -1  11  410.50    8.70
   0  -1  11  404.36    7.12
   0  -1  11  402.58    9.75
   0   1 -11  390.67   10.04
   0   1 -11  404.87   10.01
   0  -1  11  410.08   10.40
   0  -1  10   59.45    3.24
   0  -1  10   58.14    3.32
   0  -1  10   60.17    2.12
   0  -1  10   51.80    2.63
   0  -1  10   54.34    3.11
   0   1 -10   55.36    3.22
   0  -1  10   56.79    3.45
   0   1 -10   59.37    3.44
   0  -1   9   94.21    2.69
   0  -1   9   98.72    3.43
   0  -1   9   90.04    3.78
   0  -1   9  104.25    4.37
   0   1  -9  101.59    4.22
   0   1  -9  100.83    4.07
   0  -1   9   98.21    3.94
   0  -1   9   95.53    4.02
   0  -1   8 1491.42   20.67
   0  -1   8 1511.09   21.82
   0  -1   8 1541.49   23.33
   0  -1   8 1503.25   22.89
   0  -1   8 1558.66   23.12
   0  -1   8 1497.73   23.63
   0   1  -8 1533.20   23.49
   0   1  -8 1524.34   23.14
   0  -1   7    7.41    0.90
   0  -1   7    4.78    0.89
   0  -1   7    4.57    0.65
   0  -1   7    5.96    1.00
   0   1  -7    4.74    0.93
   0  -1   7    6.81    1.18
   0   1  -7    4.73    0.98
   0  -1   7    5.88    0.98
   0   1  -7    5.55    1.01
   0  -1   6 2343.66   31.78
   0   1  -6 2388.78   31.82
   0  -1   6 2364.89   30.89
   0  -1   6 2330.09   30.28
   0  -1   6 2269.42   29.05
   0   1  -6 2318.86   29.07
   0  -1   6 2398.73   29.08
   0   1  -6 2248.34   29.04
   0   1  -6 2394.07   32.00
   0  -1   6 2409.37   31.95
   0   1  -6 2370.53   32.30
   0  -1   5  692.00   11.32
   0  -1   5  696.78    9.39
   0  -1   5  708.64   10.40
   0  -1   5  682.39   10.06
   0   1  -5  694.86   11.08
   0  -1   5  681.54   11.02
   0  -1   5  709.01   11.18
   0  -1   5  691.90   11.60
   0   1  -5  701.20   11.49
   0   1  -5  696.68   11.15
   0  -1   4   31.65    1.05
   0  -1   4   32.76    1.26
   0   1  -4   35.75    1.55
   0  -1   4   33.72    1.53
   0   1  -4   35.30    1.72
   0  -1   4   32.83    1.52
   0   1  -4   37.25    1.61
   0  -1   4   32.33    1.67
   0   1  -3 4923.45   62.44
   0  -1   3 5007.24   62.40
   0  -1   3 4989.17   61.75
   0  -1   3 4983.98   62.43
   0  -1   3 4990.51   61.75
   0   1  -3 4821.99   62.74
   0   1  -3 4983.97   62.37
   0  -1   2   97.89    1.77
   0   1  -2  101.49    2.21
   0   1  -1  478.41    6.62
   0  -1   1  472.77    6.42
   0   1  -1  459.01    6.39
   0   1   0 1255.17   16.09
   0  -1   0 1234.28   16.13
   0   1   1  455.22    6.52
   0  -1  -1  469.11    6.74
   0   1   2  189.52    3.39
   0  -1  -2  192.17    3.48
   0   1   2  183.62    3.17
   0   1   3  263.91    4.77
   0  -1  -3  260.37    4.14
   0  -1  -3  251.09    4.70
   0  -1  -3  256.29    4.70
   0   1   3  264.92    4.74
   0  -1  -3  258.05    4.53
   0   1   3  257.60    4.19
   0  -1  -4 2935.22   36.57
   0   1   4 2931.36   38.03
   0  -1  -4 2894.48   37.95
   0   1   4 2852.81   36.91
   0   1   4 2873.15   37.34
   0  -1  -4 2938.38   37.36
   0  -1  -4 2906.63   38.00
   0   1   4 2966.03   38.02
   0  -1  -5   36.94    1.28
   0   1   5   36.48    1.33
   0   1   5   37.15    1.86
   0  -1  -5   39.03    1.87
   0  -1  -5   39.19    1.05
   0   1   5   38.51    1.54
   0  -1  -5   39.03    1.53
   0   1   5   40.20    1.88
   0  -1  -5   37.91    1.88
   0   1   6  185.61    2.95
   0   1   6  188.47    2.96
   0  -1  -6  188.10    2.89
   0   1   6  189.16    4.57
   0   1   6  198.80    4.91
   0   1   6  188.15    3.75
   0  -1  -6  190.51    3.64
   0   1   6  196.89    4.94
   0  -1  -6  184.46    4.75
   0  -1  -6  194.30    2.90
   0   1   6  196.35    4.03
   0  -1  -6  193.82    4.01
   0  -1  -6  185.75    4.85
   0   1   7 2161.64   30.28
   0   1   7 2160.52   29.75
   0  -1  -7 2148.26   27.98
   0   1   7 2121.76   28.09
   0   1   7 2177.78   30.38
   0  -1  -7 2134.63   30.21
   0   1   7 2166.28   28.46
   0  -1  -7 2108.47   28.41
   0  -1  -7 2159.60   30.44
   0   1   7 2063.23   30.42
   0   1   8  125.63    4.26
   0  -1  -8  108.94    2.82
   0   1   8  116.57    3.86
   0   1   8  115.06    4.19
   0  -1  -8  116.88    4.17
   0   1   8  118.40    2.95
   0   1   8  122.31    3.17
   0  -1  -8  112.83    3.02
   0  -1  -8  116.59    4.24
   0   1   8  114.25    4.29
   0   1   8  119.83    4.18
   0   1   9  960.20   15.74
   0  -1  -9  905.03   13.61
   0   1   9  939.68   16.43
   0   1   9  959.78   13.75
   0   1   9  941.71   13.93
   0   1   9  949.51   16.40
   0  -1  -9  917.01   16.54
   0   1   9  991.29   16.89
   0   1   9  930.80   16.33
   0   1  10  535.74   10.73
   0   1  10  526.89   11.39
   0   1  10  532.33    8.83
   0   1  10  536.10    8.71
   0   1  10  519.26   11.28
   0   1  10  526.61   11.66
   0   1  10  537.35   11.38
   0  -1 -10  536.72   11.61
   0   1  11  159.55    5.27
   0   1  11  160.56    5.84
   0   1  11  156.64    3.80
   0   1  11  161.34    3.82
   0   1  11  154.27    5.78
   0   1  11  161.23    5.98
   0  -1 -11  156.82    5.95
   0   1  11  165.53    5.86
   0   1  12  952.46   17.12
   0   1  12  953.92   18.22
   0   1  12  960.39   14.10
   0   1  12  967.69   14.26
   0   1  12  976.24   18.25
   0  -1 -12  981.71   18.72
   0   1  12  941.61   18.07
   0   1  12  991.95   18.79
   0   1  13    1.44    1.48
   0   1  13    2.15    1.42
   0  -1 -13    2.36    1.44
   0   1  13    1.53    1.02
   0  -1 -14  116.19    5.81
   0   1  14  100.14    5.20
   0   1  15  200.22    7.69
   0   1  16   94.32    5.42
   0   2 -16  133.35    6.65
   0  -2  16  156.93    6.71
   0   2 -15  297.67    9.78
   0  -2  15  291.93    9.24
   0  -2  14   92.14    4.82
   0   2 -14   96.85    5.36
   0   2 -14   95.78    5.22
   0  -2  14   85.69    3.91
   0  -2  13  171.16    6.37
   0  -2  13  173.42    5.39
   0  -2  13  165.14    4.16
   0   2 -13  168.08    6.58
   0   2 -13  174.77    6.94
   0  -2  12   52.27    3.53
   0  -2  12   51.13    3.35
   0  -2  12   55.52    2.28
   0  -2  12   61.77    3.00
   0   2 -12   60.64    3.94
   0   2 -12   57.52    3.62
   0  -2  11  545.14   12.26
   0  -2  11  525.47   11.65
   0  -2  11  550.23   10.42
   0  -2  11  557.07    9.36
   0   2 -11  526.82   11.94
   0   2 -11  543.96   12.50
   0  -2  10   19.70    2.02
   0   2 -10   19.09    1.94
   0  -2  10   15.25    1.78
   0  -2  10   17.95    1.32
   0  -2  10   16.21    1.48
   0   2 -10   20.13    2.15
   0   2 -10   16.89    1.87
   0  -2   9  342.67    5.03
   0  -2   9  327.83    8.33
   0  -2   9  348.76    8.10
   0   2  -9  325.89    7.94
   0   2  -9  326.20    8.47
   0   2  -9  334.95    8.20
   0  -2   9  360.50    6.66
   0  -2   9  337.50    7.00
   0  -2   8   80.33    2.78
   0  -2   8   82.95    2.72
   0  -2   8   85.52    3.44
   0   2  -8   83.92    3.45
   0  -2   8   80.03    3.52
   0  -2   8   83.89    2.05
   0   2  -8   83.90    3.49
   0   2  -8   78.69    3.63
   0   2  -8   78.92    2.02
   0  -2   7   66.50    2.84
   0   2  -7   63.44    2.78
   0  -2   7   62.87    1.93
   0  -2   7   61.15    2.22
   0   2  -7   62.77    1.82
   0   2  -7   66.69    3.12
   0   2  -7   63.01    2.80
   0   2  -6 1411.62   20.79
   0  -2   6 1435.12   20.70
   0  -2   6 1410.65   19.24
   0  -2   6 1418.90   19.43
   0   2  -6 1404.81   18.95
   0   2  -6 1398.58   20.68
   0   2  -6 1421.59   21.47
   0  -2   5   49.36    1.64
   0  -2   5   49.02    1.81
   0  -2   5   49.79    2.13
   0   2  -5   53.09    1.66
   0   2  -5   46.54    2.08
   0   2  -5   46.41    2.03
   0   2  -5   44.17    2.29
   0  -2   4  253.97    4.38
   0  -2   4  274.68    4.09
   0  -2   4  271.72    5.14
   0  -2   4  271.67    5.38
   0   2  -4  271.22    5.37
   0   2  -4  256.54    5.75
   0   2  -4  265.69    5.18
   0   2  -3  739.79   11.01
   0  -2   3  734.99   10.98
   0   2  -3  726.38   10.68
   0  -2   3  731.97   10.08
   0   2  -2  199.93    3.97
   0  -2   2  202.15    4.00
   0  -2   2  205.76    3.70
   0  -2   1 2891.95   37.10
   0  -2   1 2889.49   36.82
   0   2  -1 2918.31   36.82
   0  -2   1 2804.61   36.73
   0  -2   0 1597.36   21.15
   0   2   0 1563.85   21.08
   0   2   0 1576.52   21.07
   0  -2  -1 3073.09   39.26
   0  -2  -1 3069.98   39.56
   0   2   1 3058.33   39.25
   0  -2  -2   69.04    2.02
   0  -2  -2   67.39    2.20
   0   2   2   73.29    2.30
   0   2   2   68.27    1.88
   0   2   3   53.44    1.79
   0  -2  -3   52.03    1.73
   0   2   3   54.85    2.05
   0  -2  -3   52.86    2.02
   0   2   3   53.12    1.84
   0  -2  -4 2250.10   29.83
   0   2   4 2179.82   29.11
   0   2   4 2224.55   29.82
   0  -2  -4 2215.13   29.29
   0  -2  -4 2200.70   29.85
   0  -2  -4 2235.25   29.01
   0   2   4 2221.87   29.67
   0  -2  -5   90.11    2.45
   0  -2  -5   92.09    3.05
   0  -2  -5   88.32    2.48
   0   2   5   93.90    2.97
   0   2   5   91.72    2.55
   0  -2  -5   92.30    2.90
   0   2   5   95.55    3.03
   0  -2  -5   92.39    3.06
   0  -2  -6   22.60    1.19
   0  -2  -6   23.56    1.64
   0  -2  -6   19.92    1.09
   0   2   6   21.14    1.25
   0   2   6   21.89    1.47
   0  -2  -6   23.79    1.48
   0  -2  -6   20.87    1.59
   0   2   6   21.61    1.60
   0   2   7 1556.91   20.85
   0   2   7 1627.64   23.18
   0  -2  -7 1594.34   21.51
   0  -2  -7 1584.32   20.99
   0  -2  -7 1594.54   23.47
   0   2   7 1542.25   21.66
   0   2   7 1598.44   22.52
   0  -2  -7 1556.86   22.42
   0   2   7 1569.72   23.38
   0  -2  -7 1558.46   23.63
   0   2   7 1578.76   23.86
   0   2   8  642.23    9.19
   0   2   8  628.18   11.62
   0  -2  -8  636.28    9.99
   0  -2  -8  636.26   11.93
   0  -2  -8  638.03    9.10
   0   2   8  637.05   10.18
   0   2   8  626.98   10.83
   0  -2  -8  638.75   10.82
   0  -2  -8  623.12   12.12
   0   2   8  657.71   12.42
   0   2   8  622.88   11.89
   0   2   9 1006.02   13.28
   0   2   9  966.41   17.25
   0   2   9 1000.93   16.79
   0  -2  -9 1017.39   14.68
   0  -2  -9  998.29   13.07
   0  -2  -9 1004.08   17.20
   0   2   9 1003.00   14.84
   0   2   9  996.80   15.62
   0  -2  -9 1004.02   15.56
   0   2   9 1018.86   17.69
   0   2   9  992.82   17.23
   0  -2  -9  974.03   17.47
   0   2  10   12.52    1.76
   0   2  10   15.30    1.75
   0  -2 -10   13.92    1.08
   0  -2 -10   11.42    1.62
   0   2  10   11.73    1.29
   0   2  10   12.68    1.13
   0  -2 -10   11.29    1.16
   0   2  10   10.05    1.64
   0  -2 -10   10.72    1.62
   0   2  10   13.76    1.74
   0   2  11   34.60    2.01
   0   2  11   29.97    1.66
   0   2  11   30.02    2.40
   0  -2 -11   33.85    1.69
   0   2  11   32.93    2.71
   0   2  11   33.49    2.77
   0  -2 -11   33.53    2.82
   0   2  11   30.55    2.55
   0   2  12   86.19    3.19
   0   2  12   83.51    2.78
   0   2  12   95.55    4.71
   0   2  12   92.50    4.71
   0   2  12   86.88    4.45
   0   2  12   84.20    4.04
   0   2  13   14.41    2.17
   0   2  13   10.63    1.31
   0   2  14   28.08    2.95
   0   2  15   15.12    2.55
   0   2  16   36.00    3.48
   0  -3  16    2.56    1.73
   0   3 -16    1.58    1.93
   0  -3  15   72.90    4.47
   0   3 -15   64.61    4.79
   0   3 -15   73.50    4.75
   0  -3  14   21.21    2.03
   0  -3  14   16.43    2.42
   0   3 -14   21.26    2.68
   0   3 -14   21.31    2.89
   0  -3  13   13.36    1.65
   0  -3  13    8.99    1.85
   0   3 -13   13.05    2.13
   0   3 -13   10.41    2.16
   0  -3  12   25.06    1.93
   0  -3  12   21.87    1.63
   0   3 -12   23.18    2.40
   0  -3  12   19.92    2.26
   0   3 -12   18.18    2.47
   0   3 -12   16.79    2.19
   0   3 -11    1.53    1.23
   0  -3  11    1.16    1.15
   0  -3  11    0.46    0.86
   0  -3  11    0.67    0.90
   0  -3  11    1.06    0.83
   0  -3  11    0.29    0.42
   0   3 -11    0.59    0.31
   0   3 -11    0.24    1.26
   0   3 -11    2.63    1.32
   0   3 -10    2.38    0.59
   0  -3  10    0.91    0.54
   0   3 -10    1.88    0.58
   0   3 -10    1.22    1.07
   0  -3  10    0.53    1.02
   0  -3  10    2.87    0.90
   0  -3  10    2.85    1.11
   0  -3  10    0.96    0.82
   0  -3  10    1.29    0.57
   0   3 -10    0.43    1.07
   0   3 -10    1.45    1.09
   0   3  -9  265.01    7.15
   0  -3   9  267.23    7.18
   0  -3   9  281.54    5.90
   0   3  -9  280.23    5.37
   0  -3   9  280.43    5.36
   0  -3   9  274.45    7.71
   0  -3   9  300.03    5.50
   0   3  -9  277.23    5.34
   0   3  -9  274.13    7.23
   0   3  -9  272.43    7.81
   0  -3   8  831.02   12.75
   0   3  -8  840.62   14.62
   0  -3   8  838.23   14.59
   0  -3   8  855.52   12.82
   0   3  -8  818.65   12.54
   0   3  -8  803.44   15.33
   0   3  -8  842.39   14.56
   0  -3   7  263.58    5.13
   0  -3   7  262.33    5.59
   0  -3   7  265.15    6.47
   0   3  -7  265.78    6.53
   0   3  -7  263.44    6.31
   0   3  -7  264.29    7.03
   0   3  -7  265.78    5.36
   0  -3   6  213.05    5.50
   0   3  -6  213.71    5.45
   0  -3   6  213.99    5.01
   0  -3   6  225.08    3.57
   0   3  -6  220.47    6.08
   0   3  -6  210.87    5.21
   0  -3   5 1901.15   26.41
   0   3  -5 1868.69   26.43
   0   3  -5 1895.87   24.45
   0   3  -5 1898.19   25.94
   0   3  -5 1887.64   27.34
   0  -3   5 1852.40   24.38
   0  -3   5 1847.59   26.16
   0   3  -4 1564.85   20.97
   0  -3   4 1556.08   21.00
   0   3  -4 1580.16   22.28
   0  -3   4 1593.43   22.33
   0  -3   4 1559.83   22.48
   0   3  -4 1591.21   21.69
   0  -3   3  253.68    5.34
   0   3  -3  263.71    5.36
   0   3  -3  249.33    4.76
   0  -3   3  249.49    4.81
   0  -3   2  252.69    5.58
   0   3  -2  263.59    5.25
   0  -3   2  255.31    5.23
   0   3  -2  253.83    4.95
   0  -3   2  254.34    5.03
   0  -3   1  299.42    6.03
   0   3  -1  309.43    5.85
   0   3  -1  310.64    5.86
   0  -3   1  308.34    5.88
   0  -3   0 1152.09   16.67
   0   3   0 1174.47   16.69
   0   3   0 1126.61   16.54
   0  -3   0 1131.37   16.50
   0  -3  -1  607.77   10.02
   0  -3  -1  598.87    9.73
   0   3   1  581.58    9.62
   0  -3  -1  601.13    9.68
   0  -3  -2  374.07    7.70
   0  -3  -2  420.95    7.36
   0   3   2  416.10    7.35
   0  -3  -3   22.65    1.57
   0  -3  -3   21.28    1.34
   0   3   3   22.00    1.55
   0   3   3   22.12    1.56
   0   3   3   21.83    1.24
   0  -3  -4  366.88    6.83
   0  -3  -4  372.78    7.56
   0   3   4  390.45    7.63
   0  -3  -4  367.43    7.25
   0   3   4  369.35    6.90
   0   3   5    3.71    0.83
   0  -3  -5    3.11    0.77
   0  -3  -5    4.15    0.72
   0   3   5    3.63    0.76
   0  -3  -5    4.44    0.88
   0   3   5    3.92    0.91
   0  -3  -5    3.24    0.69
   0  -3  -6  647.51   10.41
   0  -3  -6  627.82   10.57
   0  -3  -6  647.33   11.48
   0   3   6  632.49   10.58
   0   3   6  652.39   11.44
   0  -3  -6  620.57   11.37
   0   3   6  648.56   11.29
   0  -3  -7  637.96   10.27
   0  -3  -7  609.69   10.20
   0  -3  -7  621.21   11.58
   0   3   7  623.83   11.29
   0   3   7  610.43   10.38
   0  -3  -7  610.66   11.23
   0   3   7  620.83   11.43
   0   3   8   36.69    1.71
   0   3   8   37.85    2.38
   0  -3  -8   37.67    1.86
   0  -3  -8   38.09    2.46
   0  -3  -8   36.18    1.73
   0   3   8   40.96    2.38
   0   3   8   40.20    2.02
   0  -3  -8   41.51    2.32
   0   3   8   40.32    2.50
   0   3   8   37.95    2.57
   0   3   9   12.98    1.06
   0  -3  -9   12.25    0.95
   0   3   9   11.88    1.03
   0   3   9   16.08    1.70
   0  -3  -9   11.45    1.09
   0  -3  -9   12.26    0.97
   0  -3  -9   12.39    1.61
   0   3   9   13.87    1.77
   0   3   9   12.59    1.23
   0   3   9   14.68    1.57
   0  -3  -9   13.98    1.50
   0   3   9   12.60    1.63
   0   3  10  617.73    9.43
   0  -3 -10  628.38    9.24
   0   3  10  600.90   12.52
   0   3  10  607.04   13.08
   0  -3 -10  621.37   10.32
   0   3  10  605.41   12.35
   0  -3 -10  599.52   12.59
   0  -3 -10  605.04    9.20
   0   3  10  628.49   11.67
   0   3  10  595.76   10.45
   0  -3 -10  601.64   11.39
   0   3  10  615.29    9.35
   0   3  11  216.51    3.65
   0   3  11  221.06    7.25
   0   3  11  220.99    6.78
   0  -3 -11  225.27    5.10
   0  -3 -11  219.14    6.96
   0  -3 -11  213.40    3.58
   0   3  11  212.88    5.18
   0   3  11  218.41    6.00
   0  -3 -11  224.92    5.94
   0   3  11  209.27    7.14
   0   3  11  223.91    6.97
   0  -3 -12  121.84    3.55
   0   3  12  119.23    5.02
   0   3  12  119.24    4.31
   0  -3 -12  114.31    5.14
   0   3  12  121.91    5.51
   0   3  12  119.04    5.22
   0   3  12  132.20    5.71
   0  -3 -13    0.75    0.65
   0   3  13    1.15    1.12
   0   3  13   -0.26    1.36
   0   3  14    3.67    1.68
   0   3  15  218.18    8.31
   0   3  16  299.10   10.20
   0  -4  16   51.76    4.12
   0   4 -15   10.49    2.66
   0   4 -15    8.92    2.34
   0  -4  15   10.89    2.28
   0   4 -14   71.41    4.86
   0   4 -14   69.05    4.37
   0  -4  14   73.66    4.41
   0   4 -13   21.23    2.55
   0   4 -13   27.97    3.09
   0  -4  13   25.76    2.81
   0  -4  12    9.49    1.40
   0  -4  12    8.41    1.81
   0   4 -12    6.90    1.70
   0   4 -12    7.73    1.91
   0   4 -12    7.12    1.63
   0   4 -11  610.66   13.05
   0  -4  11  593.93   12.93
   0  -4  11  618.38   11.39
   0  -4  11  610.38    9.92
   0   4 -11  609.64   10.01
   0   4 -11  585.50   13.90
   0   4 -11  615.65   13.01
   0   4 -11  612.40    9.97
   0  -4  11  630.37    9.96
   0  -4  11  598.04   13.67
   0  -4  10   56.73    2.36
   0  -4  10   52.22    3.21
   0   4 -10   51.12    3.17
   0  -4  10   56.28    2.35
   0   4 -10   59.38    2.37
   0   4 -10   52.08    2.25
   0   4 -10   55.14    3.20
   0   4 -10   50.70    3.56
   0  -4   9  244.72    6.91
   0   4  -9  245.41    6.92
   0   4  -9  244.36    5.54
   0   4  -9  247.55    6.73
   0   4  -9  253.72    7.70
   0  -4   9  238.90    5.66
   0   4  -8  666.99   12.66
   0  -4   8  665.91   12.69
   0   4  -8  669.41   12.30
   0   4  -8  658.73   13.69
   0   4  -8  664.49   11.22
   0  -4   8  640.23   11.44
   0   4  -7  389.24    8.52
   0  -4   7  381.32    8.47
   0  -4   7  370.24    7.92
   0  -4   7  384.26    5.96
   0   4  -7  378.66    9.24
   0   4  -7  382.00    8.06
   0  -4   6 1330.30   20.75
   0   4  -6 1329.07   18.11
   0   4  -6 1365.26   20.85
   0  -4   6 1361.78   20.63
   0   4  -6 1366.48   18.54
   0  -4   6 1372.00   18.44
   0   4  -6 1334.26   21.91
   0   4  -6 1336.11   20.01
   0   4  -5   26.66    1.84
   0  -4   5   28.89    1.94
   0   4  -5   28.00    1.07
   0   4  -5   26.18    1.37
   0  -4   5   29.58    2.03
   0  -4   5   27.19    1.41
   0   4  -5   26.21    1.58
   0  -4   4  163.10    3.92
   0   4  -4  158.07    3.86
   0  -4   4  157.17    4.77
   0  -4   4  156.54    4.99
   0   4  -4  157.22    3.85
   0   4  -4  153.14    4.41
   0  -4   4  161.63    4.54
   0  -4   3 1869.94   26.05
   0   4  -3 1911.42   26.07
   0  -4   3 1854.01   27.48
   0   4  -3 1887.42   26.59
   0  -4   3 1912.11   26.71
   0  -4   3 1919.65   27.54
   0  -4   2  571.51    9.89
   0   4  -2  574.36    9.88
   0   4  -2  567.04    9.99
   0  -4   2  586.96   10.58
   0  -4   1  660.77   11.21
   0   4  -1  659.16   11.19
   0   4  -1  654.91   11.10
   0  -4   1  671.22   11.40
   0   4   0    8.96    1.08
   0  -4   0   10.14    1.18
   0   4   0    9.53    1.20
   0   4   0    9.74    1.17
   0  -4   0    6.77    1.11
   0   4   1   91.62    3.16
   0  -4  -1   96.68    3.27
   0  -4  -1   87.75    3.26
   0   4   2  203.09    5.16
   0  -4  -2  218.54    5.23
   0  -4  -2  215.34    5.55
   0  -4  -3   38.71    2.26
   0   4   3   37.42    2.11
   0   4   3   40.16    1.76
   0  -4  -3   39.83    2.30
   0  -4  -3   40.45    2.10
   0  -4  -4 1570.15   23.98
   0   4   4 1593.25   23.52
   0   4   4 1626.65   22.75
   0  -4  -4 1626.60   23.23
   0  -4  -4 1609.49   24.21
   0   4   4 1658.49   24.31
   0  -4  -5  137.62    4.40
   0   4   5  144.45    4.69
   0  -4  -5  141.89    4.07
   0  -4  -5  142.65    4.67
   0   4   5  140.27    4.39
   0   4   5  136.10    3.99
   0  -4  -6   88.21    3.14
   0  -4  -6   90.49    3.60
   0  -4  -6   84.78    3.30
   0   4   6   88.72    3.72
   0  -4  -6   87.69    3.64
   0   4   6   82.37    3.23
   0  -4  -7 3454.54   45.75
   0  -4  -7 3458.14   46.16
   0  -4  -7 3417.76   47.25
   0   4   7 3379.12   47.35
   0  -4  -7 3483.16   47.34
   0   4   7 3399.76   46.67
   0   4   8  343.63    6.97
   0   4   8  337.46    8.06
   0  -4  -8  336.10    7.06
   0  -4  -8  329.38    8.21
   0  -4  -8  336.33    7.16
   0   4   8  325.38    8.13
   0  -4  -8  338.38    8.11
   0   4   8  322.63    7.89
   0   4   9  573.66    9.94
   0   4   9  543.11   11.52
   0  -4  -9  572.27   10.20
   0  -4  -9  563.35   10.04
   0  -4  -9  576.38   11.95
   0   4   9  557.86   11.57
   0  -4  -9  577.82   11.54
   0   4   9  567.55   11.70
   0   4  10   33.53    1.84
   0  -4 -10   33.13    1.79
   0   4  10   30.77    1.78
   0   4  10   32.24    2.60
   0  -4 -10   35.94    2.03
   0  -4 -10   30.73    1.73
   0  -4 -10   34.17    2.63
   0   4  10   32.08    2.51
   0  -4 -10   32.64    2.43
   0   4  10   32.33    2.75
   0   4  10   26.65    2.40
   0   4  11  370.80    7.05
   0  -4 -11  389.36    6.99
   0   4  11  392.27   10.40
   0   4  11  387.09    9.74
   0  -4 -11  382.17    7.75
   0   4  11  378.33    9.53
   0  -4 -11  366.37    9.66
   0  -4 -11  388.59    6.93
   0   4  11  388.88    9.20
   0  -4 -11  381.45    8.98
   0   4  11  375.57    7.02
   0  -4 -12   65.20    2.75
   0  -4 -12   68.40    4.10
   0   4  12   68.58    3.60
   0  -4 -12   68.79    3.47
   0   4  12   64.99    4.18
   0   4  13  177.58    5.85
   0  -4 -13  188.29    6.94
   0   4  13  166.93    7.03
   0  -4 -13  175.17    4.69
   0   4  14   12.46    2.41
   0   4  14   14.65    2.03
   0   4  15   29.53    3.45
   0   5 -15   42.23    3.80
   0  -5  15   46.99    3.89
   0   5 -14  406.54   11.04
   0   5 -14  404.66   12.17
   0  -5  14  407.27   11.09
   0   5 -13   12.54    2.12
   0   5 -13    9.75    2.19
   0  -5  13   12.87    2.19
   0  -5  12   20.37    2.07
   0  -5  12   17.61    2.37
   0   5 -12   16.75    2.68
   0   5 -12   19.89    2.34
   0  -5  11  239.95    5.84
   0   5 -11  242.05    5.86
   0  -5  11  240.99    7.55
   0   5 -11  250.69    7.62
   0  -5  11  235.87    5.78
   0   5 -11  240.32    5.85
   0   5 -11  236.59    7.22
   0   5 -11  239.42    8.35
   0   5 -10  140.24    4.37
   0  -5  10  138.42    5.40
   0   5 -10  144.32    5.49
   0   5 -10  137.51    4.35
   0   5 -10  140.19    6.08
   0   5 -10  139.78    5.16
   0  -5  10  146.46    4.52
   0   5  -9  310.03    8.23
   0  -5   9  314.28    8.29
   0  -5   9  314.14    7.40
   0   5  -9  308.91    7.15
   0   5  -9  312.07    9.21
   0   5  -9  319.12    7.87
   0   5  -8    9.75    1.35
   0  -5   8    7.79    1.35
   0   5  -8    5.75    1.13
   0   5  -8    8.39    1.65
   0   5  -8    7.19    1.46
   0  -5   8    7.45    1.43
   0  -5   7   13.14    1.71
   0  -5   7   10.33    1.58
   0   5  -7   11.29    1.53
   0  -5   7   12.53    1.04
   0   5  -7   13.62    1.39
   0   5  -7   13.43    1.92
   0  -5   6    1.10    0.96
   0  -5   6    1.51    1.00
   0   5  -6    1.18    0.91
   0   5  -6    0.99    0.37
   0  -5   6    0.97    0.66
   0   5  -6    0.93    0.62
   0  -5   6    0.20    1.00
   0   5  -6    0.66    0.63
   0  -5   5  144.92    5.06
   0   5  -5  155.55    4.86
   0  -5   5  152.92    4.90
   0   5  -5  151.96    4.12
   0  -5   5  157.01    4.13
   0  -5   5  156.20    5.52
   0   5  -5  158.32    4.19
   0   5  -4 1028.36   15.87
   0   5  -4 1002.22   15.17
   0  -5   4 1028.18   15.84
   0  -5   4 1033.16   17.70
   0  -5   4 1007.88   17.42
   0  -5   4 1023.32   16.78
   0   5  -4 1002.61   16.54
   0   5  -3    5.52    1.07
   0  -5   3    4.24    0.92
   0   5  -3    5.54    0.93
   0  -5   3    8.25    1.35
   0  -5   3    4.76    1.23
   0  -5   2  397.22    8.25
   0   5  -2  397.43    8.25
   0   5  -2  389.93    8.26
   0  -5   2  407.08    8.82
   0  -5   2  396.25    9.20
   0  -5   1 1483.66   23.22
   0   5  -1 1569.07   23.25
   0   5  -1 1543.05   23.02
   0  -5   1 1595.35   23.53
   0  -5   1 1549.41   24.31
   0   5   0  180.95    5.21
   0  -5   0  178.13    5.19
   0   5   0  174.51    5.03
   0   5   0  177.13    5.13
   0  -5   0  176.86    5.10
   0  -5   0  167.47    5.54
   0   5   1 4875.36   64.30
   0  -5  -1 4844.67   64.35
   0  -5  -1 4941.19   64.51
   0   5   1 4944.25   64.84
   0  -5  -1 4895.10   64.84
   0  -5  -1 4854.35   65.57
   0   5   2   80.16    3.30
   0   5   2   86.82    3.63
   0  -5  -2   87.91    3.72
   0  -5  -2   86.67    3.44
   0  -5  -2   92.69    3.97
   0   5   3  105.44    4.12
   0  -5  -3  104.71    3.82
   0  -5  -3  102.21    4.14
   0  -5  -3  102.76    4.22
   0   5   3   99.37    3.76
   0   5   3  105.54    3.14
   0  -5  -4 1975.77   28.74
   0   5   4 2073.80   29.96
   0  -5  -4 1914.33   29.73
   0  -5  -4 2013.44   29.86
   0   5   4 1982.41   28.92
   0   5   4 1980.62   27.65
   0   5   5  114.32    4.55
   0  -5  -5  112.17    3.99
   0  -5  -5  120.43    4.52
   0  -5  -5  116.38    4.58
   0   5   5  104.79    4.06
   0   5   5  114.90    3.75
   0   5   6    7.60    1.15
   0  -5  -6    7.21    1.18
   0   5   6    8.61    1.58
   0  -5  -6    6.85    1.40
   0   5   6    4.89    1.21
   0  -5  -6    8.81    1.38
   0  -5  -7   86.95    3.49
   0  -5  -7   88.58    3.73
   0  -5  -7   99.69    4.14
   0   5   7   88.02    4.17
   0   5   7   79.49    3.80
   0  -5  -7   84.27    4.08
   0   5   7   91.17    3.68
   0   5   8   11.73    1.58
   0   5   8   14.05    1.73
   0  -5  -8   13.64    1.46
   0  -5  -8   13.45    1.75
   0  -5  -8   14.15    1.58
   0  -5  -8   12.88    1.76
   0   5   8   12.52    1.81
   0   5   8   13.17    1.49
   0   5   9   27.37    1.98
   0   5   9   24.56    2.28
   0  -5  -9   18.94    1.71
   0  -5  -9   20.58    1.81
   0  -5  -9   22.29    2.24
   0   5   9   21.43    2.28
   0  -5  -9   23.89    2.26
   0   5   9   19.61    2.02
   0   5  10  245.14    6.07
   0   5  10  250.21    7.42
   0  -5 -10  239.04    6.13
   0  -5 -10  253.67    6.23
   0  -5 -10  259.64    7.71
   0   5  10  249.53    7.56
   0  -5 -10  237.40    7.23
   0   5  10  212.12    6.87
   0   5  11  325.10    7.01
   0  -5 -11  306.80    6.85
   0   5  11  309.81    8.69
   0  -5 -11  310.27    7.22
   0   5  11  316.71    8.74
   0   5  11  319.20    6.98
   0  -5 -11  306.60    8.44
   0  -5 -11  321.27    6.93
   0  -5 -11  318.18    9.00
   0  -5 -12    3.01    1.41
   0   5  12    3.87    1.55
   0  -5 -12    3.39    0.99
   0  -5 -12    3.84    1.53
   0  -5 -13   20.46    2.70
   0   5  13   22.93    2.50
   0  -5 -13   14.87    2.17
   0   5  13   19.94    2.79
   0   5  14  183.03    7.80
   0   5  14  206.47    6.87
   0  -5 -14  208.53    7.73
   0   6 -15   72.53    4.64
   0   6 -14    5.11    1.89
   0  -6  14    8.76    2.26
   0   6 -13   85.85    5.45
   0   6 -13   81.44    4.46
   0  -6  13   92.01    5.03
   0  -6  12   42.31    3.41
   0  -6  12   45.38    4.19
   0   6 -12   46.09    3.98
   0   6 -12   52.55    3.47
   0   6 -11   20.17    1.90
   0  -6  11   19.50    2.51
   0   6 -11   22.97    2.03
   0  -6  11   24.29    2.13
   0  -6  11   24.37    3.18
   0   6 -11   19.60    2.79
   0   6 -11   21.12    2.27
   0   6 -10  178.67    5.54
   0  -6  10  165.04    6.24
   0   6 -10  181.45    6.42
   0  -6  10  173.14    7.45
   0   6 -10  170.48    7.09
   0   6 -10  175.60    5.84
   0  -6  10  184.10    5.69
   0   6  -9   28.80    2.29
   0  -6   9   32.57    2.49
   0   6  -9   29.58    2.61
   0  -6   9   34.83    2.81
   0  -6   9   31.77    3.20
   0   6  -9   29.99    3.08
   0   6  -9   30.46    2.31
   0  -6   8    1.44    1.13
   0  -6   8    2.33    1.37
   0   6  -8    1.14    1.14
   0   6  -8    1.99    1.06
   0  -6   8    3.74    1.53
   0   6  -8    1.02    0.92
   0   6  -8    2.06    1.42
   0  -6   7  495.68   10.93
   0  -6   7  497.10   10.91
   0   6  -7  486.14   10.71
   0  -6   7  486.06    8.70
   0  -6   7  457.40   11.83
   0   6  -7  487.40    9.59
   0  -6   6  138.22    5.35
   0  -6   6  158.82    5.45
   0   6  -6  148.10    5.15
   0   6  -6  139.27    4.20
   0  -6   6  147.33    4.24
   0  -6   6  141.45    5.81
   0   6  -6  142.03    4.25
   0  -6   5  206.22    6.68
   0   6  -5  222.57    6.38
   0   6  -5  216.18    5.64
   0  -6   5  222.34    5.59
   0  -6   5  217.12    7.10
   0   6  -5  214.79    5.18
   0   6  -4  722.66   12.96
   0   6  -4  734.94   13.60
   0  -6   4  730.73   12.94
   0  -6   4  741.77   14.62
   0   6  -4  747.92   11.85
   0  -6   4  723.77   14.53
   0   6  -3   19.97    1.78
   0   6  -3   16.55    1.75
   0  -6   3   18.72    2.06
   0  -6   3   22.88    1.91
   0  -6   3   18.32    2.14
   0   6  -2 2072.67   30.50
   0   6  -2 2093.87   30.49
   0  -6   2 2086.74   31.20
   0  -6   2 2079.39   30.44
   0  -6   2 2066.82   31.98
   0   6  -1  100.04    4.08
   0   6  -1   97.37    3.96
   0  -6   1  100.60    4.24
   0  -6   1   99.51    4.02
   0  -6   1   96.01    4.45
   0  -6   0  490.07   10.47
   0   6   0  490.66   10.53
   0  -6   0  453.30   10.45
   0   6   0  519.85   10.40
   0   6   0  483.30   10.30
   0  -6   0  487.32   10.35
   0  -6   0  486.53   11.25
   0   6   1 1029.07   17.48
   0  -6  -1 1049.77   17.66
   0  -6  -1 1041.02   17.80
   0  -6  -1 1038.41   18.03
   0   6   1 1040.16   18.11
   0  -6  -1 1047.85   18.85
   0   6   2  318.66    7.80
   0  -6  -2  327.92    8.39
   0  -6  -2  323.07    8.04
   0   6   2  333.68    8.51
   0  -6  -2  335.58    8.85
   0  -6  -3  133.46    4.80
   0   6   3  125.74    5.00
   0  -6  -3  129.79    5.21
   0   6   3  122.29    4.50
   0  -6  -3  127.66    4.98
   0   6   3  131.90    3.72
   0  -6  -4  197.74    5.96
   0   6   4  197.67    6.54
   0  -6  -4  194.23    6.60
   0   6   4  197.36    5.93
   0  -6  -4  198.63    6.46
   0   6   4  207.36    5.06
   0  -6  -5  342.44    8.24
   0   6   5  331.43    9.03
   0  -6  -5  337.41    8.84
   0   6   5  346.58    8.36
   0  -6  -5  344.06    9.02
   0   6   5  348.78    7.41
   0   6   6   10.24    1.35
   0  -6  -6    9.24    1.41
   0   6   6    9.03    1.67
   0  -6  -6    9.88    1.70
   0   6   6    9.54    1.69
   0  -6  -6    8.45    1.51
   0  -6  -7   26.40    2.36
   0   6   7   24.09    2.47
   0  -6  -7   26.51    2.14
   0   6   7   22.33    2.32
   0  -6  -7   24.96    2.46
   0   6   7   27.28    2.16
   0   6   8  558.94   11.34
   0   6   8  520.33   11.46
   0  -6  -8  554.30   11.19
   0  -6  -8  546.99   12.08
   0  -6  -8  544.95   11.61
   0   6   8  558.14   12.77
   0   6   8  547.88   11.92
   0  -6  -8  535.02   12.26
   0   6   8  548.07   11.24
   0   6   9    2.91    1.19
   0   6   9    1.61    1.21
   0   6   9    4.25    1.47
   0  -6  -9    2.35    1.26
   0  -6  -9    2.70    1.12
   0  -6  -9    4.44    1.67
   0   6   9    2.84    1.43
   0   6   9    5.23    1.98
   0  -6  -9    1.57    1.21
   0   6  10   31.10    2.72
   0  -6 -10   32.07    2.37
   0  -6 -10   33.90    2.90
   0  -6 -10   36.62    2.53
   0   6  10   33.03    3.00
   0   6  10   33.68    3.01
   0  -6 -10   39.43    3.15
   0   6  10   30.81    2.35
   0   6  11  807.79   14.24
   0  -6 -11  772.53   14.23
   0   6  11  801.55   16.63
   0  -6 -11  768.00   14.10
   0   6  11  790.07   14.09
   0  -6 -11  809.35   16.23
   0   6  11  808.09   16.22
   0  -6 -11  797.20   16.40
   0  -6 -11  786.27   14.19
   0   6  12   -0.25    1.58
   0  -6 -12    0.15    0.93
   0  -6 -12    0.76    1.46
   0   6  13  304.40    9.20
   0  -6 -13  291.76    9.27
   0   6  14   31.53    3.13
   0  -6 -14   31.02    3.25
   0  -6 -15   21.73    3.05
   0   7 -14  245.00    8.17
   0   7 -13   60.96    3.89
   0  -7  13   67.60    4.54
   0  -7  12   44.13    3.68
   0  -7  12   54.55    4.81
   0   7 -12   41.49    4.04
   0   7 -12   50.90    3.42
   0   7 -11  106.70    4.55
   0  -7  11  119.20    5.51
   0  -7  11  104.12    4.54
   0  -7  11  112.27    6.43
   0   7 -11  109.96    4.74
   0   7 -11  115.46    6.15
   0   7 -10  325.43    8.50
   0  -7  10  324.77    8.58
   0  -7  10  326.69    9.33
   0  -7  10  322.09   10.80
   0   7 -10  314.63   10.27
   0   7 -10  307.84    8.11
   0  -7   9    6.37    1.67
   0   7  -9    5.70    1.48
   0   7  -9    4.16    1.68
   0  -7   9    6.83    1.87
   0  -7   9    8.82    2.27
   0   7  -9    6.95    1.99
   0   7  -9    7.09    1.43
   0  -7   8    0.21    1.29
   0  -7   8    0.87    1.31
   0   7  -8   -0.63    1.27
   0   7  -8   -0.60    1.33
   0  -7   8    0.39    0.82
   0  -7   8   -0.29    1.71
   0   7  -8    1.60    0.90
   0   7  -8    0.29    1.48
   0   7  -7  120.75    5.02
   0  -7   7  113.27    5.14
   0   7  -7  116.22    4.95
   0   7  -7  121.14    4.07
   0  -7   7  123.74    5.90
   0  -7   7  121.13    3.93
   0   7  -7  126.67    4.16
   0  -7   6   99.28    4.77
   0   7  -6   91.72    4.28
   0   7  -6   96.34    3.74
   0  -7   6  103.23    3.78
   0  -7   6  101.35    5.11
   0   7  -6   96.94    3.44
   0  -7   5  109.35    5.08
   0   7  -5  107.50    4.14
   0  -7   5  106.20    4.03
   0  -7   5  109.40    5.17
   0   7  -5  107.56    3.46
   0   7  -5  108.81    4.57
   0  -7   4    0.70    1.24
   0   7  -4    3.25    1.30
   0  -7   4    2.49    1.33
   0  -7   4    2.64    1.07
   0   7  -4    1.80    1.08
   0   7  -4    3.79    0.79
   0   7  -3   40.19    2.69
   0   7  -3   38.87    2.72
   0  -7   3   42.10    2.73
   0  -7   3   37.98    3.02
   0  -7   3   37.52    3.08
   0  -7   2  124.00    5.13
   0   7  -2  120.75    4.79
   0   7  -2  124.71    4.85
   0  -7   2  114.55    5.01
   0  -7   2  123.89    4.79
   0  -7   2  120.02    5.41
   0   7  -1    5.11    1.41
   0  -7   1    2.02    1.07
   0   7  -1    4.97    1.38
   0  -7   1    2.74    1.48
   0  -7   1    3.50    1.35
   0  -7   1    3.08    1.54
   0  -7   0  237.07    7.34
   0   7   0  251.85    7.50
   0   7   0  250.43    7.23
   0  -7   0  254.96    7.43
   0  -7   0  250.27    7.35
   0  -7   0  247.85    8.03
   0  -7  -1  125.67    5.07
   0   7   1  138.92    5.46
   0   7   1  122.14    4.99
   0  -7  -1  127.52    5.01
   0   7   1  127.33    4.97
   0  -7  -1  129.92    5.26
   0  -7  -1  126.20    5.54
   0  -7  -2   -0.39    0.96
   0   7   2    0.43    1.12
   0   7   2    1.61    1.13
   0  -7  -2    0.21    1.17
   0  -7  -2    0.95    1.43
   0  -7  -3  429.68   10.30
   0   7   3  427.33   10.86
   0  -7  -3  444.78   11.25
   0   7   3  433.40   10.03
   0  -7  -3  431.84   10.78
   0   7   3  453.74    8.37
   0   7   4  170.83    6.48
   0  -7  -4  166.34    5.83
   0  -7  -4  165.07    6.42
   0  -7  -4  175.36    6.42
   0   7   4  168.51    5.81
   0   7   4  182.89    4.79
   0  -7  -5  458.45   10.49
   0   7   5  450.27   11.47
   0  -7  -5  438.08   11.08
   0   7   5  456.31   10.43
   0  -7  -5  449.77   11.27
   0   7   5  449.90    8.97
   0  -7  -6   98.93    4.39
   0   7   6   98.63    5.03
   0  -7  -6   97.71    4.81
   0   7   6   92.80    4.43
   0  -7  -6  103.97    5.04
   0   7   6  102.05    3.84
   0   7   7    2.28    1.00
   0  -7  -7    1.88    1.15
   0   7   7    1.78    1.55
   0   7   7    1.55    1.30
   0  -7  -7    1.46    1.53
   0  -7  -7    0.22    1.32
   0   7   8  448.31   10.50
   0   7   8  422.72   10.13
   0  -7  -8  429.87   10.11
   0   7   8  450.99   11.80
   0   7   8  434.17    9.79
   0   7   8  432.06   10.55
   0  -7  -8  440.78   11.36
   0  -7  -8  452.80   11.03
   0  -7  -8  449.57   10.88
   0   7   9    9.55    1.86
   0   7   9   10.24    1.77
   0  -7  -9    7.91    1.89
   0  -7  -9   12.26    1.85
   0   7   9   10.82    2.23
   0   7   9    8.46    2.10
   0  -7  -9   10.00    1.94
   0   7  10  205.07    6.69
   0  -7 -10  208.31    6.47
   0  -7 -10  200.04    7.23
   0  -7 -10  209.49    6.72
   0   7  10  192.91    7.59
   0   7  10  205.19    7.13
   0   7  10  217.48    6.67
   0  -7 -11   12.75    2.35
   0   7  11    9.70    1.83
   0  -7 -11   12.67    1.82
   0   7  11   11.93    2.45
   0   7  11    9.77    2.51
   0  -7 -11   12.56    1.81
   0  -7 -12   16.72    2.03
   0  -7 -12   14.09    2.41
   0   7  12   16.07    2.66
   0  -7 -13  198.16    7.66
   0   7  13  215.73    8.01
   0   7  14   21.97    2.92
   0  -7 -14   25.10    3.15
   0  -8  12   -0.84    1.98
   0  -8  12    0.75    1.75
   0  -8  11   43.25    3.70
   0   8 -11   37.41    2.83
   0   8 -11   29.41    3.67
   0   8 -11   35.88    3.08
   0   8 -10   11.26    2.09
   0   8 -10   12.84    1.73
   0   8 -10   14.16    2.84
   0  -8  10    9.77    2.57
   0   8  -9   -0.69    1.49
   0  -8   9   -1.02    2.01
   0   8  -9    1.10    0.98
   0   8  -9    0.67    1.85
   0   8  -8   34.92    3.61
   0   8  -8   35.26    2.29
   0  -8   8   37.15    3.34
   0  -8   8   28.92    3.38
   0   8  -8   33.49    3.04
   0   8  -7  239.96    6.14
   0  -8   7  266.03    8.46
   0   8  -7  242.07    6.56
   0  -8   7  248.96    6.45
   0  -8   7  254.29    8.99
   0   8  -7  255.32    8.11
   0  -8   6    6.20    1.85
   0   8  -6    4.30    1.61
   0   8  -6    5.76    1.73
   0   8  -6    6.52    1.45
   0  -8   6    5.72    2.06
   0  -8   6    5.44    1.38
   0   8  -6    6.66    1.13
   0  -8   5   54.68    3.98
   0   8  -5   54.74    3.53
   0   8  -5   52.30    3.15
   0  -8   5   59.60    3.22
   0  -8   5   59.77    4.15
   0   8  -5   56.49    2.48
   0  -8   4  463.97   12.06
   0   8  -4  481.86   11.13
   0   8  -4  458.01   10.66
   0  -8   4  468.92   11.74
   0  -8   4  448.46   11.86
   0  -8   4  469.25   10.50
   0   8  -4  462.84    8.49
   0   8  -3  238.57    7.30
   0  -8   3  241.31    7.92
   0   8  -3  243.80    7.38
   0  -8   3  237.99    7.14
   0  -8   3  229.30    7.84
   0  -8   3  227.73    8.09
   0  -8   2   59.40    3.75
   0   8  -2   56.03    3.52
   0   8  -2   54.82    3.46
   0  -8   2   56.76    3.80
   0  -8   2   53.40    3.37
   0  -8   2   58.25    4.02
   0   8  -1    2.25    1.46
   0  -8   1    2.82    1.35
   0   8  -1    3.14    1.51
   0  -8   1    3.82    1.53
   0  -8   1    4.54    1.57
   0  -8   1    3.27    1.61
   0   8   0  169.77    6.43
   0  -8   0  172.64    6.46
   0   8   0  179.48    6.30
   0  -8   0  171.93    6.39
   0  -8   0  170.40    6.34
   0  -8   0  162.06    6.82
   0   8   1  187.96    6.92
   0  -8  -1  188.00    6.74
   0   8   1  182.66    6.55
   0   8   1  187.16    6.48
   0  -8  -1  182.10    6.77
   0  -8  -1  184.22    6.54
   0  -8  -1  193.03    7.39
   0  -8  -2  183.63    7.27
   0   8   2  189.88    6.79
   0   8   2  193.49    7.16
   0  -8  -2  186.18    6.72
   0  -8  -2  187.06    6.93
   0   8   2  194.50    6.59
   0   8   2  201.47    4.80
   0  -8  -3   40.34    3.11
   0   8   3   39.66    3.29
   0   8   3   41.07    2.13
   0  -8  -3   45.83    3.47
   0   8   3   40.78    3.01
   0  -8  -3   32.30    3.17
   0  -8  -4   59.43    3.72
   0   8   4   55.87    3.88
   0   8   4   61.43    2.71
   0   8   4   60.27    3.64
   0  -8  -4   54.91    3.89
   0  -8  -4   52.88    3.90
   0   8   5  483.43   12.51
   0  -8  -5  449.08   11.09
   0   8   5  463.57    9.20
   0   8   5  435.00   10.66
   0  -8  -5  441.35   11.75
   0  -8  -6   30.31    2.81
   0   8   6   38.21    3.38
   0   8   6   30.27    2.22
   0   8   6   33.57    2.93
   0  -8  -6   32.39    3.18
   0   8   7  125.66    5.61
   0   8   7  117.73    4.87
   0   8   7  123.24    6.13
   0  -8  -7  127.33    5.31
   0   8   7  128.61    4.59
   0   8   7  129.41    5.51
   0  -8  -7  133.40    5.92
   0   8   8    5.84    1.72
   0  -8  -8   11.99    2.16
   0   8   8    6.79    1.53
   0  -8  -8    9.71    1.84
   0   8   8    6.92    1.97
   0   8   8   10.61    2.48
   0  -8  -8    7.51    2.01
   0   8   9    9.63    2.03
   0  -8  -9   10.90    2.15
   0   8   9    8.53    1.71
   0  -8  -9   11.33    1.89
   0   8   9    9.91    2.29
   0   8   9   10.82    2.41
   0  -8  -9    7.50    1.95
   0  -8 -10    3.01    1.73
   0  -8 -10    4.45    1.54
   0  -8 -10    2.54    1.54
   0   8  10    4.10    2.08
   0   8  10    2.47    1.58
   0   8  11  193.42    8.01
   0  -8 -11  187.99    7.34
   0  -8 -11  185.88    6.43
   0   8  11  191.39    6.67
   0  -8 -12  183.24    6.28
   0   8  12  174.55    7.69
   0  -8 -12  181.53    7.31
   0  -8 -13   14.13    2.76
   0  -9  11   16.49    2.75
   0   9 -10  379.91   10.69
   0  -9  10  403.98   11.39
   0   9  -9   32.87    3.88
   0  -9   9   34.05    3.45
   0  -9   9   26.77    3.63
   0   9  -9   30.74    3.26
   0  -9   8    7.16    2.17
   0  -9   8   11.52    2.58
   0   9  -8   10.78    2.27
   0  -9   7  678.65   16.76
   0   9  -7  680.46   13.52
   0  -9   7  716.58   16.10
   0   9  -7  703.63   15.74
   0  -9   6  320.44    8.22
   0  -9   6  311.70   10.42
   0   9  -6  325.50    8.55
   0  -9   6  305.13    9.78
   0   9  -6  318.71    9.82
   0  -9   5  232.42    7.05
   0  -9   5  224.89    8.52
   0  -9   5  219.86    8.15
   0   9  -5  237.37    7.28
   0   9  -5  224.96    8.14
   0  -9   4   30.08    3.30
   0  -9   4   27.88    2.61
   0  -9   4   33.46    3.21
   0   9  -4   32.61    2.87
   0  -9   3   84.50    4.98
   0  -9   3   81.85    4.34
   0  -9   3   83.04    4.88
   0   9  -3   81.66    4.42
   0  -9   2  210.86    7.76
   0  -9   2  208.81    7.18
   0  -9   2  215.37    7.83
   0   9  -2  213.00    7.46
   0  -9   1   -0.24    1.45
   0   9  -1    1.55    1.36
   0  -9   1    1.04    1.84
   0  -9   1    0.27    1.25
   0   9   0   21.71    2.69
   0  -9   0   24.05    2.81
   0  -9   0   24.56    2.74
   0   9   1    4.45    1.83
   0  -9  -1    3.43    1.65
   0   9   1    3.61    0.82
   0   9   2   55.09    3.71
   0   9   2   57.27    4.15
   0  -9  -2   57.95    3.99
   0   9   2   58.27    2.45
   0   9   3  431.47   10.84
   0  -9  -3  411.35   11.13
   0   9   3  395.18   11.59
   0   9   3  420.99    8.16
   0   9   4    8.59    2.08
   0   9   4    7.58    2.04
   0  -9  -4    4.85    1.66
   0   9   4    5.30    1.02
   0   9   5  405.82   11.40
   0  -9  -5  406.98   10.95
   0   9   5  419.03   12.15
   0   9   5  399.51    9.30
   0   9   5  421.95   10.72
   0   9   5  410.76    8.58
   0   9   6   39.27    3.57
   0   9   6   41.87    3.85
   0  -9  -6   44.24    3.44
   0   9   6   40.53    2.83
   0   9   6   36.62    3.18
   0   9   6   46.38    2.68
   0   9   7   90.33    3.85
   0   9   7   86.48    5.44
   0  -9  -7   77.41    4.53
   0   9   7   85.11    4.60
   0   9   7   87.11    4.99
   0  -9  -8  506.12   12.33
   0  -9  -8  480.28   12.41
   0   9   8  493.92   13.88
   0   9   8  502.05   10.79
   0   9   8  509.07   12.82
   0   9   9  173.47    7.85
   0   9   9  181.20    7.11
   0  -9  -9  173.46    6.69
   0  -9  -9  184.60    7.25
   0   9  10   35.61    3.37
   0  -9 -10   39.03    3.32
   0  -9 -10   39.09    3.60
   0  -9 -11   67.54    4.31
   0  -9 -11   76.86    4.93
   0  -9 -11   57.97    3.86
   0  10  -9   41.39    3.90
   0  10  -8   69.15    4.76
   0 -10   7    0.72    2.36
   0 -10   7    3.78    2.08
   0  10  -7    3.70    2.01
   0 -10   6    4.51    2.46
   0  10  -6    3.96    1.70
   0 -10   6    5.67    2.10
   0  10  -6    4.36    1.99
   0  10  -5    0.71    1.39
   0 -10   5   -0.33    2.17
   0 -10   5    1.88    1.80
   0  10  -5   -0.94    1.76
   0 -10   4   65.85    4.83
   0 -10   4   72.51    4.88
   0  10  -4   61.46    4.10
   0  10  -4   68.15    4.81
   0 -10   3  359.94   11.05
   0  10  -3  336.78   10.01
   0 -10   3  339.62   10.73
   0  10  -3  357.01   11.09
   0  10  -2    6.67    2.07
   0 -10   2   11.70    2.79
   0 -10   2   10.42    2.32
   0  10  -2    6.72    2.17
   0 -10   1   44.24    3.85
   0  10  -1   33.39    3.44
   0 -10   1   38.66    3.60
   0  10  -1   42.95    3.64
   0 -10   0  419.14   11.63
   0  10   0  412.55   11.86
   0 -10   0  426.90   12.01
   0  10   1    1.25    1.86
   0 -10  -1    2.68    1.71
   0  10   2  397.50   12.00
   0 -10  -2  400.26   11.61
   0  10   2  427.36   12.31
   0 -10  -3   80.46    4.91
   0  10   3   68.64    4.95
   0  10   3   68.92    3.30
   0  10   3   75.21    4.94
   0 -10  -4   12.65    2.38
   0  10   4    9.87    1.53
   0  10   4    9.27    2.44
   0  10   4   12.42    2.52
   0  10   5  473.24   13.67
   0 -10  -5  462.67   12.39
   0  10   5  463.20   12.90
   0  10   6  136.04    7.00
   0 -10  -6  124.16    6.05
   0  10   6  127.60    6.41
   0  10   7   12.67    2.69
   0 -10  -7    9.98    2.38
   0  10   8   87.33    5.28
   0 -10  -8   82.70    4.98
   0 -10  -8   79.07    4.80
   0  10   9   60.30    4.55
   0 -10  -9   59.86    4.21
   0 -10  -9   59.68    4.40
   0  10  10   17.98    2.99
   0  11  -5   28.36    3.18
   0 -11   4   29.78    4.03
   0  11  -4   25.96    3.13
   0  11  -3  364.17   11.01
   0 -11   3  382.35   11.92
   0  11  -2    1.22    1.86
   0 -11   2    1.64    2.40
   0  11  -1  125.42    6.49
   0 -11   1  124.85    6.63
   0  11   0   17.66    2.98
   0  11   1   22.09    3.24
   1 -11   2   87.23    5.57
  -1  11  -3   14.29    2.75
   1 -11   3   23.90    3.47
  -1  11  -4  316.84   10.13
  -1  11  -5  155.70    6.75
   1 -10  -7  298.29    9.56
  -1  10   6   70.09    5.01
   1 -10  -6   68.13    4.57
   1 -10  -5   16.36    2.64
   1 -10  -4  434.05   12.12
  -1  10   4  420.20   13.05
   1 -10  -3    7.25    2.10
  -1  10   3    4.26    1.98
   1 -10  -2   13.84    2.52
  -1  10   2   16.18    2.85
   1 -10  -1   -0.31    1.67
  -1  10   1   -0.67    1.64
   1 -10   0   76.26    5.00
  -1  10   0   70.57    4.90
   1 -10   1   50.95    4.24
  -1  10  -1   46.25    4.07
   1 -10   1   58.69    4.31
  -1  10  -2   60.73    4.39
   1 -10   2   52.82    4.39
   1 -10   2   59.45    4.41
  -1  10  -3  134.95    6.29
   1 -10   3  134.73    6.78
   1 -10   3  143.21    6.67
   1 -10   4    1.66    1.86
  -1  10  -4    1.62    1.67
   1 -10   4    1.56    2.22
  -1  10  -5   13.72    2.39
   1 -10   5   14.58    2.97
  -1  10  -6  314.49    9.17
   1 -10   6  326.77   10.94
  -1  10  -6  317.70   10.62
   1  -9 -10  193.16    6.88
  -1   9  10  176.26    7.10
   1  -9 -10  175.24    7.19
   1  -9  -9   53.81    3.75
  -1   9   9   47.39    3.86
   1  -9  -9   46.48    3.98
   1  -9  -9   48.10    4.17
   1  -9  -8  134.77    6.57
  -1   9   8  144.00    6.49
   1  -9  -8  143.73    6.06
  -1   9   7   54.10    4.56
   1  -9  -7   55.45    3.86
   1  -9  -6    2.32    1.66
  -1   9   6    4.50    1.76
  -1   9   6    2.77    2.04
  -1   9   6    2.73    1.30
   1  -9  -5    4.97    1.79
  -1   9   5    4.92    1.34
  -1   9   5    2.70    1.83
  -1   9   5    4.05    1.70
  -1   9   5    3.37    1.32
  -1   9   4   64.03    4.73
   1  -9  -4   67.87    4.33
  -1   9   4   73.49    3.36
  -1   9   4   65.67    3.97
  -1   9   4   71.15    3.39
   1  -9  -3   67.45    4.34
  -1   9   3   69.86    4.83
  -1   9   3   68.02    3.17
  -1   9   3   69.30    3.17
   1  -9  -2   10.70    2.22
  -1   9   2   15.83    1.55
  -1   9   2    6.18    2.00
  -1   9   2    9.80    1.33
  -1   9   1  334.82   10.52
   1  -9  -1  340.28   10.21
   1  -9   0  116.71    5.46
   1  -9   0  123.80    5.97
  -1   9   0  130.49    6.21
   1  -9   1  152.83    6.33
  -1   9  -1  164.12    6.82
   1  -9   1  143.61    6.50
   1  -9   2   31.86    3.27
  -1   9  -2   35.39    3.22
   1  -9   2   37.03    3.40
   1  -9   3  167.04    6.86
   1  -9   3  171.88    7.24
  -1   9  -3  167.09    6.61
   1  -9   4  173.13    7.25
   1  -9   4  181.56    6.51
   1  -9   4  172.92    7.31
  -1   9  -4  185.44    6.86
   1  -9   5  164.36    6.01
   1  -9   5  157.54    7.00
  -1   9  -5  159.90    6.18
   1  -9   5  155.28    6.95
  -1   9  -6    7.43    1.76
   1  -9   6    9.02    2.56
   1  -9   7   66.58    4.76
  -1   9  -7   60.51    3.52
  -1   9  -8  294.72    9.52
   1  -9   8  279.51   10.14
  -1   9  -9    3.91    1.96
   1  -9   9    0.87    1.79
   1  -9   9    2.88    2.30
  -1   9 -10    0.55    1.79
   1  -9  10    1.68    1.79
  -1   9 -11   64.00    4.39
   1  -8 -11   78.91    5.13
   1  -8 -10    5.39    2.05
   1  -8 -10    0.83    1.34
  -1   8  10    0.67    1.88
   1  -8 -10    0.49    1.47
  -1   8  10    0.47    1.55
   1  -8  -9   96.32    4.62
   1  -8  -9   84.73    5.07
  -1   8   9   97.23    5.80
  -1   8   9   99.63    4.95
   1  -8  -9   91.06    4.90
   1  -8  -8   27.88    2.74
   1  -8  -8   28.51    3.11
  -1   8   8   25.95    3.22
  -1   8   8   23.38    2.66
  -1   8   8   26.57    2.52
  -1   8   7  204.07    6.71
  -1   8   7  209.88    6.50
  -1   8   7  199.70    8.18
   1  -8  -7  208.83    7.02
  -1   8   6   60.76    3.37
  -1   8   6   56.26    3.47
  -1   8   6   59.47    3.24
   1  -8  -6   57.17    3.72
  -1   8   6   49.36    3.98
  -1   8   5  134.17    4.82
  -1   8   5  145.42    5.47
  -1   8   5  139.75    4.84
  -1   8   5  143.98    6.66
   1  -8  -5  130.61    5.61
  -1   8   4  985.97   16.69
  -1   8   4 1021.16   18.03
  -1   8   4  994.94   16.70
  -1   8   4  952.33   20.27
   1  -8  -4  990.10   18.99
  -1   8   3  134.12    4.38
   1  -8  -3  123.25    5.53
  -1   8   3  123.35    5.99
  -1   8   3  130.22    5.15
  -1   8   3  135.52    4.46
  -1   8   2  190.02    5.07
   1  -8  -2  191.08    7.52
   1  -8  -2  194.25    7.02
  -1   8   2  192.72    7.41
  -1   8   2  201.39    6.49
   1  -8  -2  178.29    6.96
  -1   8   2  197.26    7.20
  -1   8   1  176.76    4.59
   1  -8  -1  189.76    7.50
  -1   8   1  185.93    7.13
   1  -8  -1  198.79    7.09
   1  -8  -1  186.08    6.96
  -1   8   1  183.68    6.84
  -1   8   0  180.06    4.32
   1  -8   0  183.43    7.38
   1  -8   0  182.33    6.87
  -1   8   0  179.68    7.01
   1  -8   0  181.99    6.43
   1  -8   0  182.87    6.72
  -1   8   0  181.26    6.71
  -1   8  -1  109.03    2.86
   1  -8   1  110.60    5.72
  -1   8  -1  103.20    5.08
   1  -8   1  103.12    5.13
   1  -8   1  116.22    5.22
   1  -8   1  100.83    4.88
  -1   8  -1  105.30    5.03
  -1   8  -2    4.08    0.57
   1  -8   2    4.89    1.55
  -1   8  -2    3.84    1.54
  -1   8  -2    4.43    1.52
   1  -8   2    3.67    1.48
   1  -8   2    4.57    1.68
   1  -8   2    4.23    1.84
   1  -8   3   55.52    3.81
   1  -8   3   45.77    3.20
  -1   8  -3   48.98    3.39
  -1   8  -3   50.47    3.53
   1  -8   4   97.51    4.40
   1  -8   4   88.38    4.86
  -1   8  -4   93.30    4.48
  -1   8  -4   84.13    4.54
   1  -8   5  136.67    6.16
   1  -8   5  147.96    5.35
  -1   8  -5  153.06    5.65
   1  -8   6  245.61    6.83
   1  -8   6  237.01    8.43
  -1   8  -6  234.25    6.97
  -1   8  -6  232.62    6.14
  -1   8  -7   10.70    1.66
   1  -8   7   12.51    2.56
  -1   8  -7   10.51    1.47
   1  -8   8   16.79    2.76
  -1   8  -8   20.46    1.95
  -1   8  -8   17.63    1.81
   1  -8   9   88.15    5.63
  -1   8  -9   81.23    4.63
  -1   8  -9   89.43    5.50
  -1   8  -9   84.49    3.91
   1  -8  10   40.89    3.49
   1  -8  10   39.62    4.07
  -1   8 -10   35.76    3.21
  -1   8 -10   46.84    4.19
  -1   8 -10   40.40    2.90
   1  -8  11  229.97    7.70
  -1   8 -11  231.57    7.60
  -1   8 -11  210.77    6.86
  -1   7  13   27.36    3.43
   1  -7 -12  453.02   12.54
  -1   7  12  428.63   12.36
   1  -7 -11   10.23    2.49
   1  -7 -11    6.79    1.56
  -1   7  11    8.83    2.46
   1  -7 -11    7.76    1.62
  -1   7  10  409.66    9.90
   1  -7 -10  392.54    9.33
   1  -7 -10  388.58    9.72
   1  -7 -10  366.59   10.88
  -1   7  10  395.54   11.54
  -1   7  10  387.64    9.93
   1  -7 -10  375.53    9.69
  -1   7   9  122.90    5.17
   1  -7  -9  130.24    5.01
   1  -7  -9  123.90    5.84
   1  -7  -9  123.08    5.21
  -1   7   9  128.10    6.20
  -1   7   9  128.11    5.24
   1  -7  -9  117.74    5.16
  -1   7   8   19.74    2.23
   1  -7  -8   23.61    2.34
   1  -7  -8   24.96    2.75
  -1   7   8   18.74    2.30
  -1   7   8   21.26    2.74
   1  -7  -8   21.66    2.45
  -1   7   7  364.16    8.90
   1  -7  -7  343.13    9.51
   1  -7  -7  347.78    8.93
  -1   7   7  347.01   10.43
  -1   7   7  328.03    8.60
  -1   7   7  340.15    8.57
  -1   7   6   42.80    2.85
   1  -7  -6   45.68    3.41
  -1   7   6   42.85    3.51
   1  -7  -6   49.77    3.15
   1  -7  -6   44.47    3.50
  -1   7   6   47.12    3.00
  -1   7   6   45.59    2.83
  -1   7   5    7.71    1.43
  -1   7   5    6.86    1.35
   1  -7  -5    5.15    1.39
  -1   7   5    5.51    1.66
  -1   7   5    5.83    1.48
   1  -7  -5    5.63    1.74
   1  -7  -5    4.77    1.62
   1  -7  -4  159.95    6.40
  -1   7   4  160.01    4.96
   1  -7  -4  164.18    5.90
  -1   7   4  171.44    6.66
   1  -7  -4  158.57    6.46
  -1   7   4  167.38    5.50
  -1   7   4  161.36    4.99
   1  -7  -3  187.26    6.54
  -1   7   3  204.90    7.27
   1  -7  -3  188.68    7.05
  -1   7   3  205.16    6.17
   1  -7  -3  191.74    6.86
  -1   7   3  195.67    5.30
  -1   7   2   12.96    1.29
  -1   7   2   16.82    2.29
   1  -7  -2   11.89    1.75
  -1   7   2    8.75    1.71
  -1   7   2   13.87    1.81
   1  -7  -2   13.14    2.00
   1  -7  -2   12.07    2.09
  -1   7   1    1.02    1.33
  -1   7   1    1.56    0.68
   1  -7  -1    2.12    1.22
  -1   7   1    2.73    1.23
   1  -7  -1    1.29    1.17
   1  -7  -1    2.83    1.41
   1  -7  -1    0.25    1.26
   1  -7   0  285.84    8.81
   1  -7   0  269.72    7.95
   1  -7   0  277.72    7.67
  -1   7   0  274.59    5.55
  -1   7   0  268.19    7.93
  -1   7   0  282.88    8.29
   1  -7   0  273.05    8.09
   1  -7   1   81.03    4.57
  -1   7  -1   75.93    4.05
   1  -7   1   77.00    3.95
   1  -7   1   79.21    4.01
  -1   7  -1   79.18    4.03
  -1   7  -1   76.71    2.28
  -1   7  -2    0.99    1.26
  -1   7  -2    0.89    0.44
  -1   7  -2   -0.20    1.13
   1  -7   2    0.20    1.32
   1  -7   2    0.94    1.20
   1  -7   2    0.99    1.39
  -1   7  -3 1090.30   18.42
   1  -7   3 1105.72   18.21
   1  -7   3 1082.51   18.97
   1  -7   3 1099.60   19.93
  -1   7  -3 1092.70   18.66
  -1   7  -4    7.48    1.66
  -1   7  -4    9.40    1.60
   1  -7   4    8.46    1.78
   1  -7   4    7.74    1.54
   1  -7   4    4.87    1.73
  -1   7  -5   60.86    3.28
  -1   7  -5   70.20    3.88
   1  -7   5   60.04    3.18
   1  -7   5   64.11    3.98
   1  -7   5   57.33    3.79
  -1   7  -6  403.93    9.13
   1  -7   6  410.86   11.04
  -1   7  -6  394.77    8.58
   1  -7   6  424.27    9.02
  -1   7  -6  417.93   10.31
   1  -7   6  407.74   10.64
   1  -7   7    2.09    1.48
  -1   7  -7    2.84    1.39
   1  -7   7    1.90    1.52
  -1   7  -7    1.87    0.96
  -1   7  -7    3.54    1.07
   1  -7   8  344.24    9.52
  -1   7  -8  354.69    7.67
   1  -7   8  343.99   10.56
  -1   7  -8  343.11    8.29
   1  -7   8  354.94    9.91
   1  -7   9    1.96    1.64
   1  -7   9    2.02    1.52
   1  -7   9    2.49    1.79
  -1   7  -9    2.96    1.18
  -1   7  -9    3.31    1.77
   1  -7  10    4.14    1.67
  -1   7 -10    2.90    1.44
   1  -7  10    3.21    1.56
   1  -7  10    2.10    1.69
   1  -7  10    3.33    2.03
  -1   7 -10    4.00    1.38
  -1   7 -10    3.42    1.80
  -1   7 -11  204.33    6.63
   1  -7  11  195.16    6.58
   1  -7  11  196.03    7.54
  -1   7 -11  188.40    6.47
  -1   7 -11  194.75    8.04
   1  -7  11  188.55    8.31
   1  -7  12  331.65   10.28
  -1   7 -12  359.19   11.24
  -1   7 -12  322.26    9.09
   1  -7  12  318.97   11.37
  -1   7 -13    1.19    1.65
   1  -7  13    1.49    1.90
  -1   7 -14   18.33    2.58
  -1   6  14    5.14    2.03
   1  -6 -13  123.86    6.23
  -1   6  13  135.37    6.21
  -1   6  12  106.95    5.22
   1  -6 -12  103.39    5.60
  -1   6  12  112.57    5.61
   1  -6 -11    0.28    1.49
   1  -6 -11    0.89    1.07
  -1   6  11    0.54    1.58
  -1   6  11    1.91    1.93
  -1   6  11   -0.16    1.27
   1  -6 -11    0.79    1.04
  -1   6  10  289.72    7.60
   1  -6 -10  291.15    7.31
   1  -6 -10  284.63    9.05
   1  -6 -10  285.87    7.50
  -1   6  10  290.67    9.17
  -1   6  10  291.46    8.18
   1  -6 -10  275.37    7.50
  -1   6   9   73.49    4.00
   1  -6  -9   76.20    3.58
   1  -6  -9   83.86    4.62
   1  -6  -9   84.21    3.94
  -1   6   9   82.55    4.76
  -1   6   9   91.52    4.37
   1  -6  -9   78.97    4.38
   1  -6  -9   78.20    3.89
   1  -6  -8   45.14    2.77
  -1   6   8   40.94    2.89
   1  -6  -8   48.91    3.11
   1  -6  -8   40.70    3.27
  -1   6   8   41.39    3.36
  -1   6   8   47.80    3.14
   1  -6  -8   50.15    3.49
  -1   6   8   47.37    3.08
  -1   6   7    7.17    1.46
  -1   6   7    9.51    1.51
   1  -6  -7   10.13    1.55
  -1   6   7    9.97    1.98
  -1   6   7   10.41    1.80
   1  -6  -7    8.16    1.82
   1  -6  -7    9.94    1.73
  -1   6   6   28.52    2.25
   1  -6  -6   27.94    2.25
  -1   6   6   34.69    2.94
   1  -6  -6   27.68    2.50
  -1   6   6   27.93    2.33
   1  -6  -6   28.71    2.68
  -1   6   6   33.34    2.36
  -1   6   5  194.03    5.59
   1  -6  -5  187.86    5.88
  -1   6   5  185.16    6.69
   1  -6  -5  184.79    6.40
  -1   6   5  189.76    5.74
   1  -6  -5  183.43    6.52
  -1   6   5  193.52    5.61
  -1   6   4  144.56    4.56
   1  -6  -4  151.86    5.26
  -1   6   4  157.05    5.98
   1  -6  -4  154.41    5.79
  -1   6   4  148.76    4.90
   1  -6  -4  142.59    5.65
  -1   6   4  157.23    4.77
   1  -6  -3  769.00   15.28
  -1   6   3  755.96   13.58
   1  -6  -3  779.33   15.17
  -1   6   3  755.75   12.77
   1  -6  -3  749.58   14.37
  -1   6   3  736.39   15.35
   1  -6  -2  156.22    5.87
  -1   6   2  158.06    4.99
   1  -6  -2  151.40    5.56
  -1   6   2  146.80    4.11
  -1   6   2  146.48    5.59
   1  -6  -2  148.08    5.29
   1  -6  -1  170.17    6.18
   1  -6  -1  170.23    5.27
   1  -6  -1  162.02    5.70
  -1   6   1  163.32    5.16
  -1   6   1  152.59    3.96
  -1   6   1  156.11    5.60
  -1   6   1  172.41    5.90
   1  -6  -1  163.72    5.60
   1  -6   0 2438.04   37.13
  -1   6   0 2524.84   36.53
   1  -6   0 2469.10   35.37
   1  -6   0 2436.61   36.13
  -1   6   0 2461.65   36.09
  -1   6  -1    1.53    1.16
  -1   6  -1    2.49    0.51
  -1   6  -1    4.61    1.28
   1  -6   1    3.56    1.31
   1  -6   1    3.66    1.20
   1  -6   1    2.13    1.30
   1  -6   2  147.94    5.72
  -1   6  -2  150.08    5.20
   1  -6   2  142.30    4.99
   1  -6   2  145.52    5.19
  -1   6  -2  147.93    2.90
  -1   6  -2  144.51    5.15
  -1   6  -3 1031.66   13.30
  -1   6  -3 1052.52   17.72
  -1   6  -3 1033.42   18.00
   1  -6   3 1072.43   17.60
   1  -6   3 1063.35   18.36
   1  -6   3 1069.59   19.20
  -1   6  -4  130.44    4.54
  -1   6  -4  122.91    4.81
   1  -6   4  121.26    4.99
   1  -6   4  116.77    4.27
   1  -6   4  128.62    5.31
  -1   6  -5  295.38    7.18
  -1   6  -5  312.54    8.13
   1  -6   5  305.82    8.55
   1  -6   5  306.13    7.11
   1  -6   5  299.56    8.45
  -1   6  -6   66.41    2.99
  -1   6  -6   70.75    3.09
   1  -6   6   62.79    3.91
   1  -6   6   68.67    2.96
   1  -6   6   68.08    3.77
  -1   6  -6   71.11    3.72
   1  -6   6   70.84    3.85
   1  -6   7    1.59    1.29
   1  -6   7    2.07    1.25
  -1   6  -7    0.78    1.11
  -1   6  -7    1.63    0.82
   1  -6   7    1.47    1.33
  -1   6  -7    0.29    0.84
   1  -6   8  139.68    5.39
  -1   6  -8  151.62    4.15
   1  -6   8  154.05    6.46
  -1   6  -8  146.71    6.23
  -1   6  -8  148.00    4.99
   1  -6   8  154.60    5.92
  -1   6  -8  150.74    5.73
   1  -6   9    1.86    1.31
   1  -6   9    1.60    1.31
  -1   6  -9    2.17    1.42
   1  -6   9   -0.29    1.51
  -1   6  -9    1.73    1.05
  -1   6  -9    3.49    1.67
  -1   6 -10  136.48    5.04
   1  -6  10  139.80    5.08
   1  -6  10  140.83    5.98
   1  -6  10  132.63    5.05
   1  -6  10  126.44    6.31
  -1   6 -10  119.36    4.97
  -1   6 -10  138.55    6.27
  -1   6 -11   88.87    3.94
   1  -6  11   87.95    3.97
   1  -6  11   78.76    4.60
   1  -6  11   80.56    5.22
  -1   6 -11   91.99    4.40
  -1   6 -11   82.96    4.98
   1  -6  11   79.73    3.78
   1  -6  12   73.88    4.57
  -1   6 -12   65.69    4.08
  -1   6 -12   82.08    5.13
   1  -6  13  160.21    6.87
  -1   6 -13  150.39    7.12
  -1   6 -13  159.71    6.35
   1  -6  14   85.35    5.25
  -1   6 -14   82.75    4.75
   1  -5 -14   11.28    2.41
  -1   5  14    8.49    2.16
   1  -5 -13    6.36    2.03
  -1   5  13    4.75    1.81
  -1   5  12  369.24   10.09
   1  -5 -12  386.57   10.94
  -1   5  11  246.47    6.14
   1  -5 -11  242.79    6.02
   1  -5 -11  249.36    6.01
   1  -5 -11  250.99    8.36
  -1   5  11  241.71    7.89
   1  -5 -11  242.04    7.61
   1  -5 -11  254.16    6.10
   1  -5 -10  399.65    8.51
  -1   5  10  388.26   10.01
   1  -5 -10  396.14    8.30
   1  -5 -10  392.47   10.59
   1  -5 -10  389.82    8.40
  -1   5  10  368.20   10.11
   1  -5 -10  395.82   10.02
  -1   5  10  411.95    8.60
  -1   5   9   26.03    2.39
  -1   5   9   21.66    2.28
   1  -5  -9   25.31    1.92
   1  -5  -9   25.77    2.64
   1  -5  -9   22.58    1.98
  -1   5   9   26.05    2.57
   1  -5  -9   23.61    2.39
   1  -5  -9   23.34    1.95
  -1   5   8  395.46    9.39
   1  -5  -8  397.05    8.37
   1  -5  -8  394.30   10.06
   1  -5  -8  394.27    8.87
  -1   5   8  385.49   10.00
  -1   5   8  366.32    8.91
   1  -5  -8  382.00    9.71
  -1   5   8  404.88    9.49
  -1   5   7   53.91    3.12
   1  -5  -7   60.07    2.91
  -1   5   7   56.80    3.53
  -1   5   7   56.78    3.14
  -1   5   7   60.42    3.23
   1  -5  -7   64.14    3.60
   1  -5  -7   59.37    3.53
   1  -5  -7   55.53    3.05
   1  -5  -6  298.08    7.62
  -1   5   6  282.13    7.13
  -1   5   6  294.55    8.25
   1  -5  -6  287.94    6.94
   1  -5  -6  277.89    7.89
  -1   5   6  285.47    7.13
  -1   5   6  287.62    7.22
   1  -5  -5   75.43    3.63
  -1   5   5   73.27    3.17
   1  -5  -5   66.12    3.08
  -1   5   5   68.03    3.69
  -1   5   5   73.16    3.26
   1  -5  -5   76.17    3.90
  -1   5   5   68.09    3.11
   1  -5  -4  193.79    6.08
  -1   5   4  198.39    5.23
   1  -5  -4  194.18    5.61
  -1   5   4  200.10    6.39
   1  -5  -4  211.41    6.40
  -1   5   4  200.09    5.41
  -1   5   4  200.54    5.36
  -1   5   3 1720.88   26.91
   1  -5  -3 1719.96   25.80
  -1   5   3 1750.45   24.56
   1  -5  -3 1721.60   26.79
   1  -5  -3 1624.04   26.71
  -1   5   3 1754.53   25.16
   1  -5  -2  700.29   12.95
  -1   5   2  718.81   13.71
   1  -5  -2  698.98   13.72
  -1   5   2  710.91   12.28
   1  -5  -2  709.78   13.44
  -1   5   1   69.51    3.43
   1  -5  -1   67.79    3.30
   1  -5  -1   70.60    3.00
  -1   5   1   59.94    2.78
   1  -5  -1   69.19    3.55
  -1   5   0  374.09    8.50
   1  -5   0  351.10    7.67
   1  -5   0  337.66    8.13
  -1   5   0  351.92    7.71
   1  -5   0  355.47    8.79
  -1   5   0  356.81    8.20
  -1   5  -1    4.44    1.11
   1  -5   1    3.27    0.97
  -1   5  -1    5.01    1.05
   1  -5   1    3.79    1.01
   1  -5   1    3.20    1.16
  -1   5  -2   15.42    1.61
   1  -5   2   19.92    2.00
   1  -5   2   18.33    1.67
   1  -5   2   17.51    1.69
  -1   5  -2   16.61    1.70
  -1   5  -3  429.77    8.93
   1  -5   3  441.16   10.06
   1  -5   3  428.48    8.84
   1  -5   3  432.79    9.47
  -1   5  -3  444.79    9.35
  -1   5  -4  251.97    6.14
   1  -5   4  245.01    7.14
   1  -5   4  261.67    7.09
   1  -5   4  254.67    6.10
  -1   5  -4  255.42    6.73
  -1   5  -5   25.51    1.77
   1  -5   5   25.62    2.21
   1  -5   5   25.51    1.75
   1  -5   5   24.89    2.26
  -1   5  -5   27.58    2.20
   1  -5   5   28.95    2.35
  -1   5  -6  116.05    3.59
   1  -5   6  114.96    4.50
  -1   5  -6  115.59    3.96
   1  -5   6  114.57    3.49
   1  -5   6  109.69    4.81
  -1   5  -6  111.92    4.44
   1  -5   6  120.27    4.67
  -1   5  -7  668.21   10.99
  -1   5  -7  674.54   13.37
   1  -5   7  672.33   13.39
   1  -5   7  661.75   12.94
  -1   5  -7  680.00   12.39
  -1   5  -8  151.46    3.66
   1  -5   8  147.68    5.03
   1  -5   8  136.73    5.30
  -1   5  -8  143.74    5.34
  -1   5  -8  142.88    4.85
  -1   5  -8  138.53    5.75
   1  -5   9   67.37    3.23
   1  -5   9   58.82    3.60
  -1   5  -9   68.06    3.77
  -1   5  -9   58.56    3.22
  -1   5  -9   65.08    3.99
   1  -5  10  194.72    5.57
   1  -5  10  181.66    6.52
  -1   5 -10  192.85    6.61
  -1   5 -10  163.49    5.85
  -1   5 -10  173.94    6.77
   1  -5  10  176.02    5.38
   1  -5  11  103.17    3.89
  -1   5 -11  106.34    5.11
   1  -5  11   99.38    4.91
   1  -5  11  116.56    4.04
  -1   5 -11  114.59    4.01
  -1   5 -11  114.34    4.95
  -1   5 -11  105.82    5.37
   1  -5  12  668.07   13.19
   1  -5  12  640.99   14.49
  -1   5 -12  618.25   13.94
  -1   5 -12  665.95   15.34
   1  -5  13    4.51    1.76
  -1   5 -13    0.74    1.38
  -1   5 -13    3.02    1.82
   1  -5  13    5.02    1.52
   1  -5  14    1.97    1.79
  -1   5 -14    4.51    1.94
  -1   5 -14    1.60    1.55
   1  -5  15  382.20   11.22
  -1   5 -15  384.78   11.08
  -1   4  14  119.81    5.01
  -1   4  14  118.88    6.11
   1  -4 -14  121.27    6.14
  -1   4  13  119.39    5.04
  -1   4  13  111.31    5.76
   1  -4 -13  112.39    5.66
  -1   4  12   82.76    4.14
   1  -4 -12   82.52    4.70
   1  -4 -11  573.19    9.90
   1  -4 -11  560.04   13.23
   1  -4 -11  577.09    9.52
  -1   4  11  558.82   12.18
  -1   4  11  559.56    9.71
   1  -4 -11  555.13    9.48
   1  -4 -10  350.05    7.01
  -1   4  10  339.50    9.07
  -1   4  10  342.76    9.62
   1  -4 -10  334.22    6.93
  -1   4  10  333.48    8.91
   1  -4 -10  344.78    9.57
   1  -4 -10  344.93    6.94
  -1   4  10  335.67    8.78
   1  -4 -10  346.69    8.68
  -1   4  10  341.53    7.02
  -1   4   9  535.64   11.80
  -1   4   9  547.19   12.47
   1  -4  -9  562.14    9.93
  -1   4   9  545.78   11.73
   1  -4  -9  550.69   10.07
   1  -4  -9  526.18   12.23
  -1   4   9  560.00   11.95
   1  -4  -9  558.73   11.73
   1  -4  -9  576.39   10.19
  -1   4   8  304.67    7.95
   1  -4  -8  311.01    6.64
  -1   4   8  319.78    7.97
   1  -4  -8  301.49    8.44
   1  -4  -8  314.25    6.96
  -1   4   8  296.85    8.08
   1  -4  -8  308.63    7.98
   1  -4  -8  303.08    6.86
  -1   4   7  290.71    7.24
   1  -4  -7  281.13    6.28
  -1   4   7  283.37    7.64
   1  -4  -7  275.59    6.64
   1  -4  -7  285.53    7.79
   1  -4  -7  287.62    7.53
  -1   4   7  283.55    7.29
  -1   4   6  403.81    8.57
   1  -4  -6  389.84    8.38
   1  -4  -6  385.25    9.15
   1  -4  -6  393.66    7.86
  -1   4   6  384.82    9.16
   1  -4  -6  391.56    9.02
  -1   4   6  387.41    8.60
  -1   4   5    9.58    1.29
  -1   4   5    9.77    1.26
   1  -4  -5   10.32    1.19
  -1   4   5   12.03    1.44
   1  -4  -5    9.17    1.41
  -1   4   5    8.67    1.40
   1  -4  -5   10.79    1.34
   1  -4  -4  196.20    5.68
  -1   4   4  208.26    5.14
  -1   4   4  204.66    5.99
   1  -4  -4  191.85    5.11
  -1   4   4  201.62    5.14
   1  -4  -4  199.58    5.87
  -1   4   4  193.37    5.15
   1  -4  -3  111.99    3.71
  -1   4   3  111.13    4.11
  -1   4   3  105.58    3.30
   1  -4  -3  109.51    4.07
   1  -4  -3  115.24    4.17
  -1   4   3  112.64    3.52
   1  -4  -2   45.82    2.35
   1  -4  -2   45.47    2.54
  -1   4   2   46.87    2.19
   1  -4  -2   41.15    2.52
   1  -4  -1  117.26    3.55
  -1   4   1  119.50    3.57
   1  -4  -1  123.23    4.13
   1  -4  -1  118.74    4.28
  -1   4   0  796.69   13.52
  -1   4   0  789.55   13.36
   1  -4   0  792.83   12.72
   1  -4   0  749.35   13.30
  -1   4   0  781.23   12.72
   1  -4   0  792.37   13.97
  -1   4  -1  220.11    5.53
  -1   4  -1  206.63    5.44
   1  -4   1  207.67    5.38
   1  -4   1  221.42    5.25
   1  -4   1  210.19    5.90
  -1   4  -2  119.02    3.79
  -1   4  -2  128.16    4.02
   1  -4   2  121.81    3.89
   1  -4   2  121.48    3.82
   1  -4   2  123.33    4.34
  -1   4  -3  315.18    6.56
  -1   4  -3  310.52    6.92
   1  -4   3  313.24    7.03
   1  -4   3  301.46    7.01
   1  -4   3  291.08    6.35
   1  -4   3  293.73    7.25
  -1   4  -4  704.35   11.46
  -1   4  -4  689.70   12.32
   1  -4   4  710.54   12.54
   1  -4   4  698.32   12.77
   1  -4   4  682.83   11.36
   1  -4   4  684.27   12.79
  -1   4  -5  212.21    4.84
  -1   4  -5  222.19    5.90
   1  -4   5  222.43    5.95
   1  -4   5  215.73    4.80
   1  -4   5  216.31    5.96
  -1   4  -6  346.65    6.40
  -1   4  -6  337.06    7.91
   1  -4   6  335.29    8.01
  -1   4  -6  353.14    7.48
   1  -4   6  343.60    7.81
  -1   4  -7 1166.05   16.50
  -1   4  -7 1197.00   19.41
   1  -4   7 1170.13   19.48
  -1   4  -7 1187.31   18.76
  -1   4  -7 1163.16   19.97
   1  -4   7 1187.93   18.72
  -1   4  -8   73.98    3.64
   1  -4   8   72.29    3.63
  -1   4  -8   72.24    3.82
  -1   4  -8   75.28    3.39
   1  -4   8   65.86    2.99
   1  -4   9  580.01   10.78
  -1   4  -9  586.32   12.30
   1  -4   9  603.47   12.53
  -1   4  -9  589.96   11.97
  -1   4  -9  601.09   13.04
   1  -4   9  612.74   10.92
   1  -4  10   82.75    3.15
   1  -4  10   87.12    3.23
  -1   4 -10   78.98    4.13
   1  -4  10   93.65    4.44
  -1   4 -10   85.88    4.05
  -1   4 -10   87.25    4.51
  -1   4 -11   22.69    2.44
   1  -4  11   20.75    2.35
   1  -4  11   26.45    2.18
   1  -4  11   28.12    1.77
   1  -4  11   27.24    1.72
  -1   4 -11   23.65    1.65
  -1   4 -11   26.73    2.47
  -1   4 -11   26.25    2.66
   1  -4  12  160.72    5.27
  -1   4 -12  164.28    6.62
  -1   4 -12  156.77    6.08
   1  -4  12  167.24    6.43
  -1   4 -12  161.22    6.23
   1  -4  13   25.40    2.25
   1  -4  13   18.96    2.56
  -1   4 -13   22.75    2.63
  -1   4 -13   22.49    2.84
   1  -4  14   16.74    2.53
  -1   4 -14   19.79    2.86
  -1   4 -14   17.71    2.56
   1  -4  15   19.23    2.74
  -1   4 -15   16.76    2.59
  -1   4 -15   17.45    2.80
  -1   3  15  143.53    6.75
  -1   3  14  135.86    6.33
   1  -3 -13   12.49    2.25
  -1   3  13    9.67    2.03
  -1   3  13    8.48    1.63
   1  -3 -12   21.89    2.63
  -1   3  12   18.18    2.02
  -1   3  12   17.17    2.36
  -1   3  11   59.07    1.92
   1  -3 -11   56.54    1.71
  -1   3  11   60.02    3.78
   1  -3 -11   56.89    2.12
  -1   3  11   51.42    3.39
   1  -3 -11   61.39    3.85
   1  -3 -11   58.92    1.70
  -1   3  11   55.06    3.09
  -1   3  11   63.42    3.79
  -1   3  11   55.02    3.64
  -1   3  11   55.57    1.73
  -1   3  10   18.57    2.12
  -1   3  10   23.33    2.31
   1  -3 -10   20.03    1.32
  -1   3  10   19.01    2.11
   1  -3 -10   19.10    2.32
   1  -3 -10   18.82    1.13
  -1   3  10   21.57    1.98
  -1   3  10   18.93    1.27
  -1   3  10   17.27    1.09
   1  -3 -10   20.29    1.19
  -1   3   9  164.95    6.03
  -1   3   9  176.39    5.91
   1  -3  -9  185.40    4.27
  -1   3   9  172.16    5.73
   1  -3  -9  178.12    6.18
   1  -3  -9  181.78    4.18
  -1   3   9  174.12    5.50
   1  -3  -9  182.54    5.47
   1  -3  -9  185.39    4.21
  -1   3   8  433.96    9.61
  -1   3   8  400.83    9.71
  -1   3   8  415.33    9.27
   1  -3  -8  429.04    7.60
   1  -3  -8  417.76    9.78
   1  -3  -8  426.33    7.73
  -1   3   8  410.69    9.16
   1  -3  -8  416.56    9.00
   1  -3  -8  431.22    7.74
  -1   3   7  273.41    6.99
  -1   3   7  289.18    6.95
   1  -3  -7  260.85    5.50
   1  -3  -7  267.12    5.83
   1  -3  -7  277.37    7.28
  -1   3   7  271.05    6.94
   1  -3  -7  273.45    6.78
   1  -3  -7  274.69    5.84
  -1   3   6    0.53    0.78
  -1   3   6    0.75    0.78
   1  -3  -6    2.18    0.61
   1  -3  -6    1.59    0.63
   1  -3  -6    0.67    0.86
   1  -3  -6    1.81    0.98
   1  -3  -5  890.13   14.12
  -1   3   5  874.31   14.25
   1  -3  -5  879.22   13.43
  -1   3   5  909.40   14.97
   1  -3  -5  862.80   14.69
  -1   3   5  857.32   14.37
   1  -3  -4  614.15   10.88
  -1   3   4  631.50   10.67
  -1   3   4  627.83   11.39
   1  -3  -4  609.51   10.22
   1  -3  -4  631.25   11.33
  -1   3   4  633.70   10.82
  -1   3   3 4176.61   53.79
   1  -3  -3 4071.97   52.55
  -1   3   3 4125.21   52.46
   1  -3  -3 3991.09   53.36
   1  -3  -3 4034.33   53.59
  -1   3   3 3952.56   52.31
  -1   3   2   24.72    1.33
   1  -3  -2   24.93    1.72
   1  -3  -2   25.51    1.73
  -1   3   2   26.20    1.46
   1  -3  -1 2299.16   31.76
   1  -3  -1 2340.43   30.40
   1  -3  -1 2252.83   31.46
  -1   3   1 2258.19   30.35
  -1   3   0   28.33    1.74
   1  -3   0   27.53    1.49
  -1   3   0   28.57    1.51
   1  -3   0   27.55    1.70
   1  -3   0   31.48    1.91
  -1   3  -1  471.53    8.67
  -1   3  -1  493.53    8.73
   1  -3   1  501.13    8.37
   1  -3   1  487.09    8.65
   1  -3   1  487.83    9.20
   1  -3   2    7.81    1.03
  -1   3  -2    9.54    1.07
   1  -3   2    8.34    0.95
   1  -3   2    7.07    0.94
   1  -3   2    9.76    1.19
  -1   3  -2    9.95    1.02
   1  -3   3    3.57    0.86
  -1   3  -3    3.03    0.79
   1  -3   3    5.73    0.98
  -1   3  -3    3.97    0.68
   1  -3   3    3.93    0.77
  -1   3  -4    3.68    0.93
   1  -3   4    4.69    0.96
   1  -3   4    4.13    0.70
  -1   3  -4    3.70    0.64
   1  -3   4    6.87    1.08
   1  -3   5  464.38    9.12
  -1   3  -5  472.91    9.17
   1  -3   5  471.14    8.94
  -1   3  -5  484.26    7.69
   1  -3   6  204.91    5.13
  -1   3  -6  208.71    3.95
  -1   3  -6  213.11    5.65
   1  -3   6  208.42    5.59
  -1   3  -6  210.28    5.86
  -1   3  -6  206.56    5.31
   1  -3   7  209.33    3.93
   1  -3   7  216.75    5.20
  -1   3  -7  220.51    5.97
   1  -3   7  217.83    5.95
  -1   3  -7  219.56    5.73
  -1   3  -7  209.27    6.05
   1  -3   8   74.38    2.16
   1  -3   8   71.64    2.68
   1  -3   8   74.01    2.74
   1  -3   8   76.10    3.53
  -1   3  -8   73.01    3.46
  -1   3  -8   68.69    3.22
  -1   3  -8   74.00    3.61
   1  -3   9   11.37    0.98
   1  -3   9   11.46    1.12
   1  -3   9   12.98    1.18
  -1   3  -9    8.98    1.51
   1  -3   9   12.02    1.65
  -1   3  -9    9.18    1.47
  -1   3  -9   14.35    1.82
   1  -3  10  609.66   11.38
   1  -3  10  618.47   10.03
   1  -3  10  615.65    9.91
   1  -3  10  618.03    9.88
   1  -3  10  579.55   12.53
  -1   3 -10  596.88   12.60
  -1   3 -10  577.89   12.92
  -1   3 -10  630.29   12.67
   1  -3  11   72.41    3.93
  -1   3 -11   76.81    3.97
   1  -3  11   80.57    3.35
   1  -3  11   73.32    2.73
   1  -3  11   77.74    2.34
   1  -3  11   77.60    2.32
   1  -3  11   70.72    3.95
  -1   3 -11   71.99    2.34
  -1   3 -11   77.23    2.20
  -1   3 -11   71.20    3.85
  -1   3 -11   73.14    4.14
   1  -3  12  270.55    6.05
   1  -3  12  273.45    6.70
  -1   3 -12  264.63    8.00
   1  -3  12  266.01    8.16
   1  -3  12  262.65    8.25
  -1   3 -12  261.99    4.75
  -1   3 -12  275.91    8.24
  -1   3 -12  282.40    8.63
   1  -3  13   22.51    2.61
  -1   3 -13   24.39    2.80
  -1   3 -13   25.23    2.65
   1  -3  13   24.24    1.82
   1  -3  13   26.47    2.03
   1  -3  14  124.34    5.77
  -1   3 -14  122.11    5.99
  -1   3 -14  130.98    6.05
   1  -3  14  128.25    4.24
  -1   3 -15  116.15    5.99
  -1   3 -15  104.03    5.59
   1  -3  15  115.42    5.75
  -1   3 -16  212.63    8.48
  -1   3 -16  190.28    7.91
   1  -3  16  205.74    8.02
  -1   2  15   35.75    3.44
  -1   2  14  101.35    5.29
  -1   2  13    1.95    1.08
  -1   2  13    2.80    1.59
  -1   2  12   68.26    3.10
  -1   2  12   73.40    4.20
   1  -2 -12   68.10    4.21
   1  -2 -11  575.96    8.96
  -1   2  11  597.49   12.52
   1  -2 -11  600.47   13.25
  -1   2  11  606.07   11.14
  -1   2  11  591.23   12.93
  -1   2  11  604.17   13.55
  -1   2  11  580.75   12.87
  -1   2  10  105.08    2.20
  -1   2  10  112.62    4.73
  -1   2  10  109.05    4.52
   1  -2 -10  109.41    2.72
   1  -2 -10  112.37    4.87
  -1   2  10  110.06    3.87
  -1   2  10  107.65    4.84
  -1   2  10  110.27    4.71
  -1   2  10  107.82    2.11
  -1   2   9  328.80    8.37
  -1   2   9  323.35    8.51
   1  -2  -9  331.02    5.74
  -1   2   9  320.88    7.97
   1  -2  -9  318.25    5.25
   1  -2  -9  330.60    8.52
  -1   2   9  333.76    7.34
  -1   2   9  326.93    5.47
  -1   2   9  330.51    5.33
   1  -2  -9  326.26    5.29
  -1   2   8  803.54   14.69
  -1   2   8  794.28   14.36
  -1   2   8  800.38   13.94
   1  -2  -8  771.84   11.41
   1  -2  -8  780.69   11.27
   1  -2  -8  779.71   14.53
  -1   2   8  774.76   13.32
   1  -2  -8  760.26   13.05
   1  -2  -8  777.40   11.26
  -1   2   7   98.42    3.92
  -1   2   7   92.74    3.69
   1  -2  -7   94.71    2.53
  -1   2   7   97.22    3.65
   1  -2  -7   91.42    3.79
   1  -2  -7   97.15    2.62
  -1   2   7   96.89    3.48
   1  -2  -7   96.07    3.38
   1  -2  -7   90.49    2.53
  -1   2   6 1779.77   26.35
  -1   2   6 1832.85   25.98
  -1   2   6 1769.06   25.63
   1  -2  -6 1779.36   23.71
   1  -2  -6 1767.44   26.23
   1  -2  -6 1761.70   24.05
  -1   2   6 1807.49   25.51
   1  -2  -6 1726.68   25.27
   1  -2  -6 1782.46   24.02
  -1   2   5  190.99    4.93
  -1   2   5  190.66    4.79
   1  -2  -5  183.66    5.07
   1  -2  -5  188.60    4.21
  -1   2   5  198.02    4.92
   1  -2  -5  189.72    3.86
   1  -2  -5  181.68    4.71
   1  -2  -5  186.23    4.12
  -1   2   4    0.84    0.67
  -1   2   4    1.11    0.62
   1  -2  -4    0.73    0.43
   1  -2  -4    0.85    0.55
  -1   2   4    0.68    0.69
   1  -2  -4    0.96    0.56
   1  -2  -3 1171.50   17.01
   1  -2  -3 1188.46   17.40
  -1   2   3 1178.34   16.88
   1  -2  -3 1173.05   16.41
  -1   2   3 1211.60   17.53
   1  -2  -2 1941.50   26.17
  -1   2   2 1894.23   26.29
   1  -2  -2 1936.03   26.34
  -1   2   2 1901.68   25.22
  -1   2   2 1899.64   25.47
  -1   2   2 1973.03   26.40
  -1   2   1  135.10    3.62
   1  -2  -1  133.03    3.54
  -1   2   1  135.94    2.90
   1  -2  -1  138.56    3.54
  -1   2   1  138.87    2.90
   1  -2   0   37.19    1.77
  -1   2   0   38.99    1.72
   1  -2   0   36.62    1.67
  -1   2   0   32.87    1.33
  -1   2   0   40.15    1.18
  -1   2  -1  122.37    2.02
  -1   2  -1  121.15    3.05
   1  -2   1  118.02    3.02
   1  -2   1  122.13    2.87
  -1   2  -1  120.47    3.07
   1  -2   1  119.15    3.29
  -1   2  -2    2.16    0.60
   1  -2   2    1.77    0.54
  -1   2  -2    2.47    0.60
   1  -2   2    3.56    0.77
  -1   2  -2    2.45    0.76
   1  -2   3  282.58    5.65
  -1   2  -3  276.86    4.93
   1  -2   3  273.42    4.89
  -1   2  -3  296.84    5.69
   1  -2   3  280.95    5.63
   1  -2   4 1088.76   16.11
   1  -2   4 1102.74   14.13
  -1   2  -4 1109.74   16.45
   1  -2   4 1155.50   16.55
  -1   2  -5   15.17    1.35
   1  -2   5   13.35    1.27
   1  -2   5   15.22    0.74
   1  -2   5   14.46    1.13
  -1   2  -5   13.36    1.17
  -1   2  -5   14.49    1.38
   1  -2   6  164.39    3.26
   1  -2   6  165.53    3.83
   1  -2   6  159.27    3.84
   1  -2   6  170.38    4.66
  -1   2  -6  162.74    4.58
  -1   2  -6  169.33    4.54
  -1   2  -6  158.01    4.68
   1  -2   7 2675.95   35.02
   1  -2   7 2720.60   35.41
   1  -2   7 2691.69   35.48
   1  -2   7 2806.57   37.57
  -1   2  -7 2719.77   37.48
  -1   2  -7 2706.47   37.26
  -1   2  -7 2643.27   37.64
   1  -2   8  363.67    6.55
   1  -2   8  354.06    7.34
   1  -2   8  367.66    6.32
   1  -2   8  361.07    6.30
  -1   2  -8  360.88    8.25
   1  -2   8  378.19    8.37
  -1   2  -8  370.66    8.44
  -1   2  -8  354.98    8.09
  -1   2  -9  459.42   10.03
   1  -2   9  462.90   10.08
   1  -2   9  466.58    8.90
   1  -2   9  468.51    8.25
   1  -2   9  473.82    7.44
   1  -2   9  476.50    7.45
  -1   2  -9  463.70    7.26
  -1   2  -9  485.15   10.35
  -1   2  -9  490.12   10.24
  -1   2 -10   16.28    1.87
   1  -2  10   14.44    1.83
   1  -2  10   14.70    1.32
   1  -2  10   18.79    1.53
   1  -2  10   17.52    0.90
   1  -2  10   15.58    0.85
   1  -2  10   15.44    1.85
  -1   2 -10   15.64    0.81
  -1   2 -10   16.97    0.92
  -1   2 -10   11.93    1.69
  -1   2 -10   14.52    1.86
   1  -2  11  207.00    6.65
  -1   2 -11  206.66    6.66
   1  -2  11  202.94    5.12
   1  -2  11  209.87    5.29
  -1   2 -11  197.85    3.16
   1  -2  11  198.24    6.60
  -1   2 -11  190.33    3.07
  -1   2 -11  210.78    6.72
  -1   2 -11  207.91    6.86
   1  -2  12   34.59    2.88
   1  -2  12   37.18    2.18
   1  -2  12   44.78    2.40
  -1   2 -12   40.44    3.10
  -1   2 -12   41.80    3.24
   1  -2  12   39.49    3.04
  -1   2 -12   42.88    3.13
   1  -2  13  306.21    6.85
   1  -2  13  309.82    7.22
  -1   2 -13  306.79    9.18
  -1   2 -13  314.83    9.38
   1  -2  13  298.96    8.94
   1  -2  14   54.32    2.61
   1  -2  14   50.90    2.87
   1  -2  14   51.79    3.77
  -1   2 -14   59.29    4.13
  -1   2 -14   56.70    4.01
  -1   2 -15   10.57    2.22
   1  -2  15   13.72    2.30
  -1   2 -15   11.13    2.38
   1  -2  15    9.03    1.62
   1  -2  16   41.04    3.69
  -1   2 -16   44.65    3.92
  -1   1  16  109.22    5.79
  -1   1  15   86.01    4.96
  -1   1  14  725.52   15.95
  -1   1  13    6.03    1.60
  -1   1  12   11.02    1.80
  -1   1  12    9.02    1.56
  -1   1  12    8.76    1.13
  -1   1  12    7.66    1.69
  -1   1  12   10.60    1.79
  -1   1  11  355.84    8.85
  -1   1  11  365.52    7.23
  -1   1  11  346.44    9.17
  -1   1  11  364.24    9.47
  -1   1  11  378.93    9.96
  -1   1  10   53.01    2.98
   1  -1 -10   51.52    3.29
  -1   1  10   54.99    2.41
  -1   1  10   53.07    3.12
  -1   1  10   53.38    3.26
  -1   1  10   53.86    3.38
  -1   1   9  270.55    6.94
   1  -1  -9  268.45    7.43
  -1   1   9  274.41    7.60
  -1   1   9  278.67    5.96
  -1   1   9  262.92    7.09
  -1   1   9  267.62    7.51
  -1   1   9  256.00    7.27
  -1   1   8   14.73    1.57
   1  -1  -8   15.28    0.81
  -1   1   8   13.23    1.47
  -1   1   8   12.88    1.61
   1  -1  -8   10.35    1.48
  -1   1   8   13.64    0.83
  -1   1   8   12.56    1.21
  -1   1   8    9.86    1.42
  -1   1   8   15.76    1.65
  -1   1   8   15.00    0.61
  -1   1   7  634.65   11.24
   1  -1  -7  643.80   11.84
   1  -1  -7  610.06    8.55
  -1   1   7  604.34    8.96
  -1   1   7  626.12   10.40
  -1   1   7  611.02   11.84
  -1   1   7  609.99   11.51
  -1   1   7  634.66    8.68
  -1   1   6  226.19    4.94
   1  -1  -6  209.71    3.74
   1  -1  -6  222.35    5.66
  -1   1   6  226.09    5.37
  -1   1   6  221.28    3.77
  -1   1   5  203.24    4.48
   1  -1  -5  187.96    4.95
   1  -1  -5  198.99    3.62
   1  -1  -5  190.18    4.32
  -1   1   5  198.33    4.69
  -1   1   4 2224.40   30.46
   1  -1  -4 2251.77   30.93
   1  -1  -4 2319.02   29.35
  -1   1   4 2224.04   30.23
   1  -1  -4 2299.16   30.21
  -1   1   4 2279.93   30.92
   1  -1  -3 2362.83   30.72
   1  -1  -3 2350.67   31.76
  -1   1   3 2405.48   31.57
  -1   1   3 2391.07   31.28
   1  -1  -3 2388.59   31.31
  -1   1   3 2386.94   31.37
   1  -1  -2  356.11    5.84
  -1   1   2  358.46    5.89
  -1   1   2  352.78    6.11
   1  -1  -2  352.78    6.08
   1  -1  -1 1460.96   19.72
  -1   1   1 1492.01   19.31
   1  -1  -1 1498.53   19.84
  -1   1   1 1463.23   18.82
   1  -1   0   59.87    1.84
   1  -1   0   58.61    1.30
   1  -1   0   59.18    1.76
  -1   1   0   61.97    1.33
  -1   1   0   60.91    1.36
   1  -1   1 6653.70   83.44
  -1   1  -1 6719.62   83.24
   1  -1   2  651.64    9.73
  -1   1  -2  675.88    9.78
   1  -1   3   27.43    1.24
  -1   1  -3   27.04    1.31
   1  -1   4 2860.54   36.95
  -1   1  -4 2783.47   37.70
   1  -1   4 2929.69   37.85
   1  -1   4 2903.03   36.32
  -1   1  -4 2963.88   37.89
   1  -1   5  314.10    5.22
  -1   1  -5  318.61    6.32
   1  -1   5  307.34    5.14
   1  -1   5  321.95    6.30
  -1   1  -5  308.51    6.21
  -1   1  -5  309.11    6.21
   1  -1   6  552.21    8.14
   1  -1   6  556.96    8.58
   1  -1   6  550.27    9.14
  -1   1  -6  552.69    9.87
   1  -1   6  557.44    9.84
  -1   1  -6  561.40    9.82
  -1   1  -6  547.71    9.82
  -1   1  -7    8.40    1.21
   1  -1   7    8.30    1.14
   1  -1   7    9.20    0.66
   1  -1   7   12.63    1.10
   1  -1   7    7.74    0.84
  -1   1  -7   10.19    0.62
  -1   1  -7    8.93    1.18
   1  -1   7    7.50    1.18
  -1   1  -7   10.11    1.21
   1  -1   8   30.06    2.09
  -1   1  -8   33.95    2.20
   1  -1   8   27.42    2.00
   1  -1   8   29.66    1.00
   1  -1   8   31.69    1.65
   1  -1   8   29.37    1.64
  -1   1  -8   31.93    1.02
  -1   1  -8   33.31    2.20
   1  -1   8   28.47    2.18
  -1   1  -8   31.32    2.14
   1  -1   9  348.71    8.12
  -1   1  -9  357.86    8.19
   1  -1   9  360.65    8.21
   1  -1   9  349.63    6.86
   1  -1   9  359.38    6.80
  -1   1  -9  343.64    4.75
  -1   1  -9  352.82    8.26
   1  -1   9  377.29    8.65
  -1   1  -9  359.16    8.28
   1  -1  10  315.79    6.59
   1  -1  10  313.86    6.87
   1  -1  10  339.03    8.34
  -1   1 -10  321.65    8.11
   1  -1  10  316.16    8.42
  -1   1 -10  331.13    8.38
  -1   1 -10  317.76    8.23
   1  -1  10  328.91    8.23
   1  -1  11  307.49    6.90
   1  -1  11  297.70    6.36
   1  -1  11  300.66    8.17
   1  -1  11  287.74    8.32
  -1   1 -11  302.75    8.32
  -1   1 -11  305.38    8.35
   1  -1  11  282.13    8.03
   1  -1  12   25.93    1.76
   1  -1  12   24.53    1.95
   1  -1  12   25.32    2.43
   1  -1  12   25.89    2.49
  -1   1 -12   24.19    2.53
  -1   1 -12   28.48    2.64
   1  -1  12   23.19    2.57
   1  -1  13    9.68    1.52
  -1   1 -13    6.45    1.70
   1  -1  13    7.56    1.73
   1  -1  13    8.13    1.76
  -1   1 -13    7.17    1.72
   1  -1  13    5.06    1.02
   1  -1  14  387.49    7.74
   1  -1  14  383.27    8.87
  -1   1 -14  385.23   10.89
   1  -1  14  382.36   10.62
   1  -1  15    3.60    1.45
   1  -1  15    1.36    1.60
  -1   1 -15    1.18    1.55
   1  -1  16  230.55    8.42
  -1   1 -16  214.10    8.44
  -1   0  16    4.88    1.69
  -1   0  15   23.94    2.77
  -1   0  14  103.63    5.17
  -1   0  13   10.38    1.83
  -1   0  12    0.18    0.95
  -1   0  12    1.21    1.12
  -1   0  12    0.21    0.94
  -1   0  12   -0.22    0.97
  -1   0  12    1.02    1.03
  -1   0  11  147.66    5.18
  -1   0  11  160.01    6.06
  -1   0  11  156.13    3.51
  -1   0  11  152.82    2.75
  -1   0  11  149.36    5.52
  -1   0  11  160.42    6.13
  -1   0  11  154.94    5.73
   1   0 -11  147.92    5.80
  -1   0  10  185.90    5.61
  -1   0  10  194.65    6.44
  -1   0  10  190.86    4.10
  -1   0  10  194.06    3.34
  -1   0  10  188.74    5.98
   1   0 -10  185.08    6.27
  -1   0  10  183.40    6.35
  -1   0  10  188.04    6.13
  -1   0   9  470.07    9.54
  -1   0   9  454.73   10.34
  -1   0   9  472.85    6.75
  -1   0   9  455.25    7.67
  -1   0   9  462.93    9.83
  -1   0   9  476.45   10.65
   1   0  -9  395.78    9.78
  -1   0   9  462.52   10.11
  -1   0   8  419.21    8.55
  -1   0   8  425.36    9.39
  -1   0   8  417.30    7.13
  -1   0   8  412.67    6.17
  -1   0   8  419.44    8.81
   1   0  -8  418.36    9.27
  -1   0   8  445.91    9.64
  -1   0   8  435.91    9.20
  -1   0   7 1030.31   16.04
  -1   0   7 1010.97   16.95
   1   0  -7 1033.30   16.83
  -1   0   7 1008.22   14.55
  -1   0   7 1025.35   13.46
  -1   0   7  999.09   16.16
  -1   0   7 1032.66   16.65
   1   0  -7 1030.92   16.79
  -1   0   6  185.64    2.90
  -1   0   6  196.23    4.79
  -1   0   6  182.27    4.67
   1   0  -6  193.19    5.15
  -1   0   6  204.44    4.02
  -1   0   6  194.59    3.08
   1   0  -6  196.56    5.17
  -1   0   6  187.90    2.88
  -1   0   5  320.29    4.67
  -1   0   5  317.48    6.23
  -1   0   5  325.28    6.25
   1   0  -5  327.06    6.72
  -1   0   5  318.54    4.52
  -1   0   5  323.34    5.53
   1   0  -5  320.67    6.70
   1   0  -5  316.90    6.61
  -1   0   4    8.37    0.51
   1   0  -4    9.56    0.91
  -1   0   4    8.83    0.86
  -1   0   4    8.85    0.54
   1   0  -4    9.47    0.99
  -1   0   4    9.39    0.77
   1   0  -4   10.34    1.03
  -1   0   3 1600.11   21.49
  -1   0   3 1656.52   21.92
   1   0  -3 1549.15   21.80
   1   0  -3 1596.38   21.87
  -1   0   3 1606.04   20.46
  -1   0   3 1601.99   20.52
  -1   0   2 9999.00  121.63
  -1   0   2 9826.84  121.83
   1   0  -2 9798.19  120.97
   1   0  -2 9712.70  121.92
  -1   0   2 9827.84  121.00
  -1   0   2 9842.03  121.06
  -1   0   1   90.52    1.92
   1   0  -1   90.30    1.82
  -1   0   1   89.81    1.94
  -1   0   1   87.48    1.79
  -1   0   1   88.21    1.83
   1   0   0    3.73    0.37
  -1   0   0    3.89    0.37
   1   0   1 4643.66   57.16
  -1   0  -1 4562.81   57.13
  -1   0  -1 4613.67   57.10
  -1   0  -2  858.89   11.41
  -1   0  -2  859.98   11.71
   1   0   2  862.52   11.65
   1   0   2  867.17   11.36
  -1   0  -2  847.98   11.32
   1   0   2  848.10   11.34
  -1   0  -3    2.57    0.37
  -1   0  -3    5.24    0.68
   1   0   3    2.28    0.48
   1   0   3    3.08    0.37
  -1   0  -3    3.54    0.40
   1   0   3    2.76    0.49
  -1   0  -4  342.47    5.03
  -1   0  -4  322.71    6.08
   1   0   4  337.71    5.60
   1   0   4  335.77    4.90
  -1   0  -4  335.20    4.88
  -1   0  -4  335.45    4.94
  -1   0  -4  345.26    5.89
  -1   0  -4  332.36    6.03
   1   0   4  349.37    5.97
  -1   0  -5  413.28    7.53
   1   0   5  424.02    6.87
  -1   0  -5  417.59    5.90
  -1   0  -5  421.03    5.94
  -1   0  -5  403.39    7.57
  -1   0  -5  423.82    7.40
   1   0   5  427.03    7.51
  -1   0  -6  199.31    4.88
   1   0   6  208.08    4.22
   1   0   6  199.91    4.75
  -1   0  -6  198.89    3.23
  -1   0  -6  210.04    4.92
  -1   0  -6  196.11    4.93
   1   0   6  205.57    4.96
  -1   0  -6  203.19    3.18
   1   0   7  555.27    9.25
  -1   0  -7  550.02   10.15
   1   0   7  548.59   10.16
   1   0   7  558.40   10.01
   1   0   7  542.68    8.90
  -1   0  -7  553.44    7.57
  -1   0  -7  563.79   10.26
   1   0   7  564.90   10.28
  -1   0  -7  549.38   10.17
   1   0   8  795.50   13.63
   1   0   8  761.56   12.47
   1   0   8  755.43   13.29
   1   0   8  804.61   12.01
   1   0   8  766.33   13.51
  -1   0  -8  772.11   10.24
  -1   0  -8  777.77   13.62
  -1   0  -8  793.39   13.59
   1   0   8  761.75   13.61
   1   0   9    9.05    1.25
   1   0   9    7.86    1.04
  -1   0  -9    5.67    1.29
   1   0   9    3.59    1.21
   1   0   9    7.77    1.34
  -1   0  -9    5.21    1.34
   1   0   9    5.38    1.47
   1   0  10    1.20    0.78
   1   0  10   -0.33    0.90
  -1   0 -10    1.93    0.99
   1   0  10    1.83    0.72
   1   0  10    1.89    1.10
  -1   0 -10    2.51    1.07
   1   0  10    1.97    1.16
   1   0  11  119.03    3.56
   1   0  11  124.99    4.24
   1   0  11  121.68    4.86
   1   0  11  115.65    4.82
  -1   0 -11  123.72    5.09
   1   0  11  118.10    4.99
   1   0  12    9.66    1.52
   1   0  12   10.76    1.89
   1   0  12    8.56    1.13
   1   0  12   10.17    1.83
   1   0  12    9.39    1.84
  -1   0 -12    8.74    1.71
   1   0  13  626.96   13.65
   1   0  13  591.60   13.64
  -1   0 -13  615.78   14.00
   1   0  13  574.42   13.83
   1   0  13  622.63   10.63
   1   0  13  625.47   12.21
   1   0  14  199.41    7.32
  -1   0 -14  192.59    7.42
   1   0  14  189.48    6.08
   1   0  14  206.26    5.05
  -1   0 -15   17.25    2.69
   1   0  15   12.65    2.31
  -1   0 -16  786.56   17.96
   1   0  16  752.61   17.13
   1   0  17   24.25    3.22
  -1  -1  16   99.98    5.36
  -1  -1  15   90.22    4.84
  -1  -1  14  272.82    8.49
  -1  -1  13  199.03    6.88
  -1  -1  13  195.16    6.33
   1   1 -13  215.34    7.75
  -1  -1  12  314.38    9.24
  -1  -1  12  322.95    8.65
  -1  -1  12  321.86    8.09
  -1  -1  12  316.13    8.88
   1   1 -12  275.01    8.74
  -1  -1  12  324.27    9.56
  -1  -1  11  320.53    8.99
  -1  -1  11  312.55    8.22
  -1  -1  11  314.20    4.99
  -1  -1  11  306.85    7.66
  -1  -1  11  311.79    8.51
   1   1 -11  306.21    8.97
  -1  -1  11  304.02    8.90
   1   1 -11  310.83    8.74
  -1  -1  10 1945.08   30.25
  -1  -1  10 1891.01   28.99
  -1  -1  10 1942.99   24.98
  -1  -1  10 1914.13   28.43
   1   1 -10 1941.18   30.01
  -1  -1  10 1949.81   29.70
   1   1 -10 1904.14   30.35
  -1  -1  10 1927.88   30.55
  -1  -1   9  182.16    5.99
  -1  -1   9  183.94    5.51
  -1  -1   9  190.19    5.29
  -1  -1   9  191.46    3.45
  -1  -1   9  189.08    6.14
   1   1  -9  188.34    6.13
  -1  -1   9  182.70    5.75
   1   1  -9  190.50    5.98
  -1  -1   8   80.60    3.60
  -1  -1   8   76.99    3.20
  -1  -1   8   80.12    1.88
  -1  -1   8   77.84    3.03
  -1  -1   8   81.14    3.46
  -1  -1   8   69.64    3.58
   1   1  -8   77.30    3.44
   1   1  -8   79.66    3.63
  -1  -1   7  875.24   15.16
  -1  -1   7  890.46   14.38
  -1  -1   7  938.73   15.52
   1   1  -7  907.58   14.97
   1   1  -7  878.36   15.14
  -1  -1   7  888.19   14.78
  -1  -1   7  883.16   14.15
  -1  -1   7  876.45   11.95
  -1  -1   6  792.27   10.19
  -1  -1   6  813.95   12.47
  -1  -1   6  789.93   10.57
   1   1  -6  786.45   12.41
  -1  -1   6  773.82   12.54
  -1  -1   6  758.90   10.17
   1   1  -6  794.49   10.15
   1   1  -6  794.49   13.09
   1   1  -6  767.90   13.38
  -1  -1   6  786.41   13.01
  -1  -1   5    7.88    0.93
  -1  -1   5    7.94    0.97
   1   1  -5    8.54    1.01
   1   1  -5    5.84    1.07
  -1  -1   5    6.85    0.41
   1   1  -5    7.52    0.90
  -1  -1   5    6.94    0.81
  -1  -1   5    6.88    0.45
  -1  -1   4    5.33    0.71
  -1  -1   4    6.06    0.51
  -1  -1   4    5.76    0.81
   1   1  -4    5.29    0.87
   1   1  -4    6.91    0.86
  -1  -1   4    4.82    0.65
   1   1  -4    4.86    0.67
   1   1  -3  326.40    5.33
  -1  -1   3  313.54    5.25
  -1  -1   3  316.86    5.40
   1   1  -3  323.25    5.42
  -1  -1   3  320.10    4.88
   1   1  -3  316.83    5.59
  -1  -1   3  325.92    5.65
   1   1  -3  296.73    5.81
   1   1  -2  355.86    5.29
   1   1  -2  341.06    5.49
  -1  -1   2  356.70    5.55
  -1  -1   2  361.34    5.93
  -1  -1   2  335.33    5.91
  -1  -1   2  353.43    5.63
   1   1  -2  351.02    5.94
  -1  -1   2  358.08    5.36
  -1  -1   2  354.12    4.86
  -1  -1   1 1524.15   19.76
   1   1  -1 1534.54   19.23
  -1  -1   1 1500.61   19.20
  -1  -1   1 1530.79   19.51
  -1  -1   1 1525.70   19.67
   1   1   0  695.05    9.18
   1   1   0  701.86    9.43
  -1  -1   0  669.43    9.45
  -1  -1   0  687.56    8.99
   1   1   1 3086.40   38.98
  -1  -1  -1 3140.17   39.11
  -1  -1  -2   74.73    1.81
   1   1   2   72.91    1.41
  -1  -1  -2   75.67    1.41
   1   1   2   73.36    1.76
  -1  -1  -2   76.47    1.75
  -1  -1  -3  404.25    6.38
   1   1   3  395.60    6.21
   1   1   3  408.82    6.02
  -1  -1  -3  402.57    6.20
   1   1   3  406.24    6.38
  -1  -1  -3  394.91    5.93
  -1  -1  -4 1816.08   23.89
   1   1   4 1814.49   23.93
   1   1   4 1832.30   24.06
  -1  -1  -4 1804.35   23.78
   1   1   4 1889.99   24.42
  -1  -1  -4 1823.32   24.46
   1   1   4 1793.42   24.40
  -1  -1  -4 1822.83   23.36
   1   1   5  281.47    5.08
  -1  -1  -5  282.11    5.06
   1   1   5  274.33    5.39
  -1  -1  -5  278.85    4.89
   1   1   5  287.02    5.68
   1   1   5  285.68    5.67
  -1  -1  -5  288.97    5.76
  -1  -1  -5  284.34    4.39
  -1  -1  -6  603.02    9.20
   1   1   6  584.84    9.17
   1   1   6  591.05    9.87
   1   1   6  577.76    8.79
  -1  -1  -6  584.70    8.86
  -1  -1  -6  589.91    7.91
  -1  -1  -6  582.65   10.18
   1   1   6  583.66   10.12
  -1  -1  -7  195.52    5.18
   1   1   7  198.88    5.19
   1   1   7  192.44    4.25
  -1  -1  -7  191.99    4.23
   1   1   7  201.86    5.02
  -1  -1  -7  194.65    2.91
   1   1   7  194.82    3.90
  -1  -1  -7  199.04    3.95
   1   1   7  188.99    2.89
  -1  -1  -7  202.67    2.94
   1   1   8 1727.92   25.32
  -1  -1  -8 1719.93   23.48
   1   1   8 1676.40   23.42
   1   1   8 1712.50   24.98
   1   1   8 1674.63   22.77
  -1  -1  -8 1683.99   22.78
   1   1   8 1696.29   25.15
  -1  -1  -8 1721.80   25.40
   1   1   8 1775.26   25.43
   1   1   9  179.08    4.92
   1   1   9  186.51    5.61
   1   1   9  174.66    5.28
  -1  -1  -9  175.07    4.31
   1   1   9  186.63    4.36
  -1  -1  -9  181.11    3.78
   1   1   9  179.90    5.57
  -1  -1  -9  177.94    5.57
   1   1   9  168.69    5.30
   1   1  10 1130.56   18.28
   1   1  10 1134.13   19.41
   1   1  10 1141.74   16.95
   1   1  10 1144.06   19.05
  -1  -1 -10 1180.86   15.97
   1   1  10 1176.63   19.35
   1   1  10 1097.30   19.30
  -1  -1 -10 1099.37   19.51
   1   1  11   11.06    1.48
   1   1  11    8.78    1.50
   1   1  11   10.04    1.15
   1   1  11    9.20    1.57
   1   1  11    8.92    1.63
  -1  -1 -11    9.71    1.63
   1   1  11   10.36    1.56
   1   1  12  147.94    5.80
   1   1  12  147.15    5.64
   1   1  12  149.54    5.11
   1   1  12  153.18    4.17
   1   1  12  159.49    5.83
   1   1  12  151.48    5.90
  -1  -1 -12  153.68    5.98
   1   1  13  202.15    5.03
   1   1  13  204.27    6.33
   1   1  13  217.00    7.18
   1   1  13  205.15    7.27
   1   1  13  215.33    7.44
  -1  -1 -13  199.66    7.26
   1   1  14   65.35    3.57
   1   1  14   61.59    3.96
   1   1  14   51.24    3.83
  -1  -1 -14   58.33    4.09
   1   1  14   61.55    2.61
  -1  -1 -15   21.68    2.96
   1   1  15   22.93    2.93
  -1  -1 -16    1.63    1.82
   1   1  16    0.60    1.60
  -1  -2  16   17.20    2.43
  -1  -2  15   80.15    4.53
   1   2 -14  249.71    8.62
  -1  -2  14  235.09    7.76
  -1  -2  13  235.37    7.52
  -1  -2  13  253.54    7.06
   1   2 -13  245.32    8.61
   1   2 -13  243.70    8.30
  -1  -2  12    9.65    1.83
   1   2 -12    6.33    1.84
  -1  -2  12    7.64    1.56
  -1  -2  12    8.01    1.71
   1   2 -12    7.04    1.65
  -1  -2  12   12.79    1.64
  -1  -2  11   48.97    2.79
  -1  -2  11   48.77    1.66
  -1  -2  11   48.97    2.98
  -1  -2  11   43.77    3.18
  -1  -2  11   51.32    3.25
   1   2 -11   44.04    3.36
   1   2 -11   48.81    3.28
  -1  -2  10   82.52    4.13
  -1  -2  10   82.97    3.47
  -1  -2  10   82.99    2.26
  -1  -2  10   81.00    3.68
   1   2 -10   76.29    4.10
  -1  -2  10   78.97    3.90
   1   2 -10   81.88    4.01
  -1  -2   9  159.83    5.56
  -1  -2   9  164.43    4.72
  -1  -2   9  160.64    3.43
  -1  -2   9  172.18    5.19
   1   2  -9  160.26    5.76
   1   2  -9  159.57    5.37
  -1  -2   9  158.64    5.74
  -1  -2   9  155.21    5.24
  -1  -2   8  342.99    7.61
  -1  -2   8  355.02    5.93
  -1  -2   8  343.55    7.20
  -1  -2   8  359.29    5.33
  -1  -2   8  362.27    8.54
  -1  -2   8  337.67    5.03
   1   2  -8  354.09    8.10
  -1  -2   8  333.66    8.58
   1   2  -8  368.74    8.71
  -1  -2   8  354.60    8.06
  -1  -2   7  968.74   14.70
  -1  -2   7  957.58   13.38
  -1  -2   7  973.52   16.18
   1   2  -7  944.04   14.65
  -1  -2   7  976.76   15.21
   1   2  -7  936.54   15.13
   1   2  -7 1006.65   16.42
   1   2  -7  993.61   15.71
  -1  -2   7  992.11   15.62
  -1  -2   7  978.27   16.62
  -1  -2   7  950.26   12.15
  -1  -2   7  900.43   12.10
   1   2  -6  180.69    4.30
  -1  -2   6  187.98    4.36
  -1  -2   6  184.75    3.05
  -1  -2   6  180.81    4.55
   1   2  -6  181.22    4.62
   1   2  -6  182.81    4.76
  -1  -2   6  186.56    4.81
   1   2  -6  175.22    5.16
   1   2  -5   34.63    1.59
  -1  -2   5   37.02    1.65
   1   2  -5   35.29    1.37
  -1  -2   5   36.73    1.14
   1   2  -5   34.03    1.71
  -1  -2   5   37.46    1.73
   1   2  -5   33.42    1.76
  -1  -2   5   33.83    1.80
   1   2  -5   37.13    2.10
  -1  -2   4 1317.72   18.00
   1   2  -4 1295.43   18.05
   1   2  -4 1300.33   17.76
  -1  -2   4 1336.73   17.81
   1   2  -4 1323.25   17.61
  -1  -2   4 1290.57   17.00
   1   2  -4 1243.92   17.48
  -1  -2   4 1294.53   18.23
   1   2  -4 1186.55   18.99
   1   2  -4 1314.46   18.22
   1   2  -3 3025.25   37.64
  -1  -2   3 2982.01   37.54
   1   2  -3 2984.93   37.44
   1   2  -3 2927.04   37.61
  -1  -2   3 2924.51   37.11
   1   2  -3 2828.21   37.50
   1   2  -3 2921.28   37.67
   1   2  -3 2799.29   38.63
  -1  -2   3 2919.70   37.70
   1   2  -2 1360.36   17.81
   1   2  -2 1325.36   17.76
  -1  -2   2 1359.23   17.89
  -1  -2   2 1351.89   17.76
   1   2  -2 1318.66   18.17
   1   2  -2 1365.65   18.25
   1   2  -1   61.73    1.90
   1   2  -1   62.65    1.91
  -1  -2   1   63.57    1.81
   1   2  -1   64.97    1.56
   1   2  -1   61.39    2.04
  -1  -2   1   65.84    1.37
  -1  -2   0  925.79   12.96
   1   2   0  922.15   12.80
  -1  -2   0  918.71   12.97
   1   2   0  928.70   13.14
   1   2   1 2296.68   29.58
  -1  -2  -1 2254.40   29.80
   1   2   1 2312.35   29.91
  -1  -2  -1 2286.71   29.71
   1   2   2 1312.80   16.82
   1   2   2 1305.09   17.58
  -1  -2  -2 1274.61   17.78
  -1  -2  -2 1308.80   17.51
   1   2   2 1255.40   17.52
   1   2   2 1303.40   17.59
  -1  -2  -3   16.89    0.98
   1   2   3   17.88    0.94
  -1  -2  -3   19.62    1.11
   1   2   3   20.18    1.13
  -1  -2  -3   18.91    1.17
   1   2   3   21.26    1.21
   1   2   3   18.60    1.09
   1   2   3   19.33    1.06
   1   2   4  718.89   10.51
  -1  -2  -4  694.05   10.54
  -1  -2  -4  703.69   10.39
  -1  -2  -4  674.79   10.21
  -1  -2  -4  686.54   10.64
   1   2   4  701.06   10.66
   1   2   4  693.30   10.44
   1   2   4  668.42   10.07
   1   2   4  691.68   10.15
  -1  -2  -5  833.83   12.73
   1   2   5  862.80   12.70
  -1  -2  -5  824.62   12.14
   1   2   5  816.21   12.26
  -1  -2  -5  806.70   12.30
   1   2   5  817.28   12.46
  -1  -2  -5  827.89   12.53
   1   2   5  802.02   11.69
   1   2   5  835.93   11.81
   1   2   6  161.02    3.85
  -1  -2  -6  164.99    3.78
  -1  -2  -6  157.81    4.03
   1   2   6  163.15    4.14
   1   2   6  166.54    3.96
  -1  -2  -6  164.73    3.99
   1   2   6  160.91    3.34
   1   2   6  164.87    4.28
   1   2   6  161.08    4.41
  -1  -2  -6  165.55    4.37
  -1  -2  -7  483.76    8.49
   1   2   7  491.56    8.48
  -1  -2  -7  495.95    9.03
   1   2   7  474.18    9.02
   1   2   7  486.05    9.48
  -1  -2  -7  496.37    9.46
   1   2   7  498.97    9.29
   1   2   7  469.70    8.34
  -1  -2  -7  494.68    8.29
  -1  -2  -8   52.24    2.11
   1   2   8   56.99    2.27
  -1  -2  -8   52.76    2.54
   1   2   8   51.60    2.63
   1   2   8   54.94    2.24
  -1  -2  -8   53.08    2.20
   1   2   8   52.61    2.75
   1   2   8   55.58    2.76
  -1  -2  -8   56.29    2.83
   1   2   8   54.13    2.81
  -1  -2  -9  122.43    2.16
   1   2   9  126.76    4.61
   1   2   9  123.08    3.56
  -1  -2  -9   96.05    3.15
  -1  -2  -9  123.92    2.30
   1   2   9  131.25    4.45
   1   2   9  124.92    3.56
  -1  -2  -9  119.19    3.47
   1   2   9  121.41    4.53
  -1  -2  -9  120.10    4.51
   1   2   9  126.86    4.49
   1   2  10  108.64    4.51
   1   2  10  110.82    4.10
  -1  -2 -10  106.87    3.33
   1   2  10  104.81    4.25
   1   2  10  107.77    3.32
   1   2  10  107.77    3.39
  -1  -2 -10  108.19    3.30
   1   2  10  108.06    4.50
   1   2  10  103.75    4.30
  -1  -2 -10  116.24    4.65
   1   2  11  219.42    6.42
   1   2  11  214.02    6.92
  -1  -2 -11  219.05    5.25
   1   2  11  221.53    6.68
   1   2  11  225.79    5.17
   1   2  11  225.94    5.35
  -1  -2 -11  227.67    5.11
   1   2  11  232.32    7.08
   1   2  11  216.93    6.76
  -1  -2 -11  228.99    7.15
   1   2  12   82.99    4.40
   1   2  12   74.57    3.70
   1   2  12   84.36    4.17
   1   2  12   79.62    3.04
  -1  -2 -12   83.16    2.81
   1   2  12   86.43    4.39
  -1  -2 -12   95.15    4.66
   1   2  12   95.20    4.46
   1   2  13   59.27    3.91
   1   2  13   68.73    3.75
   1   2  13   59.39    2.65
   1   2  13   59.79    3.80
   1   2  13   63.98    4.05
  -1  -2 -13   60.40    4.06
   1   2  13   62.14    3.92
   1   2  14   19.76    2.58
  -1  -2 -14   17.29    2.57
   1   2  15  127.34    6.31
  -1  -2 -15  135.53    6.50
   1   2  16  113.77    6.06
  -1  -2 -16  108.32    6.07
  -1  -3  16  130.96    6.06
  -1  -3  15  201.28    7.30
   1   3 -15  188.46    7.72
   1   3 -15  192.63    8.33
  -1  -3  14   14.07    1.97
  -1  -3  14   14.99    2.16
   1   3 -14   13.82    2.35
   1   3 -14   12.51    2.50
  -1  -3  13   62.39    3.32
  -1  -3  13   56.33    3.54
   1   3 -13   58.37    4.24
   1   3 -13   62.29    4.04
  -1  -3  12   16.90    1.86
   1   3 -12   13.36    2.16
  -1  -3  12   14.94    1.92
   1   3 -12   14.02    2.07
  -1  -3  11    2.60    1.07
  -1  -3  11    0.23    1.04
  -1  -3  11    2.29    0.58
  -1  -3  11    2.21    1.03
   1   3 -11    1.45    1.11
   1   3 -11    1.00    1.32
  -1  -3  10  655.43    9.33
  -1  -3  10  657.07   13.90
  -1  -3  10  660.97   12.86
   1   3 -10  654.92   14.25
   1   3 -10  652.10   13.27
  -1  -3  10  672.61   11.90
  -1  -3  10  683.59   10.61
  -1  -3   9   27.46    1.54
  -1  -3   9   32.80    1.97
   1   3  -9   27.68    2.12
  -1  -3   9   32.07    2.20
  -1  -3   9   31.00    1.39
  -1  -3   9   27.00    2.35
   1   3  -9   29.14    1.26
   1   3  -9   26.45    2.46
   1   3  -9   26.46    2.19
   1   3  -8    3.90    0.64
   1   3  -8    3.02    0.62
   1   3  -8    3.48    1.03
  -1  -3   8    3.82    0.94
  -1  -3   8    3.17    0.86
  -1  -3   8    2.95    1.08
  -1  -3   8    3.36    1.05
   1   3  -8    3.14    1.02
   1   3  -8    1.68    0.97
  -1  -3   8    2.81    0.69
   1   3  -7 3577.77   44.66
   1   3  -7 3486.63   44.75
  -1  -3   7 3420.61   46.20
   1   3  -7 3515.15   45.31
   1   3  -7 3546.61   46.41
  -1  -3   7 3553.07   45.31
  -1  -3   7 3451.56   47.58
  -1  -3   7 3353.53   42.71
  -1  -3   7 3573.53   46.59
   1   3  -7 3470.72   46.53
   1   3  -7 3361.29   47.89
   1   3  -6  720.37   11.29
  -1  -3   6  741.69   12.15
   1   3  -6  746.83   12.23
   1   3  -6  728.72   11.41
   1   3  -6  720.02   11.35
  -1  -3   6  740.43   10.11
  -1  -3   6  740.23   12.27
   1   3  -6  718.80   13.27
   1   3  -6  717.50   12.16
   1   3  -5  882.19   13.15
   1   3  -5  855.89   13.59
  -1  -3   5  869.28   13.49
   1   3  -5  878.46   12.87
   1   3  -5  857.31   13.14
  -1  -3   5  878.18   12.17
  -1  -3   5  886.07   13.58
   1   3  -5  898.86   14.99
   1   3  -5  871.84   13.53
   1   3  -4  417.00    6.77
   1   3  -4  399.68    7.34
  -1  -3   4  422.92    7.34
  -1  -3   4  404.50    6.60
   1   3  -4  419.38    7.30
   1   3  -4  403.26    8.36
   1   3  -4  419.04    7.17
   1   3  -3 1623.44   21.26
  -1  -3   3 1581.80   21.56
   1   3  -3 1592.21   21.86
  -1  -3   3 1612.47   21.84
   1   3  -3 1616.15   22.17
   1   3  -3 1611.99   21.44
  -1  -3   2  767.04   11.41
   1   3  -2  774.32   11.35
  -1  -3   2  747.12   11.23
   1   3  -2  770.75   11.26
   1   3  -2  776.49   11.81
   1   3  -1  551.90    8.76
  -1  -3   1  544.80    8.81
  -1  -3   1  536.93    8.85
   1   3  -1  546.88    8.41
   1   3  -1  540.40    9.28
   1   3  -1  560.60    9.05
   1   3   0 2600.86   34.65
   1   3   0 2587.70   34.34
  -1  -3   0 2618.51   34.40
  -1  -3   0 2625.04   34.25
   1   3   1  260.66    5.39
  -1  -3  -1  271.38    5.47
   1   3   1  262.63    3.78
   1   3   1  264.13    5.22
  -1  -3  -1  260.40    5.35
   1   3   2   81.80    1.88
   1   3   2   97.60    3.00
   1   3   2   88.03    2.77
  -1  -3  -2   87.59    2.85
   1   3   2   91.82    2.73
  -1  -3  -2   86.45    2.73
   1   3   3  537.21    8.04
  -1  -3  -3  532.88    9.21
   1   3   3  526.12    8.87
   1   3   3  527.75    9.17
  -1  -3  -3  526.83    8.77
   1   3   3  526.51    9.19
   1   3   3  531.64    8.81
  -1  -3  -4  330.12    6.23
   1   3   4  320.01    6.27
   1   3   4  317.65    6.57
  -1  -3  -4  330.95    6.66
  -1  -3  -4  314.20    5.88
   1   3   4  335.43    5.93
   1   3   4  331.38    6.15
  -1  -3  -5  294.01    5.82
  -1  -3  -5  292.08    5.77
   1   3   5  287.88    6.18
   1   3   5  282.42    5.86
  -1  -3  -5  282.33    6.17
   1   3   5  284.37    5.78
  -1  -3  -5  280.99    5.86
   1   3   5  295.21    5.65
   1   3   6   11.16    1.15
  -1  -3  -6   10.49    1.19
  -1  -3  -6   10.59    1.01
   1   3   6   11.79    1.12
   1   3   6    9.86    1.19
  -1  -3  -6   16.17    1.37
   1   3   6   12.29    1.06
  -1  -3  -6   12.35    1.15
   1   3   6   11.66    1.04
  -1  -3  -7    1.70    0.83
   1   3   7    1.37    0.78
  -1  -3  -7    0.96    0.59
   1   3   7    0.85    0.67
  -1  -3  -7    2.05    0.65
  -1  -3  -7    1.00    0.60
   1   3   7    1.66    0.80
   1   3   7    1.84    0.66
   1   3   7    1.01    0.62
   1   3   8 3629.16   49.19
  -1  -3  -8 3524.85   48.70
   1   3   8 3584.67   48.39
  -1  -3  -8 3576.05   47.06
  -1  -3  -8 3553.35   48.09
  -1  -3  -8 3581.71   47.85
   1   3   8 3565.81   47.30
   1   3   8 3577.27   47.86
   1   3   8 3582.19   46.17
   1   3   8 3612.33   46.26
   1   3   9  571.13    8.97
   1   3   9  576.53    9.05
   1   3   9  601.67   11.98
  -1  -3  -9  551.94    9.94
  -1  -3  -9  563.94   11.00
  -1  -3  -9  575.30    9.15
   1   3   9  583.12   10.60
   1   3   9  560.46   10.21
  -1  -3  -9  564.87   10.51
   1   3   9  568.63   11.71
   1   3   9  568.23   11.26
  -1  -3  -9  567.30   11.58
   1   3  10  407.03    6.63
   1   3  10  405.95    9.80
  -1  -3 -10  411.66    8.01
  -1  -3 -10  403.96    6.69
  -1  -3 -10  425.70    9.29
   1   3  10  416.99    8.17
   1   3  10  406.43    8.41
  -1  -3 -10  412.59    8.42
   1   3  10  393.13    9.29
   1   3  10  418.02    9.89
  -1  -3 -10  404.42    9.73
   1   3  11  116.30    4.61
   1   3  11  105.53    4.88
  -1  -3 -11  114.57    3.68
  -1  -3 -11  116.08    2.28
  -1  -3 -11  116.23    4.65
   1   3  11  110.22    3.89
   1   3  11  112.35    3.74
  -1  -3 -11  117.76    3.93
   1   3  11  108.24    4.83
   1   3  11  113.40    4.72
  -1  -3 -11  111.87    4.93
   1   3  12  110.05    4.66
   1   3  12  115.99    5.27
   1   3  12  117.59    4.01
   1   3  12  120.28    3.93
  -1  -3 -12  128.45    3.93
  -1  -3 -12  113.56    3.87
   1   3  12  117.36    5.03
   1   3  12  114.86    5.27
  -1  -3 -12  114.58    5.23
   1   3  13   25.27    2.73
   1   3  13   29.77    2.02
   1   3  13   28.36    2.02
  -1  -3 -13   29.76    1.97
  -1  -3 -13   32.47    2.00
  -1  -3 -13   26.93    2.77
  -1  -3 -14   45.41    3.72
   1   3  14   44.79    3.70
   1   3  15    2.68    1.67
   1   3  16  104.89    5.96
  -1  -4  16   65.85    4.46
   1   4 -15  301.60    9.96
  -1  -4  15  342.65    9.83
   1   4 -14    0.33    1.77
   1   4 -14    1.89    1.47
  -1  -4  14    2.65    1.53
   1   4 -13  214.13    8.29
   1   4 -13  229.85    7.70
  -1  -4  13  207.38    7.08
   1   4 -12   84.19    4.98
   1   4 -12   79.85    4.27
  -1  -4  12   77.77    4.05
  -1  -4  11   36.02    1.99
  -1  -4  11   35.48    2.70
   1   4 -11   37.91    2.78
   1   4 -11   37.76    2.85
   1   4 -11   34.57    3.25
  -1  -4  10  437.48    9.84
   1   4 -10  423.46    9.69
  -1  -4  10  406.10   10.58
  -1  -4  10  434.15    7.66
   1   4 -10  421.47    7.46
   1   4 -10  433.67   11.08
   1   4 -10  431.54    9.97
  -1  -4   9  120.96    4.48
   1   4  -9  117.92    4.48
  -1  -4   9  120.27    5.08
  -1  -4   9  128.18    3.66
   1   4  -9  123.12    3.51
   1   4  -9  122.27    3.46
   1   4  -9  119.10    4.51
   1   4  -9  118.79    5.26
   1   4  -8  108.43    4.09
  -1  -4   8  117.57    4.23
   1   4  -8  117.11    3.47
   1   4  -8  115.97    3.50
  -1  -4   8  117.50    3.67
   1   4  -8  115.52    4.19
   1   4  -8  110.51    4.86
   1   4  -8  116.15    3.49
  -1  -4   7    2.11    0.82
   1   4  -7    1.94    0.84
  -1  -4   7    3.55    0.99
   1   4  -7    2.36    0.79
   1   4  -7    1.98    0.76
   1   4  -7    1.07    0.56
  -1  -4   7    1.59    0.47
   1   4  -7    1.71    0.76
   1   4  -7    1.52    1.05
  -1  -4   6    5.32    1.01
   1   4  -6    6.94    1.05
   1   4  -6    6.74    0.79
   1   4  -6    7.42    0.97
   1   4  -6    9.01    1.07
  -1  -4   6    6.78    0.73
   1   4  -6    8.19    1.06
   1   4  -6   11.08    1.56
   1   4  -5   33.23    1.46
   1   4  -5   31.58    1.85
  -1  -4   5   32.85    1.88
  -1  -4   5   33.30    1.51
   1   4  -5   34.46    1.88
   1   4  -5   30.85    1.68
   1   4  -5   31.33    2.25
   1   4  -4  233.37    4.44
  -1  -4   4  230.61    4.84
  -1  -4   4  235.77    5.29
   1   4  -4  235.23    5.29
   1   4  -4  228.06    5.42
   1   4  -4  234.35    4.79
   1   4  -3 2316.23   30.69
  -1  -4   3 2276.09   30.72
  -1  -4   3 2334.92   30.92
   1   4  -3 2269.22   30.90
   1   4  -3 2269.61   31.48
   1   4  -3 2271.25   29.82
   1   4  -2   83.23    2.75
  -1  -4   2   83.03    2.79
   1   4  -2   83.56    2.68
   1   4  -2   87.27    3.07
   1   4  -1  338.99    7.23
  -1  -4   1  341.08    7.17
  -1  -4   1  338.35    6.73
   1   4  -1  332.28    6.67
  -1  -4   1  330.32    6.79
   1   4  -1  346.04    6.41
   1   4   0 2165.96   30.09
  -1  -4   0 2200.88   30.00
   1   4   0 2130.35   29.67
  -1  -4   0 2130.39   29.71
   1   4   1  251.34    5.83
  -1  -4  -1  250.65    5.86
  -1  -4  -1  255.07    5.85
   1   4   1  272.58    5.97
   1   4   2 1589.13   23.03
  -1  -4  -2 1586.60   22.96
   1   4   2 1585.33   20.72
  -1  -4  -2 1589.49   23.09
   1   4   3   34.36    2.08
   1   4   3   37.59    1.44
  -1  -4  -3   35.58    2.10
  -1  -4  -3   33.20    1.85
   1   4   3   29.47    1.82
   1   4   4  222.64    4.60
  -1  -4  -4  205.71    5.56
  -1  -4  -4  218.42    5.21
   1   4   4  228.44    5.40
   1   4   4  220.16    5.64
   1   4   4  225.37    5.67
   1   4   4  227.63    5.34
  -1  -4  -5 3283.59   44.07
   1   4   5 3269.93   45.00
  -1  -4  -5 3386.64   45.09
   1   4   5 3235.43   44.30
   1   4   5 3351.35   43.55
   1   4   5 3359.92   44.09
  -1  -4  -6  543.08    9.82
   1   4   6  543.05   10.53
   1   4   6  536.94   10.01
  -1  -4  -6  546.55   10.55
   1   4   6  540.12    9.69
   1   4   6  550.34    9.69
  -1  -4  -6  537.30    9.83
   1   4   7    3.77    0.90
  -1  -4  -7    4.66    1.00
   1   4   7    4.65    0.99
  -1  -4  -7    1.96    0.77
   1   4   7    4.66    1.07
  -1  -4  -7    3.22    1.00
   1   4   7    3.55    0.90
   1   4   8  311.70    7.35
  -1  -4  -8  311.87    6.85
  -1  -4  -8  303.11    7.20
  -1  -4  -8  310.90    6.82
   1   4   8  312.37    7.04
  -1  -4  -8  307.30    7.44
   1   4   8  308.73    7.53
   1   4   8  320.65    6.53
   1   4   8  317.31    6.55
   1   4   9  310.29    6.38
   1   4   9  316.01    7.66
  -1  -4  -9  299.23    6.80
  -1  -4  -9  304.12    6.51
  -1  -4  -9  290.54    7.34
   1   4   9  306.70    7.03
   1   4   9  308.59    7.57
  -1  -4  -9  309.33    7.52
   1   4   9  305.52    6.32
   1   4  10    9.78    1.08
   1   4  10    9.28    1.08
   1   4  10    7.15    1.36
  -1  -4 -10   11.86    1.31
  -1  -4 -10    8.56    1.47
   1   4  10    9.16    1.62
   1   4  10   10.28    1.34
   1   4  10    7.99    1.43
  -1  -4 -10    4.46    1.26
  -1  -4 -10    7.83    0.99
   1   4  11   74.44    2.50
   1   4  11   74.44    4.13
   1   4  11   73.64    3.81
  -1  -4 -11   77.57    3.14
  -1  -4 -11   74.03    2.50
  -1  -4 -11   76.79    3.80
   1   4  11   75.16    3.54
   1   4  11   76.40    3.26
  -1  -4 -11   76.03    3.54
   1   4  11   77.09    4.15
   1   4  11   82.85    4.01
   1   4  12  132.38    5.85
   1   4  12  139.44    5.51
  -1  -4 -12  144.06    4.47
   1   4  12  146.36    5.01
   1   4  12  147.13    4.69
  -1  -4 -12  147.40    5.54
  -1  -4 -12  148.85    3.26
  -1  -4 -12  147.93    5.01
   1   4  12  151.36    6.11
   1   4  12  141.04    5.61
  -1  -4 -13    1.94    0.94
   1   4  13    1.08    1.08
   1   4  13    0.65    1.10
  -1  -4 -13    0.94    1.00
   1   4  13   -0.27    1.34
   1   4  14   71.59    3.49
  -1  -4 -14   74.36    3.43
   1   4  14   63.17    4.43
  -1  -4 -14   63.23    2.94
   1   4  15  170.41    7.50
   1   5 -15    2.27    1.76
  -1  -5  15    2.86    1.64
   1   5 -14   20.84    2.70
   1   5 -14   19.37    3.20
  -1  -5  14   20.65    2.60
   1   5 -13  128.00    6.44
   1   5 -13  121.34    5.49
  -1  -5  13  119.87    5.34
   1   5 -12   19.51    2.79
   1   5 -12   17.20    2.21
   1   5 -12   19.10    2.43
  -1  -5  12   20.62    2.33
  -1  -5  11   68.30    3.75
   1   5 -11   78.38    3.99
   1   5 -11   72.61    2.72
   1   5 -11   71.86    3.80
   1   5 -11   75.06    4.66
   1   5 -10    7.47    1.09
   1   5 -10    9.44    1.24
  -1  -5  10   11.02    1.76
   1   5 -10    7.02    1.58
  -1  -5  10    9.64    1.91
  -1  -5  10    7.82    1.27
   1   5 -10    7.71    1.89
   1   5 -10    8.60    1.58
   1   5  -9   -0.24    0.79
   1   5  -9    0.48    0.80
  -1  -5   9    0.17    1.01
   1   5  -9    1.19    1.12
   1   5  -9    1.43    1.02
   1   5  -9    0.50    1.18
  -1  -5   9    0.39    0.91
   1   5  -8  332.21    7.22
   1   5  -8  314.74    7.11
   1   5  -8  307.93    7.74
   1   5  -8  315.73    6.25
  -1  -5   8  309.63    7.66
  -1  -5   8  314.58    7.35
  -1  -5   8  310.53    5.14
   1   5  -8  285.79    8.67
   1   5  -8  322.39    7.52
   1   5  -7  261.36    6.45
   1   5  -7  265.57    6.45
  -1  -5   7  269.00    6.77
   1   5  -7  263.81    6.74
   1   5  -7  267.14    5.38
  -1  -5   7  271.79    6.82
  -1  -5   7  261.81    5.01
  -1  -5   7  257.48    7.98
   1   5  -7  262.00    6.30
   1   5  -7  263.91    7.87
   1   5  -6 1375.19   20.88
   1   5  -6 1326.31   18.87
   1   5  -6 1362.73   20.92
  -1  -5   6 1369.13   20.92
  -1  -5   6 1369.38   19.16
  -1  -5   6 1333.19   22.94
   1   5  -6 1357.76   22.80
   1   5  -6 1354.37   20.01
   1   5  -5  335.53    7.55
   1   5  -5  338.12    6.02
  -1  -5   5  347.06    7.48
   1   5  -5  334.94    7.39
  -1  -5   5  341.40    6.68
  -1  -5   5  342.09    8.74
   1   5  -5  342.00    6.64
   1   5  -4   16.79    1.62
   1   5  -4   16.22    1.00
  -1  -5   4   14.58    1.31
   1   5  -4   17.57    1.35
  -1  -5   4   15.60    1.45
   1   5  -4   17.72    1.48
  -1  -5   4   17.38    1.79
   1   5  -4   15.87    1.12
   1   5  -3 3325.18   45.12
  -1  -5   3 3316.26   44.20
   1   5  -3 3272.51   44.09
   1   5  -3 3319.28   44.30
  -1  -5   3 3260.31   45.95
   1   5  -3 3343.41   42.46
  -1  -5   2   94.54    3.38
  -1  -5   2   88.86    3.45
   1   5  -2   93.36    3.32
   1   5  -2   92.04    3.19
  -1  -5   2   98.29    3.87
   1   5  -2   94.70    2.24
  -1  -5   1  547.65   10.61
   1   5  -1  547.43   10.62
  -1  -5   1  535.22   10.19
  -1  -5   1  522.26   10.09
   1   5  -1  555.99   10.12
   1   5  -1  533.35    9.69
   1   5   0  271.03    6.69
  -1  -5   0  270.65    6.65
  -1  -5   0  263.17    6.48
   1   5   0  275.92    6.51
   1   5   0  265.43    6.06
   1   5   1  115.81    4.06
  -1  -5  -1  123.14    4.26
   1   5   1  125.24    4.17
  -1  -5  -1  131.45    4.28
  -1  -5  -2  766.79   13.58
   1   5   2  767.80   13.63
  -1  -5  -2  772.62   13.78
   1   5   2  801.56   11.16
   1   5   3   82.55    3.46
  -1  -5  -3   80.25    3.51
  -1  -5  -3   87.04    3.31
   1   5   3   83.79    2.36
  -1  -5  -4   41.28    2.31
  -1  -5  -4   39.55    2.49
   1   5   4   38.42    2.43
   1   5   4   36.43    1.67
   1   5   4   36.33    2.46
   1   5   4   39.13    2.31
   1   5   5  268.20    7.09
  -1  -5  -5  273.43    7.10
  -1  -5  -5  262.22    6.41
   1   5   5  254.24    5.58
   1   5   5  269.74    6.93
   1   5   5  264.21    6.48
   1   5   6    0.31    0.60
  -1  -5  -6    1.41    0.80
   1   5   6    0.96    0.86
   1   5   6    2.68    1.37
   1   5   6    0.50    0.93
  -1  -5  -6    1.48    0.93
   1   5   6    1.29    0.83
  -1  -5  -7  123.21    4.18
  -1  -5  -7  121.11    4.23
   1   5   7  121.85    4.31
   1   5   7  124.72    4.78
  -1  -5  -7  123.43    4.74
   1   5   7  126.50    4.11
   1   5   7  122.00    4.12
   1   5   8  483.43   10.02
  -1  -5  -8  508.15   10.09
  -1  -5  -8  524.62   10.38
  -1  -5  -8  513.31   10.40
   1   5   8  513.49   11.15
  -1  -5  -8  519.48   11.07
   1   5   8  495.20   10.27
   1   5   8  513.81    9.86
   1   5   8  507.64    9.82
   1   5   9  589.28   10.79
   1   5   9  573.86   11.51
  -1  -5  -9  594.61   11.18
  -1  -5  -9  583.93   11.12
  -1  -5  -9  586.30   11.73
   1   5   9  561.09   11.27
   1   5   9  571.03   12.20
  -1  -5  -9  582.54   12.16
   1   5   9  586.19   10.77
   1   5  10   35.64    2.15
   1   5  10   37.82    2.68
  -1  -5 -10   36.92    2.32
  -1  -5 -10   34.95    2.16
  -1  -5 -10   36.55    2.62
   1   5  10   36.75    2.47
   1   5  10   35.80    2.70
  -1  -5 -10   36.22    2.72
   1   5  10   31.88    2.03
   1   5  11   94.31    3.32
   1   5  11   92.11    3.29
   1   5  11   84.30    4.29
  -1  -5 -11   89.13    3.62
  -1  -5 -11   87.59    3.27
  -1  -5 -11   94.91    4.28
   1   5  11   92.94    4.30
   1   5  11   92.50    3.89
  -1  -5 -11   90.69    4.21
   1   5  11   88.74    4.21
   1   5  11   90.39    4.67
   1   5  12  414.95   11.23
  -1  -5 -12  397.76    8.75
   1   5  12  426.56   10.03
  -1  -5 -12  401.27    7.76
  -1  -5 -12  397.40   10.05
  -1  -5 -12  404.29    9.75
   1   5  12  407.06   10.21
  -1  -5 -13   11.61    1.96
  -1  -5 -13   10.16    1.47
   1   5  13    9.80    1.79
  -1  -5 -13   11.75    1.80
   1   5  13    7.07    1.87
   1   5  14  136.41    5.35
  -1  -5 -14  139.42    5.29
  -1  -5 -14  143.58    4.74
   1   5  14  141.61    6.68
   1   5  15  217.96    8.68
  -1  -6  15   93.05    5.13
   1   6 -14  112.05    5.47
  -1  -6  14  121.20    5.63
  -1  -6  13   53.55    3.68
  -1  -6  13   45.68    4.39
   1   6 -13   50.65    4.39
   1   6 -13   45.80    3.46
  -1  -6  12   11.10    1.75
  -1  -6  12   14.32    2.79
   1   6 -12   12.49    1.98
   1   6 -12   11.07    2.31
  -1  -6  12   14.24    2.11
   1   6 -11  430.17    8.90
  -1  -6  11  431.33   10.53
   1   6 -11  413.58   10.32
  -1  -6  11  428.37   12.67
   1   6 -11  445.21   12.36
   1   6 -11  419.11   10.08
   1   6 -10  139.34    4.68
   1   6 -10  141.97    4.72
  -1  -6  10  141.66    5.42
   1   6 -10  139.84    5.42
  -1  -6  10  147.40    4.92
  -1  -6  10  157.00    7.01
   1   6 -10  143.43    6.51
   1   6 -10  142.72    5.17
   1   6  -9  824.15   14.61
   1   6  -9  814.12   14.55
  -1  -6   9  809.15   15.34
   1   6  -9  825.96   15.48
  -1  -6   9  824.25   14.88
  -1  -6   9  819.83   17.90
   1   6  -9  794.63   17.29
   1   6  -9  818.88   14.69
   1   6  -8  478.52    9.96
   1   6  -8  447.36    7.92
  -1  -6   8  454.80   10.24
   1   6  -8  458.80   10.27
   1   6  -8  465.41    9.84
  -1  -6   8  456.04   10.14
  -1  -6   8  454.91   12.01
  -1  -6   8  461.71    7.68
   1   6  -8  461.07   11.82
   1   6  -8  459.03    9.45
   1   6  -7   33.31    2.39
  -1  -6   7   33.87    2.45
   1   6  -7   32.84    2.45
   1   6  -7   33.98    1.59
  -1  -6   7   29.54    2.47
  -1  -6   7   34.27    1.76
  -1  -6   7   35.97    3.12
   1   6  -7   35.04    2.10
   1   6  -7   36.10    3.09
   1   6  -6  632.84   12.49
  -1  -6   6  621.69   12.20
   1   6  -6  662.59   12.40
   1   6  -6  643.15    9.98
  -1  -6   6  641.97   13.04
  -1  -6   6  664.31   11.06
  -1  -6   6  634.76   14.05
   1   6  -6  654.13   11.11
   1   6  -5  122.55    4.57
   1   6  -5  123.38    3.00
  -1  -6   5  119.68    4.32
   1   6  -5  113.63    4.18
  -1  -6   5  117.55    3.84
  -1  -6   5  119.94    5.20
   1   6  -5  123.58    3.48
   1   6  -4  101.69    4.13
   1   6  -4   94.27    3.66
   1   6  -4   93.08    2.53
  -1  -6   4   97.05    3.55
   1   6  -4   96.68    3.55
  -1  -6   4  100.90    4.55
   1   6  -4   96.18    2.78
   1   6  -3   11.54    1.55
  -1  -6   3   11.56    1.54
   1   6  -3   12.55    1.40
   1   6  -3   14.54    1.51
  -1  -6   3   11.07    1.34
  -1  -6   3    7.66    1.45
   1   6  -3   11.23    0.87
   1   6  -2   24.72    1.11
  -1  -6   2   28.50    2.31
   1   6  -2   30.79    2.15
  -1  -6   2   28.23    2.18
  -1  -6   2   26.56    2.04
   1   6  -2   29.50    2.01
  -1  -6   1  372.40    8.95
   1   6  -1  387.12    8.60
  -1  -6   1  383.93    8.69
  -1  -6   1  373.98    8.50
   1   6  -1  380.47    8.18
   1   6   0 1368.26   21.87
  -1  -6   0 1349.79   21.79
  -1  -6   0 1370.06   21.53
  -1  -6   0 1366.33   21.59
   1   6   0 1371.39   21.62
   1   6   0 1312.26   20.83
   1   6   1  242.13    6.70
  -1  -6  -1  249.14    6.81
  -1  -6  -1  247.23    6.55
   1   6   1  247.70    6.75
  -1  -6  -1  234.57    6.67
  -1  -6  -2  285.05    7.29
   1   6   2  269.07    7.15
   1   6   2  262.96    4.82
   1   6   2  264.13    7.17
  -1  -6  -2  273.47    7.29
  -1  -6  -2  265.14    6.88
   1   6   3  316.89    7.94
   1   6   3  323.24    5.88
  -1  -6  -3  319.52    8.20
  -1  -6  -3  330.62    7.83
   1   6   3  327.69    8.28
   1   6   4 1369.29   19.49
   1   6   4 1373.53   22.05
   1   6   4 1361.93   22.00
  -1  -6  -4 1342.64   22.45
   1   6   4 1403.39   22.67
  -1  -6  -4 1393.19   21.77
   1   6   5  163.41    4.29
   1   6   5  169.42    5.66
   1   6   5  172.21    5.51
  -1  -6  -5  164.45    5.77
  -1  -6  -5  166.56    5.31
   1   6   5  175.80    5.98
   1   6   6  357.30    7.45
  -1  -6  -6  373.05    8.55
   1   6   6  351.23    9.18
  -1  -6  -6  368.98    9.30
   1   6   6  360.49    8.97
   1   6   6  368.86    8.60
   1   6   7   75.16    3.20
  -1  -6  -7   85.88    3.74
  -1  -6  -7   78.57    3.53
  -1  -6  -7   72.78    3.72
  -1  -6  -7   83.06    4.18
   1   6   7   74.43    4.04
   1   6   7   86.89    4.19
   1   6   7   78.26    3.60
   1   6   8   74.31    3.44
  -1  -6  -8   80.05    3.62
  -1  -6  -8   79.34    3.67
  -1  -6  -8   78.01    3.78
   1   6   8   84.15    4.31
   1   6   8   74.33    4.06
  -1  -6  -8   74.81    4.04
   1   6   8   80.44    3.61
   1   6   9  624.85   11.97
   1   6   9  620.96   12.18
  -1  -6  -9  620.22   12.17
  -1  -6  -9  610.41   12.46
  -1  -6  -9  621.70   12.39
   1   6   9  635.66   13.58
   1   6   9  593.43   13.18
  -1  -6  -9  597.94   13.17
   1   6   9  601.24   11.85
   1   6  10   23.55    2.06
   1   6  10   25.50    2.33
  -1  -6 -10   21.61    2.09
   1   6  10   20.04    2.31
   1   6  10   26.00    2.13
  -1  -6 -10   20.53    2.33
  -1  -6 -10   22.49    2.23
  -1  -6 -10   25.27    2.19
   1   6  11    4.26    1.20
   1   6  11    5.74    1.38
   1   6  11    5.62    1.58
  -1  -6 -11    4.67    1.50
  -1  -6 -11    5.38    1.41
   1   6  11    6.88    1.72
  -1  -6 -11    6.58    1.71
  -1  -6 -11    4.13    1.15
  -1  -6 -12  139.64    4.92
   1   6  12  129.61    5.60
   1   6  12  138.36    4.44
  -1  -6 -12  121.41    5.36
  -1  -6 -12  132.10    5.46
  -1  -6 -13    1.96    1.17
  -1  -6 -13   -0.23    1.36
   1   6  13   -0.69    1.54
  -1  -6 -13    3.11    1.75
   1   6  13    0.30    1.53
   1   6  14  219.78    8.72
   1   6  14  230.15    7.62
  -1  -6 -14  240.58    7.98
   1   6  15   66.72    4.11
   1   7 -14  130.72    5.89
  -1  -7  14  130.58    6.04
   1   7 -13   91.96    4.71
  -1  -7  13   95.04    5.06
  -1  -7  12  214.04    7.47
  -1  -7  12  228.62    9.51
   1   7 -12  228.70    9.06
   1   7 -12  222.43    7.09
  -1  -7  11    4.33    1.67
  -1  -7  11    4.06    1.49
  -1  -7  11    4.33    2.02
   1   7 -11    4.17    1.41
   1   7 -11    2.00    1.81
   1   7 -10   96.16    4.20
  -1  -7  10   90.31    4.55
   1   7 -10   90.59    4.51
  -1  -7  10   90.95    4.23
   1   7 -10   94.27    4.21
  -1  -7  10   99.54    4.53
  -1  -7  10   78.66    5.38
   1   7 -10   96.42    5.59
   1   7 -10   95.26    4.09
   1   7  -9  299.84    8.01
  -1  -7   9  299.86    8.34
   1   7  -9  287.52    8.14
  -1  -7   9  296.48    8.12
   1   7  -9  288.57    7.80
  -1  -7   9  282.83    7.99
  -1  -7   9  309.09   10.16
   1   7  -9  286.54    7.27
   1   7  -9  271.68    9.43
   1   7  -8   94.82    4.26
   1   7  -8   92.24    4.17
  -1  -7   8   94.02    4.36
   1   7  -8   89.20    4.23
  -1  -7   8   86.34    4.29
  -1  -7   8   89.14    4.26
  -1  -7   8   92.37    3.03
  -1  -7   8   91.66    5.22
   1   7  -8   94.78    5.26
   1   7  -8   97.44    3.68
  -1  -7   7   11.01    1.95
  -1  -7   7   12.73    1.85
   1   7  -7   11.37    1.69
   1   7  -7   12.03    0.95
   1   7  -7   14.05    1.87
  -1  -7   7    9.43    1.66
  -1  -7   7    8.06    1.83
  -1  -7   7   12.49    1.36
   1   7  -7   12.01    1.33
   1   7  -7   12.75    2.24
  -1  -7   6   17.80    2.33
   1   7  -6   16.67    2.02
   1   7  -6   16.07    1.84
   1   7  -6   15.84    1.03
  -1  -7   6   17.59    2.05
  -1  -7   6   17.96    2.34
  -1  -7   6   15.24    1.55
   1   7  -6   14.95    1.34
   1   7  -5   28.03    2.49
   1   7  -5   27.21    2.22
   1   7  -5   26.42    1.27
  -1  -7   5   22.73    2.51
  -1  -7   5   24.69    1.97
   1   7  -5   25.76    2.00
  -1  -7   5   21.74    2.18
  -1  -7   5   26.49    2.69
   1   7  -5   25.12    1.51
   1   7  -4   94.60    4.34
   1   7  -4   93.03    3.94
   1   7  -4   96.87    2.58
  -1  -7   4   97.76    4.41
  -1  -7   4   98.25    3.91
   1   7  -4   92.42    3.82
   1   7  -4   94.67    2.76
  -1  -7   4   94.43    4.70
  -1  -7   4   92.48    4.67
   1   7  -3  374.63    9.38
  -1  -7   3  377.77    9.34
  -1  -7   3  363.68    8.56
   1   7  -3  368.73    8.60
   1   7  -3  370.60    8.55
  -1  -7   3  371.93    9.78
   1   7  -3  358.67    6.28
   1   7  -2  633.93   13.16
  -1  -7   2  635.64   12.96
  -1  -7   2  641.75   12.53
   1   7  -2  630.96   12.42
   1   7  -2  605.66   12.02
  -1  -7   2  618.40   13.37
   1   7  -2  627.75    9.32
  -1  -7   1  136.29    5.42
  -1  -7   1  133.66    5.13
   1   7  -1  146.42    5.28
  -1  -7   1  144.45    5.21
   1   7  -1  144.79    4.90
  -1  -7   0  562.08   12.23
   1   7   0  553.81   12.10
  -1  -7   0  569.50   12.00
  -1  -7   0  573.35   12.03
   1   7   0  579.06   12.09
   1   7   0  563.89   11.45
  -1  -7  -1 1584.17   25.51
   1   7   1 1635.76   25.96
  -1  -7  -1 1561.12   25.71
   1   7   1 1600.05   24.96
  -1  -7  -1 1637.49   25.91
   1   7   1 1617.53   25.82
   1   7   1 1611.93   21.39
  -1  -7  -2  673.53   13.68
   1   7   2  676.45   13.53
   1   7   2  681.37   10.17
  -1  -7  -2  656.59   13.32
   1   7   2  665.80   13.78
  -1  -7  -2  662.46   13.77
   1   7   3  109.21    4.60
   1   7   3  103.05    2.88
  -1  -7  -3  111.56    4.83
   1   7   3  100.91    4.69
  -1  -7  -3  109.93    4.51
   1   7   4  520.15    8.86
   1   7   4  529.95   12.04
  -1  -7  -4  491.36   11.05
  -1  -7  -4  504.41   11.77
   1   7   4  519.37   11.42
   1   7   4  515.07   11.53
   1   7   5  300.48    6.37
  -1  -7  -5  304.71    8.12
  -1  -7  -5  308.18    8.75
   1   7   5  293.44    8.68
  -1  -7  -5  297.96    8.74
   1   7   5  295.75    8.19
   1   7   5  304.21    8.28
   1   7   6  269.37    6.21
  -1  -7  -6  253.04    7.96
   1   7   6  268.56    8.30
  -1  -7  -6  265.85    8.18
  -1  -7  -6  275.66    7.57
   1   7   6  266.42    7.80
   1   7   6  255.69    7.60
   1   7   7  146.29    4.55
  -1  -7  -7  139.27    5.20
   1   7   7  149.64    6.09
   1   7   7  136.19    5.29
  -1  -7  -7  131.10    5.70
   1   7   7  138.37    5.59
  -1  -7  -7  149.05    5.83
   1   7   8    7.44    1.58
  -1  -7  -8    5.97    1.39
   1   7   8    5.54    1.24
  -1  -7  -8    8.16    1.56
  -1  -7  -8    3.80    1.60
   1   7   8    4.79    1.89
   1   7   8    9.95    1.98
  -1  -7  -8    6.64    1.69
   1   7   9    4.70    1.46
   1   7   9    5.64    1.55
   1   7   9    5.67    1.29
  -1  -7  -9    4.50    1.35
  -1  -7  -9    7.49    1.58
   1   7   9    5.94    2.02
  -1  -7  -9    5.11    1.63
   1   7   9    6.38    1.68
  -1  -7  -9    5.39    1.60
   1   7  10   72.50    3.68
   1   7  10   72.14    3.64
  -1  -7 -10   72.21    3.77
  -1  -7 -10   75.12    3.95
  -1  -7 -10   70.03    3.86
   1   7  10   71.95    4.38
  -1  -7 -10   75.30    4.34
   1   7  10   67.28    4.31
   1   7  10   77.22    3.83
   1   7  11   25.01    2.45
  -1  -7 -11   25.99    2.37
  -1  -7 -11   25.04    2.57
  -1  -7 -11   26.09    2.43
   1   7  11   22.31    2.76
   1   7  11   20.65    2.16
   1   7  11   24.98    2.27
   1   7  12   74.70    4.58
  -1  -7 -12   82.79    4.43
  -1  -7 -12   77.16    3.85
   1   7  13  115.71    5.68
  -1  -7 -13  113.98    4.72
  -1  -7 -13  126.81    5.63
   1   7  14   -0.53    1.89
  -1  -7 -14    2.28    1.84
  -1  -7 -15  101.98    5.36
   1   7  15  110.79    5.64
  -1  -8  13    5.80    2.05
  -1  -8  12   11.20    2.37
  -1  -8  11   65.59    3.89
  -1  -8  11   69.26    4.31
   1   8 -11   65.92    5.08
  -1  -8  10   19.73    2.61
   1   8 -10   20.44    2.46
   1   8 -10   19.87    2.48
  -1  -8  10   18.21    2.41
  -1  -8  10   17.92    3.13
   1   8 -10   20.96    3.32
   1   8 -10   17.17    1.94
   1   8  -9  387.02   11.91
   1   8  -9  372.61    8.49
  -1  -8   9  401.43   10.37
   1   8  -9  377.49    9.81
  -1  -8   9  391.44   10.21
  -1  -8   9  392.44   12.12
   1   8  -9  391.31   10.05
   1   8  -8   88.93    4.52
   1   8  -8   81.39    4.24
  -1  -8   8   72.75    4.34
   1   8  -8   75.12    4.15
  -1  -8   8   81.92    4.40
  -1  -8   8   79.98    5.19
   1   8  -8   87.90    3.41
   1   8  -8   75.74    5.04
   1   8  -7  144.11    5.84
  -1  -8   7  138.07    5.93
   1   8  -7  148.93    5.60
  -1  -8   7  137.01    5.77
  -1  -8   7  136.02    6.56
  -1  -8   7  144.56    4.59
   1   8  -7  140.13    4.21
   1   8  -6  985.62   18.68
   1   8  -6  993.39   17.91
  -1  -8   6  977.26   19.20
  -1  -8   6  971.89   18.61
  -1  -8   6  986.12   16.59
  -1  -8   6  969.13   19.98
   1   8  -6  980.94   15.20
   1   8  -5  101.00    4.87
   1   8  -5   98.21    4.40
   1   8  -5   99.30    2.55
  -1  -8   5  104.06    5.24
  -1  -8   5  115.60    5.13
   1   8  -5  108.18    4.38
  -1  -8   5  102.83    5.41
  -1  -8   5  102.97    4.18
   1   8  -5   98.86    3.05
   1   8  -4   34.13    2.93
  -1  -8   4   20.99    2.59
   1   8  -4   32.58    2.64
   1   8  -4   31.43    1.42
   1   8  -4   31.49    2.48
  -1  -8   4   30.35    2.77
  -1  -8   4   34.93    3.23
  -1  -8   4   25.78    2.30
   1   8  -4   30.84    1.52
   1   8  -3  242.86    7.86
  -1  -8   3  246.96    8.35
   1   8  -3  244.06    7.04
  -1  -8   3  243.55    7.08
  -1  -8   3  241.55    7.68
   1   8  -3  246.82    7.20
  -1  -8   3  233.08    8.01
   1   8  -3  251.96    4.73
   1   8  -2  208.28    7.14
  -1  -8   2  198.18    7.46
   1   8  -2  207.53    6.41
  -1  -8   2  195.79    6.48
   1   8  -2  212.30    6.75
  -1  -8   2  200.97    6.90
  -1  -8   2  208.01    7.30
   1   8  -2  204.44    3.94
   1   8  -1  153.30    5.40
   1   8  -1  157.76    5.85
  -1  -8   1  148.45    5.84
  -1  -8   1  145.85    5.57
  -1  -8   1  144.70    6.33
  -1  -8   1  150.56    6.19
   1   8  -1  141.89    5.86
   1   8   0   23.04    2.22
  -1  -8   0   24.16    2.81
  -1  -8   0   24.18    2.43
   1   8   0   23.56    2.42
  -1  -8   0   27.16    2.57
  -1  -8   0   20.27    2.46
   1   8   0   24.69    2.54
  -1  -8  -1   15.43    2.42
   1   8   1   19.27    2.19
   1   8   1   19.10    2.21
  -1  -8  -1   18.63    2.15
   1   8   1   20.24    2.29
  -1  -8  -1   18.88    2.42
   1   8   1   21.95    2.45
  -1  -8  -1   18.09    2.30
   1   8   1   19.88    1.06
   1   8   2   51.21    3.51
  -1  -8  -2   57.71    3.96
   1   8   2   44.73    3.07
  -1  -8  -2   45.95    3.37
   1   8   2   48.64    3.39
  -1  -8  -2   51.33    3.38
   1   8   2   49.44    3.35
   1   8   2   50.89    1.83
  -1  -8  -3   95.52    5.14
   1   8   3   99.49    2.85
   1   8   3  101.26    4.96
  -1  -8  -3  102.26    4.68
  -1  -8  -3   90.36    4.74
   1   8   3   83.62    4.35
   1   8   3   88.77    4.61
  -1  -8  -4  603.50   14.26
   1   8   4  608.89   10.14
  -1  -8  -4  595.36   13.15
  -1  -8  -4  617.61   13.92
   1   8   4  615.81   14.10
   1   8   4  613.01   13.27
   1   8   4  614.27   13.64
  -1  -8  -5   78.13    4.58
  -1  -8  -5   77.13    4.09
  -1  -8  -5   74.98    4.42
   1   8   5   70.47    4.31
   1   8   5   76.08    2.85
   1   8   5   71.73    4.05
   1   8   5   75.63    4.26
   1   8   6    3.21    1.46
   1   8   6    4.29    0.98
  -1  -8  -6    5.34    1.52
   1   8   6    1.78    1.62
   1   8   6    4.86    1.55
  -1  -8  -6    4.88    1.77
  -1  -8  -6    6.21    1.82
   1   8   7  206.69    5.63
  -1  -8  -7  206.40    6.91
  -1  -8  -7  205.91    7.48
   1   8   7  204.41    7.75
   1   8   7  200.29    7.09
   1   8   7  210.28    7.13
   1   8   8   20.53    2.47
   1   8   8   21.55    1.94
  -1  -8  -8   22.43    2.40
  -1  -8  -8   20.52    2.36
   1   8   8   22.24    2.78
   1   8   8   19.59    2.70
  -1  -8  -8   20.65    2.64
   1   8   9  634.89   13.62
   1   8   9  646.36   12.53
  -1  -8  -9  626.75   13.59
   1   8   9  646.96   15.32
   1   8   9  637.11   13.78
   1   8   9  631.40   14.25
  -1  -8  -9  641.08   13.63
  -1  -8  -9  635.93   14.17
   1   8  10   19.27    2.33
   1   8  10   18.29    2.40
   1   8  10   13.21    1.94
  -1  -8 -10   15.69    2.25
  -1  -8 -10   16.72    2.20
   1   8  10   17.22    2.71
  -1  -8 -10   15.80    2.32
  -1  -8 -11   39.87    3.07
  -1  -8 -11   40.06    3.13
  -1  -8 -11   43.92    3.38
   1   8  11   39.75    3.69
   1   8  11   40.85    3.15
   1   8  11   40.82    3.14
   1   8  12  294.39    9.86
  -1  -8 -12  312.70    9.18
  -1  -8 -12  303.69    8.54
   1   8  13  181.43    7.60
  -1  -8 -13  187.54    6.42
  -1  -8 -13  187.32    7.05
  -1  -8 -14    8.07    2.14
   1   8  14    7.54    2.41
  -1  -9  11   71.63    4.44
  -1  -9  10   38.99    3.43
   1   9 -10   41.39    3.46
  -1  -9   9  428.93   11.30
   1   9  -9  411.95   12.83
  -1  -9   9  409.87   12.91
   1   9  -9  407.35   10.94
  -1  -9   8   39.10    3.45
   1   9  -8   42.40    4.16
  -1  -9   8   36.10    3.85
   1   9  -8   35.31    3.31
  -1  -9   7   78.30    5.23
   1   9  -7   88.17    4.89
  -1  -9   7   86.45    4.83
  -1  -9   6   52.47    3.14
  -1  -9   6   58.32    4.49
   1   9  -6   60.79    4.10
  -1  -9   6   63.33    4.12
   1   9  -5  237.04    7.37
  -1  -9   5  228.62    7.98
   1   9  -5  225.51    6.98
  -1  -9   5  211.22    8.37
  -1  -9   5  226.14    6.84
   1   9  -5  236.16    8.12
  -1  -9   4   10.32    1.95
   1   9  -4    8.75    1.82
  -1  -9   4   10.92    2.35
   1   9  -4   10.81    1.88
  -1  -9   4    8.74    1.78
   1   9  -4   11.50    2.10
  -1  -9   3    3.59    1.57
   1   9  -3    3.11    1.43
   1   9  -3    3.94    1.65
  -1  -9   3    3.12    1.79
  -1  -9   3    4.21    1.52
   1   9  -3    3.22    1.75
   1   9  -2  111.65    4.86
  -1  -9   2  103.51    5.25
   1   9  -2  105.93    5.02
  -1  -9   2  113.03    5.08
  -1  -9   2   96.88    5.39
   1   9  -2  117.55    5.66
  -1  -9   1    4.31    1.62
   1   9  -1    5.42    1.85
   1   9  -1    6.75    1.75
  -1  -9   1    2.67    1.79
  -1  -9   1    3.93    1.77
   1   9  -1    4.85    1.90
  -1  -9   0    8.05    1.80
   1   9   0   14.38    2.14
  -1  -9   0   12.04    2.24
   1   9   0    8.29    1.93
  -1  -9   0   16.61    2.61
   1   9   0    5.13    1.78
   1   9   1  673.78   15.25
   1   9   1  665.89   14.12
  -1  -9  -1  625.95   14.70
   1   9   1  667.87   15.05
  -1  -9  -1  669.71   14.93
  -1  -9  -1  657.29   14.72
   1   9   1  666.66   14.71
   1   9   1  666.30    9.79
   1   9   2    3.51    1.55
  -1  -9  -2    1.99    1.24
   1   9   2    3.56    1.66
   1   9   2    3.25    1.65
   1   9   2    4.62    1.92
  -1  -9  -2    4.65    1.75
   1   9   2    3.95    0.66
  -1  -9  -3  259.20    8.28
   1   9   3  226.15    8.28
   1   9   3  255.74    5.10
   1   9   3  240.19    8.03
   1   9   3  257.64    8.63
  -1  -9  -4  500.17   12.29
   1   9   4  474.74   12.89
   1   9   4  514.70    8.83
   1   9   4  504.09   12.24
   1   9   4  496.91   12.67
  -1  -9  -5    1.23    1.35
   1   9   5    0.40    0.71
   1   9   5    0.30    1.47
   1   9   5    0.73    1.64
   1   9   5   -0.27    1.45
   1   9   6  613.59   10.79
   1   9   6  586.74   14.82
  -1  -9  -6  574.87   13.46
   1   9   6  574.97   13.47
   1   9   6  582.23   13.96
   1   9   7   33.80    2.21
  -1  -9  -7   41.06    3.34
   1   9   7   34.59    3.63
   1   9   7   34.95    3.33
   1   9   7   34.14    3.20
   1   9   8   16.23    1.82
  -1  -9  -8   14.39    2.14
  -1  -9  -8   13.12    2.21
   1   9   8   13.82    2.56
   1   9   8   14.63    2.36
  -1  -9  -9  217.17    7.46
  -1  -9  -9  206.50    7.20
   1   9   9  218.43    8.62
   1   9   9  206.72    6.18
   1   9   9  205.29    7.48
   1   9  10  226.30    8.86
  -1  -9 -10  223.80    7.61
  -1  -9 -10  215.46    7.46
   1   9  10  223.06    7.73
  -1  -9 -11    0.99    1.58
  -1  -9 -11    3.57    1.63
   1   9  11    3.69    2.04
   1   9  11    2.18    1.85
  -1  -9 -12   22.70    2.81
  -1  -9 -12   27.69    2.87
  -1  -9 -13   16.05    2.51
  -1  -9 -13   17.73    2.72
   1  10 -10   41.34    3.80
   1  10  -9    3.12    1.94
  -1 -10   9    6.85    2.30
   1  10  -8    0.87    1.74
  -1 -10   8    4.33    1.88
  -1 -10   7  216.70    9.21
   1  10  -7  224.09    8.34
  -1 -10   7  234.52    8.45
  -1 -10   6   59.50    4.96
   1  10  -6   62.63    4.47
  -1 -10   6   57.18    4.27
  -1 -10   5  225.03    7.18
  -1 -10   5  229.87    9.07
   1  10  -5  216.39    8.30
  -1 -10   5  224.10    8.27
  -1 -10   4  122.46    6.48
   1  10  -4  134.94    6.46
  -1 -10   4  128.93    6.23
   1  10  -4  134.38    5.76
   1  10  -3    5.48    1.81
  -1 -10   3    5.72    2.54
   1  10  -3    9.50    2.26
  -1 -10   3    8.13    2.06
  -1 -10   2  747.67   17.22
   1  10  -2  741.15   17.00
   1  10  -2  722.81   15.91
  -1 -10   2  732.94   16.59
  -1 -10   1  125.86    6.26
   1  10  -1  137.37    6.51
  -1 -10   1  129.11    6.19
   1  10  -1  120.60    5.85
  -1 -10   0   52.99    4.29
   1  10   0   57.92    4.32
   1  10   0   57.77    4.09
  -1 -10   0   56.65    4.12
   1  10   1  415.21   12.01
   1  10   1  408.39   11.66
  -1 -10  -1  402.85   11.45
   1  10   2   -0.30    1.70
   1  10   2   -0.31    1.60
  -1 -10  -2    0.28    1.59
   1  10   3  137.28    6.67
   1  10   3  146.23    6.82
  -1 -10  -3  147.47    6.51
   1  10   4   18.50    2.86
   1  10   4   19.65    2.90
  -1 -10  -4   22.04    2.76
   1  10   5   28.69    3.30
   1  10   5   26.93    3.23
  -1 -10  -5   16.36    2.58
   1  10   6   90.41    5.67
  -1 -10  -6   95.84    5.21
   1  10   6   88.57    5.29
   1  10   7   39.96    4.01
   1  10   7   48.18    3.96
  -1 -10  -7   45.92    3.75
   1  10   8  116.34    6.56
  -1 -10  -8  124.00    5.63
   1  10   8  127.54    6.29
  -1 -10  -8  138.70    6.22
   1  10   9   11.94    2.50
  -1 -10  -9   13.49    2.40
  -1 -10  -9   14.96    2.40
   1  10  10   16.44    2.76
  -1 -10 -10   19.24    2.81
  -1 -10 -10   21.85    2.79
   1  10  11  142.78    6.46
  -1 -10 -11  165.02    6.68
  -1 -11   4   -1.08    2.55
   1  11  -4    0.26    1.77
   1  11  -4    0.34    1.92
   1  11  -3    7.49    2.18
  -1 -11   3    4.90    2.51
   1  11  -3    8.29    2.43
  -1 -11   3    6.78    2.31
  -1 -11   2  116.27    6.47
   1  11  -2  124.18    6.63
   1  11  -2  122.49    6.06
  -1 -11   2  116.95    6.26
  -1 -11   1    1.65    2.42
   1  11  -1   -0.91    1.73
   1  11  -1    1.74    1.83
  -1 -11   1   -0.96    1.69
   1  11   0    1.88    1.84
  -1 -11   0    2.58    2.44
   1  11   0    3.83    2.10
  -1 -11   0    3.81    1.96
   1  11   1   22.12    3.27
   1  11   1   26.46    3.47
  -1 -11  -1   26.92    3.27
   1  11   2   21.59    3.20
  -1 -11  -2   25.83    3.16
   1  11   2   19.13    3.20
   1  11   3   32.30    3.69
  -1 -11  -3   28.49    3.21
   1  11   3   33.65    3.81
  -1 -11  -4   73.01    4.87
   1  11   4   75.61    5.35
   1  11   4   61.31    4.78
  -1 -11  -5  260.93    9.26
   1  11   5  246.98    9.46
   1  11   6    2.73    2.13
  -1 -11  -8  168.62    6.87
  -1 -11  -9   13.98    2.54
   2 -11   3  224.27    8.56
  -2  10   0  132.98    6.90
  -2  10  -1  137.92    6.86
  -2  10  -2   40.96    3.98
   2 -10   2   41.96    3.89
  -2  10  -3  108.40    5.89
   2 -10   3  117.90    6.00
  -2  10  -4  397.17   11.50
   2 -10   4  429.28   12.02
  -2  10  -5  158.08    6.75
   2 -10   5  160.41    7.24
   2 -10   6    7.46    2.75
  -2  10  -6   14.17    2.42
   2  -9  -9   35.08    3.28
   2  -9  -8  144.72    6.14
   2  -9  -8  129.85    6.48
   2  -9  -7   66.92    4.28
   2  -9  -7   63.81    4.75
   2  -9  -6   21.35    2.71
   2  -9  -6   17.84    2.95
  -2   9   5  167.64    7.92
   2  -9  -5  167.05    6.89
   2  -9  -5  181.13    7.81
  -2   9   4  104.64    6.13
   2  -9  -4  107.35    5.52
  -2   9   4  105.57    4.50
  -2   9   3  390.70   12.19
   2  -9  -3  429.21   11.67
  -2   9   3  391.98    9.31
  -2   9   2   19.32    2.93
   2  -9  -2   13.58    2.38
  -2   9   1   82.96    5.26
   2  -9  -1   83.91    5.09
  -2   9   0  219.41    8.50
   2  -9   0  221.10    8.33
   2  -9   1  201.40    7.15
  -2   9  -1  187.29    7.65
   2  -9   1  193.27    7.84
   2  -9   2   31.98    3.19
  -2   9  -2   31.22    3.27
   2  -9   2   31.46    3.34
  -2   9  -3   16.05    2.59
   2  -9   3   13.94    2.62
   2  -9   3   12.32    2.55
   2  -9   4   78.49    4.79
  -2   9  -4   75.14    4.56
   2  -9   5   76.52    4.87
  -2   9  -5   70.64    4.30
   2  -9   6   43.76    4.03
   2  -9   6   43.53    4.08
  -2   9  -6   44.25    3.45
   2  -9   7   29.89    3.56
   2  -9   7   32.80    3.62
  -2   9  -7   33.40    2.96
   2  -9   8  168.19    7.44
   2  -9   8  164.88    7.53
   2  -9   9    3.71    2.19
   2  -9  10   36.21    3.64
  -2   9 -10   28.53    3.40
  -2   8  10   37.35    3.35
   2  -8 -10   37.53    3.33
   2  -8  -9   -0.21    1.38
   2  -8  -9    1.31    1.93
   2  -8  -9    0.26    1.62
   2  -8  -8   42.54    3.22
  -2   8   8   44.52    4.20
   2  -8  -8   35.81    3.72
   2  -8  -8   35.32    3.36
  -2   8   7   10.21    2.60
   2  -8  -7   10.24    2.02
   2  -8  -7    8.18    2.14
   2  -8  -6  178.63    6.60
  -2   8   6  163.40    7.49
  -2   8   6  181.04    6.19
   2  -8  -6  181.27    7.42
   2  -8  -5    4.31    1.69
  -2   8   5    4.65    1.56
  -2   8   5    3.24    1.81
  -2   8   5    6.05    1.53
   2  -8  -4    0.74    1.34
  -2   8   4    2.12    1.31
  -2   8   4    1.52    1.05
  -2   8   4    0.17    1.27
  -2   8   4   -0.32    1.61
  -2   8   3  225.55    5.99
   2  -8  -3  223.37    7.73
  -2   8   3  226.97    8.55
  -2   8   2  702.34   12.23
   2  -8  -2  697.32   15.45
  -2   8   2  722.37   16.47
   2  -8  -1    2.88    1.56
  -2   8   1    1.38    0.72
  -2   8   1    0.29    1.46
   2  -8   0    4.28    1.69
  -2   8   0    8.75    0.98
  -2   8   0    9.70    2.14
   2  -8   0   11.18    2.22
   2  -8   1   48.97    3.43
   2  -8   1   40.46    3.43
  -2   8  -1   52.46    3.83
   2  -8   2   12.35    2.17
  -2   8  -2   10.49    2.08
   2  -8   2    9.85    2.07
   2  -8   3   19.60    2.57
   2  -8   3   16.90    2.30
  -2   8  -3   22.77    2.60
   2  -8   4  187.42    7.01
  -2   8  -4  190.53    6.86
   2  -8   5   33.73    3.25
  -2   8  -5   39.36    3.05
   2  -8   6   25.89    3.05
  -2   8  -6   33.61    2.80
  -2   8  -7  288.09    7.57
   2  -8   7  280.30    9.37
  -2   8  -7  283.20    7.89
   2  -8   7  286.08    9.39
  -2   8  -8   40.98    2.79
   2  -8   8   36.48    3.63
   2  -8   8   44.64    3.71
  -2   8  -8   52.56    3.16
   2  -8   9  232.33    8.93
   2  -8   9  245.32    8.47
  -2   8  -9  227.53    8.84
  -2   8  -9  228.59    7.03
   2  -8  10   20.65    3.36
  -2   8 -10   16.00    2.79
  -2   8 -10   16.23    2.20
   2  -8  10   22.39    2.79
  -2   8 -11  182.95    6.55
   2  -8  11  196.60    7.29
  -2   8 -11  186.24    7.09
  -2   7  11  265.06    9.66
  -2   7  10    7.76    2.37
   2  -7 -10    8.84    1.92
   2  -7 -10    8.27    2.35
   2  -7  -9   34.99    2.69
   2  -7  -9   27.98    3.28
  -2   7   9   29.89    3.41
   2  -7  -9   29.38    2.84
   2  -7  -8    2.11    1.32
   2  -7  -8    2.68    1.80
  -2   7   8    2.49    1.81
   2  -7  -8    0.72    1.37
  -2   7   7   72.44    3.99
   2  -7  -7   69.40    4.20
  -2   7   7   61.79    4.47
   2  -7  -7   67.15    3.74
  -2   7   7   71.55    3.55
   2  -7  -7   78.10    4.44
   2  -7  -6   16.37    2.36
  -2   7   6   18.40    2.12
  -2   7   6   14.57    1.94
   2  -7  -6   14.23    1.99
  -2   7   6   12.82    1.75
  -2   7   6   15.15    2.54
   2  -7  -6   13.32    2.19
  -2   7   5  219.76    6.35
   2  -7  -5  230.51    7.80
   2  -7  -5  210.92    6.93
  -2   7   5  206.46    7.93
  -2   7   5  212.18    6.14
  -2   7   5  220.70    6.67
  -2   7   4  150.76    4.92
   2  -7  -4  150.69    6.32
  -2   7   4  140.12    6.36
   2  -7  -4  152.87    5.82
  -2   7   4  154.18    5.04
  -2   7   4  145.94    5.15
  -2   7   3  138.94    6.21
   2  -7  -3  132.97    5.51
   2  -7  -3  140.98    6.11
  -2   7   3  144.40    4.88
   2  -7  -3  147.91    6.13
  -2   7   3  136.57    4.42
  -2   7   2   -0.23    1.52
  -2   7   2    2.71    0.89
   2  -7  -2   -0.22    1.19
  -2   7   2    0.79    1.23
   2  -7  -2    0.96    1.31
   2  -7  -2    1.04    1.60
  -2   7   1  245.40    5.47
   2  -7  -1  232.10    8.09
  -2   7   1  232.39    7.94
   2  -7  -1  227.97    7.51
   2  -7  -1  224.66    7.58
  -2   7   1  235.77    7.68
  -2   7   0  206.30    4.56
   2  -7   0  210.82    7.65
  -2   7   0  201.13    7.23
   2  -7   0  202.22    6.98
   2  -7   0  208.48    6.35
  -2   7   0  197.99    6.97
  -2   7  -1  604.00    9.19
   2  -7   1  581.06   13.95
  -2   7  -1  599.27   13.43
   2  -7   1  611.53   12.40
   2  -7   1  590.05   13.06
  -2   7  -1  573.71   13.06
  -2   7  -2    1.76    1.34
   2  -7   2    1.33    1.33
  -2   7  -2    2.46    1.38
   2  -7   2    3.50    1.38
   2  -7   2    0.52    1.42
  -2   7  -2    2.19    0.42
  -2   7  -3    0.88    1.38
   2  -7   3    0.39    1.14
   2  -7   3   -0.41    1.45
  -2   7  -3    0.85    1.26
   2  -7   3   -0.26    1.53
  -2   7  -4  940.65   17.48
   2  -7   4  952.56   17.16
   2  -7   4  968.97   17.96
  -2   7  -4  938.81   18.07
   2  -7   4  901.32   18.78
  -2   7  -5   12.05    2.08
  -2   7  -5   14.91    1.97
   2  -7   5   16.20    2.28
   2  -7   5   14.98    2.28
   2  -7   6  243.84    8.06
   2  -7   6  222.74    7.77
  -2   7  -6  243.07    6.98
   2  -7   7    2.40    1.51
  -2   7  -7    4.48    1.31
   2  -7   7    7.59    2.04
   2  -7   8   -0.25    1.37
  -2   7  -8   -0.36    1.07
  -2   7  -8    1.35    1.03
   2  -7   8    0.86    1.58
   2  -7   8    1.19    1.47
   2  -7   9  270.98    8.43
   2  -7   9  273.86    9.40
  -2   7  -9  261.21    9.06
  -2   7  -9  251.01    7.42
   2  -7   9  235.29    8.52
   2  -7  10  304.47    8.95
   2  -7  10  330.64   10.70
  -2   7 -10  304.76   10.03
  -2   7 -10  310.15    8.53
   2  -7  10  310.09    9.96
   2  -7  11    1.34    1.54
   2  -7  11    1.40    1.96
  -2   7 -11    1.76    1.46
  -2   7 -11    2.86    1.92
   2  -7  11    6.27    2.19
  -2   7 -12   18.01    2.37
   2  -7  12   23.52    3.19
  -2   7 -12   20.27    2.51
  -2   7 -12   25.33    3.29
   2  -7  12   13.42    2.95
  -2   7 -13   26.49    2.95
  -2   6  13    5.01    2.09
   2  -6 -12   -0.65    1.83
  -2   6  12   -0.30    1.88
   2  -6 -11   52.48    4.34
  -2   6  11   69.35    4.63
  -2   6  10   54.69    4.21
   2  -6 -10   58.08    4.24
   2  -6 -10   57.57    3.26
   2  -6 -10   54.25    2.96
   2  -6 -10   57.76    3.31
   2  -6  -9   93.31    3.92
  -2   6   9  101.40    5.42
   2  -6  -9  100.29    5.47
   2  -6  -9  104.60    4.47
  -2   6   9   97.84    4.29
   2  -6  -9  105.35    4.59
  -2   6   8  175.88    6.34
   2  -6  -8  167.65    6.98
   2  -6  -8  174.76    6.08
  -2   6   8  175.43    7.12
   2  -6  -8  178.51    5.60
  -2   6   8  181.00    5.66
   2  -6  -8  173.95    6.16
  -2   6   7  329.69    8.62
  -2   6   7  312.48    8.25
   2  -6  -7  317.39    8.61
   2  -6  -7  305.76    9.45
  -2   6   7  296.29    9.44
   2  -6  -7  317.32    7.95
  -2   6   7  294.41    7.48
   2  -6  -7  299.63    8.53
  -2   6   6  686.96   13.67
  -2   6   6  658.11   13.10
   2  -6  -6  693.67   14.29
  -2   6   6  681.06   15.34
   2  -6  -6  697.76   13.37
   2  -6  -6  661.00   14.70
  -2   6   6  690.51   12.60
   2  -6  -6  675.17   14.19
  -2   6   5   20.11    2.05
  -2   6   5   19.02    1.86
   2  -6  -5   17.95    1.93
   2  -6  -5   19.14    2.40
  -2   6   5   20.70    2.51
  -2   6   5   21.83    1.96
   2  -6  -5   17.03    2.13
   2  -6  -4  539.08   11.48
  -2   6   4  531.06   12.74
   2  -6  -4  511.85   12.05
  -2   6   4  520.34   10.24
   2  -6  -4  547.84   12.51
  -2   6   4  534.15   10.46
   2  -6  -3  291.04    7.81
  -2   6   3  276.97    8.53
   2  -6  -3  268.19    8.28
   2  -6  -3  280.80    8.25
  -2   6   3  283.23    6.76
  -2   6   3  261.92    6.40
  -2   6   2 1047.59   19.82
   2  -6  -2 1074.45   18.92
   2  -6  -2 1063.10   19.48
  -2   6   2 1078.03   17.36
   2  -6  -2 1060.88   19.76
  -2   6   2 1093.38   16.67
  -2   6   1    4.54    1.59
  -2   6   1    2.65    1.35
   2  -6  -1    3.68    1.41
   2  -6  -1    1.81    1.28
  -2   6   1    3.70    0.81
  -2   6   0    6.01    1.62
  -2   6   0    6.18    0.82
   2  -6   0    7.85    1.43
   2  -6   0    5.70    1.47
  -2   6   0    7.64    1.59
   2  -6   0    8.67    1.79
  -2   6  -1  308.37    5.41
   2  -6   1  319.64    9.07
  -2   6  -1  298.55    8.40
   2  -6   1  295.06    8.14
   2  -6   1  312.82    7.61
  -2   6  -1  302.95    8.28
  -2   6  -2  174.31    3.15
  -2   6  -2  176.52    6.06
   2  -6   2  169.88    6.43
   2  -6   2  178.58    5.89
   2  -6   2  176.54    5.64
  -2   6  -2  172.65    6.00
  -2   6  -3   15.65    2.07
  -2   6  -3   18.77    2.01
   2  -6   3   17.34    1.96
   2  -6   3   17.65    1.94
   2  -6   3   16.30    2.22
  -2   6  -4  125.16    4.75
   2  -6   4  115.97    5.22
   2  -6   4  115.48    4.79
   2  -6   4  125.93    4.67
  -2   6  -4  121.72    5.06
  -2   6  -5  104.58    4.19
   2  -6   5  111.71    4.89
  -2   6  -5  110.40    4.81
   2  -6   5  114.92    5.13
  -2   6  -6    8.09    1.73
  -2   6  -6   12.22    1.54
   2  -6   6   10.28    1.86
   2  -6   6    9.15    1.79
   2  -6   7  386.05    9.81
  -2   6  -7  373.57    8.24
   2  -6   7  377.27   10.22
   2  -6   7  357.10    9.87
  -2   6  -7  367.62    9.65
   2  -6   8  267.72    7.89
  -2   6  -8  259.99    6.34
   2  -6   8  263.48    8.66
  -2   6  -8  276.91    7.45
   2  -6   8  272.19    8.03
  -2   6  -8  275.71    8.29
   2  -6   8  275.18    8.63
   2  -6   9    2.01    1.33
   2  -6   9    1.25    1.36
   2  -6   9    5.02    1.71
  -2   6  -9    2.53    0.83
   2  -6   9    3.68    1.84
  -2   6  -9    1.90    1.25
  -2   6  -9    2.65    1.64
   2  -6  10   11.72    1.96
   2  -6  10   10.22    1.83
   2  -6  10   12.36    2.27
   2  -6  10   12.22    2.42
  -2   6 -10   11.23    1.88
  -2   6 -10    8.00    1.99
   2  -6  11  320.65    8.46
   2  -6  11  317.02    9.88
   2  -6  11  317.47   10.61
  -2   6 -11  320.48    8.92
  -2   6 -11  329.85   10.15
   2  -6  11  317.77    8.33
   2  -6  12   14.14    2.55
  -2   6 -12   11.45    2.27
  -2   6 -12   10.57    2.30
   2  -6  12    8.30    1.64
   2  -6  13  326.58   10.43
  -2   6 -13  331.24   10.58
  -2   6 -13  317.19    9.51
  -2   6 -14   24.11    2.97
  -2   5  13   40.93    3.61
   2  -5 -13   31.76    3.71
  -2   5  12  338.66    9.84
   2  -5 -12  312.46   10.36
  -2   5  11  588.47   13.81
   2  -5 -11  585.37   14.50
   2  -5 -10  572.47   10.47
   2  -5 -10  551.82   13.84
   2  -5 -10  554.43   10.88
  -2   5  10  562.23   13.32
  -2   5  10  555.68   11.68
   2  -5 -10  554.79   10.99
  -2   5   9  208.47    7.11
   2  -5  -9  214.76    5.66
   2  -5  -9  221.98    6.21
   2  -5  -9  213.63    7.83
  -2   5   9  217.87    7.60
  -2   5   9  212.23    6.28
   2  -5  -9  211.58    6.15
   2  -5  -8    0.85    1.08
  -2   5   8    1.63    1.23
  -2   5   8    0.96    1.26
   2  -5  -8    0.51    1.41
   2  -5  -8    0.80    0.89
  -2   5   8    2.42    1.40
   2  -5  -8    2.00    1.41
  -2   5   8    1.46    1.36
   2  -5  -8    1.64    1.10
  -2   5   7  294.07    7.98
  -2   5   7  290.48    7.75
   2  -5  -7  284.12    8.71
   2  -5  -7  292.32    7.68
   2  -5  -7  280.12    6.92
  -2   5   7  279.48    8.61
   2  -5  -7  288.23    8.40
  -2   5   7  286.15    7.06
   2  -5  -7  287.91    7.68
   2  -5  -6    2.36    1.10
  -2   5   6    4.94    1.41
  -2   5   6    3.20    1.19
   2  -5  -6    2.85    0.99
   2  -5  -6    5.89    1.68
  -2   5   6    4.75    1.34
  -2   5   6    4.36    1.46
   2  -5  -6    2.49    1.12
  -2   5   5  140.38    4.73
   2  -5  -5  136.42    5.17
  -2   5   5  147.11    5.78
   2  -5  -5  142.69    4.77
  -2   5   5  146.98    4.45
   2  -5  -5  145.03    5.58
  -2   5   5  151.36    5.14
  -2   5   4    0.64    0.79
   2  -5  -4    1.97    0.95
   2  -5  -4    0.20    1.15
  -2   5   4    0.68    0.88
  -2   5   4    0.43    0.93
   2  -5  -4    0.19    1.12
   2  -5  -3   97.44    3.97
  -2   5   3   99.04    4.55
   2  -5  -3  102.27    4.55
   2  -5  -3   96.53    4.38
  -2   5   3  101.27    3.44
  -2   5   3   97.62    3.47
  -2   5   2   35.43    2.70
   2  -5  -2   43.62    2.96
   2  -5  -2   37.13    2.71
  -2   5   2   36.51    2.07
  -2   5   2   38.91    2.00
  -2   5   1   57.84    2.26
   2  -5  -1   57.48    3.39
  -2   5   1   60.68    3.42
   2  -5  -1   61.74    3.37
  -2   5   1   58.70    3.28
  -2   5   0  206.22    4.38
   2  -5   0  218.51    6.80
  -2   5   0  204.05    6.34
   2  -5   0  213.45    5.46
   2  -5   0  207.71    6.26
  -2   5   0  199.41    6.22
  -2   5  -1  134.63    2.99
   2  -5   1  134.70    5.25
  -2   5  -1  140.44    5.02
   2  -5   1  129.62    4.25
   2  -5   1  138.21    4.91
  -2   5  -1  141.15    4.94
  -2   5  -2    5.25    1.34
  -2   5  -2    4.58    0.47
   2  -5   2    3.97    1.08
  -2   5  -2    3.26    1.14
   2  -5   2    4.87    1.11
   2  -5   2    3.11    1.32
   2  -5   3  756.51   14.88
   2  -5   3  769.53   13.82
   2  -5   3  770.47   13.74
  -2   5  -3  746.06   14.12
  -2   5  -3  755.28   13.87
   2  -5   4 1071.87   18.89
   2  -5   4 1068.48   18.06
   2  -5   4 1026.90   17.16
  -2   5  -4 1078.58   18.34
  -2   5  -4 1048.80   17.47
   2  -5   5  887.64   16.69
   2  -5   5  929.08   16.66
  -2   5  -5  902.91   16.46
   2  -5   5  929.52   16.86
  -2   5  -5  909.63   15.36
   2  -5   6  497.41   10.99
  -2   5  -6  496.94    9.61
   2  -5   6  488.95   11.29
  -2   5  -6  489.88   10.95
   2  -5   6  494.65   11.17
  -2   5  -7    1.54    1.24
   2  -5   7    0.20    1.12
   2  -5   7   -0.73    0.95
  -2   5  -7    0.11    0.68
   2  -5   7   -0.18    1.12
  -2   5  -8  439.32   10.52
   2  -5   8  424.77   10.63
   2  -5   8  417.22    9.77
  -2   5  -8  434.98    8.14
  -2   5  -8  445.43   10.82
  -2   5  -8  432.45    9.74
   2  -5   8  415.58    9.83
   2  -5   9   15.36    1.87
   2  -5   9   16.10    2.20
  -2   5  -9   12.25    2.02
  -2   5  -9   13.33    1.18
   2  -5   9    9.70    1.61
  -2   5  -9    9.85    1.65
  -2   5  -9   10.32    1.88
   2  -5  10  170.40    5.50
   2  -5  10  177.85    5.68
  -2   5 -10  176.13    6.09
  -2   5 -10  176.80    6.70
  -2   5 -10  176.25    6.55
   2  -5  10  168.78    6.54
   2  -5  11   14.42    1.78
   2  -5  11   13.95    2.28
   2  -5  11   13.43    1.73
  -2   5 -11   16.08    2.13
  -2   5 -11   15.16    2.25
   2  -5  12  148.29    6.46
   2  -5  12  158.61    5.00
   2  -5  12  165.24    6.01
  -2   5 -12  152.40    6.59
  -2   5 -12  136.59    5.95
   2  -5  13  235.27    8.39
  -2   5 -13  238.73    8.53
  -2   5 -13  214.64    7.71
   2  -5  14   31.46    3.44
  -2   5 -14   20.20    2.80
  -2   5 -14   31.78    3.33
  -2   5 -15   18.17    2.84
  -2   4  13  225.10    7.41
   2  -4 -13  225.92    8.63
  -2   4  13  220.61    8.31
  -2   4  12   21.23    2.60
   2  -4 -12   21.02    2.87
  -2   4  11    2.01    1.48
   2  -4 -11    1.67    1.44
  -2   4  10    8.11    1.18
   2  -4 -10    5.95    1.04
   2  -4 -10    5.01    1.82
   2  -4 -10    7.59    1.04
  -2   4  10    5.73    1.72
   2  -4 -10    6.17    1.11
   2  -4  -9    1.76    0.88
  -2   4   9    0.64    1.18
  -2   4   9    3.15    1.37
   2  -4  -9    2.47    1.46
  -2   4   9   -0.24    1.11
   2  -4  -9    1.60    0.75
  -2   4   9    2.17    1.24
   2  -4  -9    1.09    0.83
  -2   4   8   17.60    2.06
   2  -4  -8   13.65    1.29
  -2   4   8   14.33    1.84
   2  -4  -8   12.53    1.95
   2  -4  -8   14.29    1.47
  -2   4   8   18.33    2.21
   2  -4  -8   14.41    1.50
  -2   4   7  397.77    9.54
  -2   4   7  401.00    9.29
   2  -4  -7  404.43    8.70
   2  -4  -7  384.65   10.11
  -2   4   7  416.84   10.22
   2  -4  -7  415.98    8.11
   2  -4  -7  386.14    9.57
  -2   4   7  400.02    8.47
   2  -4  -7  415.43    8.83
  -2   4   6   26.15    2.21
  -2   4   6   30.45    2.27
   2  -4  -6   26.43    2.03
   2  -4  -6   31.41    2.65
   2  -4  -6   27.10    1.83
  -2   4   6   24.37    2.31
  -2   4   6   26.42    1.94
   2  -4  -6   26.71    2.40
   2  -4  -6   30.23    2.14
   2  -4  -5    0.15    0.73
  -2   4   5    0.15    0.95
  -2   4   5    0.67    0.85
   2  -4  -5    0.24    0.68
   2  -4  -5    2.28    1.20
  -2   4   5    1.13    1.07
  -2   4   5    0.94    0.94
   2  -4  -5   -0.15    0.85
   2  -4  -4  900.47   14.91
  -2   4   4  898.64   16.44
   2  -4  -4  893.68   15.69
   2  -4  -4  913.02   16.19
  -2   4   4  903.28   14.11
  -2   4   4  897.32   14.78
   2  -4  -3  679.10   12.20
  -2   4   3  653.87   13.19
   2  -4  -3  666.39   12.94
  -2   4   3  703.47   11.29
   2  -4  -3  724.58   13.32
  -2   4   3  696.75   11.71
  -2   4   2  697.32   13.14
   2  -4  -2  690.22   13.04
  -2   4   2  657.32   10.99
   2  -4  -2  684.75   12.94
  -2   4   2  691.13   11.20
  -2   4   1   18.24    1.75
   2  -4  -1   22.36    1.99
   2  -4  -1   21.26    1.46
   2  -4  -1   18.01    1.76
  -2   4   1   21.18    1.44
  -2   4   1   20.52    1.28
  -2   4   0  193.94    4.04
   2  -4   0  187.23    5.77
  -2   4   0  193.93    5.64
   2  -4   0  183.44    5.44
   2  -4   0  191.42    4.68
  -2   4   0  195.11    5.52
  -2   4  -1  423.36    6.65
   2  -4   1  429.88    9.53
  -2   4  -1  430.22    9.13
   2  -4   1  434.53    8.15
   2  -4   1  429.84    8.98
  -2   4  -1  437.66    9.09
  -2   4  -2   27.00    0.89
   2  -4   2   30.43    2.28
   2  -4   2   28.76    1.83
   2  -4   2   27.94    1.99
  -2   4  -2   25.02    2.04
  -2   4  -2   27.68    2.00
   2  -4   3   47.99    2.82
   2  -4   3   44.92    2.39
   2  -4   3   45.58    2.41
  -2   4  -3   46.98    2.61
  -2   4  -3   49.67    2.54
   2  -4   4  223.05    6.33
   2  -4   4  223.44    6.03
  -2   4  -4  220.65    5.59
   2  -4   4  225.96    6.23
  -2   4  -4  229.16    6.19
  -2   4  -5 1703.21   24.51
   2  -4   5 1694.63   25.98
  -2   4  -5 1685.88   25.83
   2  -4   5 1720.50   26.01
   2  -4   6   15.15    1.68
  -2   4  -6   17.73    1.40
   2  -4   6   17.01    1.86
  -2   4  -6   17.25    1.84
   2  -4   6   13.80    1.63
  -2   4  -7  119.43    3.41
   2  -4   7  119.23    4.39
   2  -4   7  119.75    4.36
  -2   4  -7  104.83    4.42
   2  -4   7  121.98    4.79
  -2   4  -8   69.88    3.71
   2  -4   8   68.08    3.70
   2  -4   8   73.30    3.33
  -2   4  -8   68.49    2.35
  -2   4  -8   73.18    3.80
  -2   4  -8   66.20    3.34
   2  -4   8   67.15    3.20
   2  -4   9   15.70    1.64
  -2   4  -9   12.57    0.92
   2  -4   9   12.58    1.58
  -2   4  -9   14.04    1.76
  -2   4  -9   14.62    1.98
   2  -4   9   14.74    1.99
  -2   4  -9   12.58    1.94
   2  -4  10    1.20    0.94
  -2   4 -10   -0.21    1.16
   2  -4  10   -0.22    1.26
   2  -4  10    0.78    0.95
  -2   4 -10    0.78    1.12
  -2   4 -10    3.32    1.44
   2  -4  11  156.40    5.53
   2  -4  11  151.56    6.16
  -2   4 -11  144.18    5.95
   2  -4  11  159.52    4.64
  -2   4 -11  157.85    5.93
  -2   4 -11  163.45    6.29
   2  -4  11  159.78    4.71
   2  -4  12  132.58    4.05
   2  -4  12  133.18    5.87
   2  -4  12  132.57    4.00
  -2   4 -12  130.60    3.80
   2  -4  12  128.49    4.99
  -2   4 -12  115.07    5.35
  -2   4 -12  126.38    5.76
   2  -4  13   60.87    3.43
  -2   4 -13   61.56    4.12
  -2   4 -13   51.62    3.80
   2  -4  13   55.28    4.01
   2  -4  14   30.95    2.66
  -2   4 -14   28.28    2.99
  -2   4 -14   33.17    3.22
   2  -4  14   25.97    3.07
  -2   4 -15   86.04    5.24
  -2   4 -15   87.15    5.12
   2  -4  15   79.77    5.10
  -2   3  14   32.36    3.19
   2  -3 -14   28.65    3.38
  -2   3  13  105.76    4.64
  -2   3  13  107.21    5.49
   2  -3 -13  117.84    6.04
  -2   3  12  134.31    5.17
  -2   3  12  123.37    5.72
   2  -3 -12  124.02    6.08
  -2   3  11  111.88    4.68
   2  -3 -11  103.98    5.33
  -2   3  10  717.95   15.23
  -2   3  10  705.45   14.76
   2  -3 -10  711.15   10.72
  -2   3  10  670.60   14.15
   2  -3 -10  712.11   11.14
   2  -3 -10  715.49   15.41
  -2   3  10  707.45   13.98
  -2   3  10  704.34   11.17
   2  -3 -10  697.25   11.16
   2  -3  -9    4.84    0.87
  -2   3   9    8.36    1.67
  -2   3   9    5.02    1.35
   2  -3  -9    5.99    1.62
  -2   3   9    4.22    1.36
   2  -3  -9    5.07    0.79
  -2   3   9    4.79    1.31
   2  -3  -9    5.89    0.89
  -2   3   9    4.43    0.89
  -2   3   8   32.76    2.48
   2  -3  -8   26.68    1.48
   2  -3  -8   25.85    2.47
   2  -3  -8   25.62    1.68
  -2   3   8   29.32    2.38
  -2   3   8   27.87    2.40
  -2   3   8   31.01    2.59
   2  -3  -8   31.03    1.79
  -2   3   7  838.82   15.00
   2  -3  -7  845.16   12.91
   2  -3  -7  824.36   15.97
   2  -3  -7  812.59   13.62
  -2   3   7  842.23   15.46
  -2   3   7  840.91   15.34
   2  -3  -7  848.17   13.70
  -2   3   6  115.36    4.10
   2  -3  -6   96.24    3.40
   2  -3  -6   94.56    4.28
   2  -3  -6   94.75    3.00
  -2   3   6   96.65    4.09
  -2   3   6  101.14    4.10
   2  -3  -6   92.53    3.36
  -2   3   5  337.68    7.82
  -2   3   5  336.95    7.47
   2  -3  -5  339.66    7.34
  -2   3   5  324.46    8.02
   2  -3  -5  335.57    6.64
   2  -3  -5  334.43    7.94
   2  -3  -5  334.43    7.31
  -2   3   4  426.42    8.27
   2  -3  -4  408.26    8.52
  -2   3   4  421.62    9.14
   2  -3  -4  411.83    7.76
  -2   3   4  408.10    7.47
   2  -3  -4  406.59    8.87
   2  -3  -4  415.17    8.48
  -2   3   3  459.14    8.50
   2  -3  -3  444.66    9.07
  -2   3   3  469.86    9.63
   2  -3  -3  454.34    9.35
  -2   3   3  453.49    7.73
   2  -3  -3  444.74    8.99
  -2   3   2  523.40   10.28
   2  -3  -2  507.37    9.93
  -2   3   2  515.84    8.79
  -2   3   2  506.91    8.24
   2  -3  -2  507.54    9.96
  -2   3   1  919.31   15.57
   2  -3  -1  905.23   15.15
   2  -3  -1  934.79   15.10
  -2   3   1  906.18   13.27
  -2   3   1  920.69   13.47
  -2   3   0   49.96    1.70
   2  -3   0   56.15    2.73
  -2   3   0   48.76    2.50
   2  -3   0   49.75    1.90
   2  -3   0   53.35    2.56
  -2   3   0   50.75    2.48
  -2   3  -1   67.25    1.74
   2  -3   1   64.43    2.95
  -2   3  -1   69.71    2.89
   2  -3   1   69.56    2.83
   2  -3   1   67.58    2.33
  -2   3  -1   68.54    2.83
  -2   3  -2  136.16    2.33
   2  -3   2  132.62    4.35
   2  -3   2  133.85    3.66
   2  -3   2  138.07    4.00
  -2   3  -2  127.47    3.99
  -2   3  -2  144.90    4.15
  -2   3  -3   23.58    1.61
  -2   3  -3   24.34    1.82
  -2   3  -3   25.11    1.94
   2  -3   3   22.84    1.79
  -2   3  -4   17.14    1.28
   2  -3   4   16.84    1.57
  -2   3  -4   17.13    1.68
  -2   3  -4   15.40    1.50
  -2   3  -5  172.02    4.18
   2  -3   5  162.87    4.83
   2  -3   5  167.71    4.91
   2  -3   5  180.60    5.15
  -2   3  -5  170.57    5.03
   2  -3   6    5.09    1.05
  -2   3  -6    6.21    1.26
   2  -3   6    6.97    1.12
  -2   3  -6    4.63    0.75
   2  -3   6    6.11    1.03
  -2   3  -7   12.14    1.57
   2  -3   7   11.04    1.48
   2  -3   7   12.83    1.33
  -2   3  -7   13.01    0.98
   2  -3   7   15.20    1.45
  -2   3  -7   13.01    1.65
  -2   3  -8  886.75   15.90
   2  -3   8  881.39   15.96
   2  -3   8  879.05   11.90
   2  -3   8  890.70   14.42
  -2   3  -8  888.75   12.46
   2  -3   8  892.71   14.47
  -2   3  -8  867.46   15.77
  -2   3  -8  869.38   15.61
   2  -3   9  334.78    5.49
  -2   3  -9  334.40    8.55
   2  -3   9  320.66    8.51
   2  -3   9  325.99    6.93
   2  -3   9  331.67    7.01
  -2   3  -9  338.29    8.38
  -2   3  -9  328.60    8.41
   2  -3  10  205.80    4.11
   2  -3  10  206.41    6.02
   2  -3  10  188.62    6.50
  -2   3 -10  190.88    6.45
   2  -3  10  197.48    4.93
  -2   3 -10  198.38    6.55
  -2   3 -10  193.63    6.34
   2  -3  10  203.55    4.99
   2  -3  11  513.50    9.02
   2  -3  11  513.02   10.67
   2  -3  11  496.89    8.36
   2  -3  11  510.89   11.94
  -2   3 -11  500.55   11.69
   2  -3  11  513.03    8.92
  -2   3 -11  507.52    8.74
  -2   3 -11  512.97   11.81
  -2   3 -11  486.11   11.53
   2  -3  12  327.43    6.18
   2  -3  12  310.89    9.20
  -2   3 -12  306.99    8.98
   2  -3  12  309.12    6.01
  -2   3 -12  314.82    6.02
   2  -3  12  305.27    7.77
   2  -3  12  319.52    6.22
  -2   3 -12  318.06    9.10
  -2   3 -12  313.23    9.09
   2  -3  13  406.30    9.30
  -2   3 -13  420.83   11.08
  -2   3 -13  418.96   11.06
   2  -3  13  405.90   11.07
   2  -3  14  167.05    5.44
  -2   3 -14  149.59    6.58
  -2   3 -14  148.21    6.51
   2  -3  14  159.68    6.79
  -2   3 -15   81.08    4.93
  -2   3 -15   76.65    4.83
   2  -3  15   73.36    4.80
  -2   3 -16   85.72    5.19
  -2   3 -16   76.73    5.06
   2  -3  16   72.23    4.97
  -2   2  15  296.52    9.74
  -2   2  14   24.69    2.78
   2  -2 -13  504.70   13.23
  -2   2  13  498.09   12.51
   2  -2 -12   19.68    2.58
  -2   2  12   22.10    2.37
  -2   2  12   21.15    2.08
   2  -2 -11   12.17    2.18
  -2   2  11   10.14    1.64
  -2   2  11    9.07    1.70
  -2   2  10  378.66   10.03
  -2   2  10  375.02    9.74
  -2   2  10  377.09    9.33
   2  -2 -10  358.26    9.95
  -2   2  10  392.45    8.79
   2  -2 -10  378.52    6.11
  -2   2  10  371.88    6.27
  -2   2   9   96.36    4.55
  -2   2   9  105.60    4.63
   2  -2  -9   98.32    2.30
  -2   2   9   99.40    4.29
   2  -2  -9   98.52    4.70
   2  -2  -9  107.99    2.73
  -2   2   9  105.16    4.09
   2  -2  -9  101.08    2.71
  -2   2   9   99.61    2.76
  -2   2   8   32.89    2.52
  -2   2   8   35.12    2.66
  -2   2   8   36.93    2.50
   2  -2  -8   34.19    1.32
   2  -2  -8   32.88    2.62
   2  -2  -8   30.14    1.50
  -2   2   8   32.83    2.27
   2  -2  -8   32.17    1.56
  -2   2   8   31.06    1.55
  -2   2   7  108.12    4.35
  -2   2   7   99.65    4.11
   2  -2  -7  104.62    2.59
  -2   2   7  103.20    3.97
   2  -2  -7   99.79    2.96
   2  -2  -7   94.89    4.22
  -2   2   7  101.84    3.91
   2  -2  -7  102.54    3.00
  -2   2   7  101.65    2.94
  -2   2   6   51.57    2.64
   2  -2  -6   44.19    2.77
   2  -2  -6   49.04    2.07
   2  -2  -6   48.27    1.72
  -2   2   6   51.49    2.72
  -2   2   6   44.49    2.67
  -2   2   6   50.73    2.76
   2  -2  -6   49.32    2.08
  -2   2   5  368.33    7.73
  -2   2   5  390.29    7.61
   2  -2  -5  371.05    7.09
   2  -2  -5  358.40    8.31
  -2   2   5  357.02    7.93
   2  -2  -5  376.48    6.41
  -2   2   5  361.73    8.05
   2  -2  -5  363.36    7.04
  -2   2   4 1141.47   17.22
  -2   2   4 1166.17   17.39
   2  -2  -4 1097.82   16.86
   2  -2  -4 1134.03   16.06
  -2   2   4 1141.47   17.85
   2  -2  -4 1117.81   16.87
   2  -2  -3 1041.49   16.06
  -2   2   3 1072.76   16.50
   2  -2  -3 1062.72   16.07
  -2   2   3 1040.92   16.62
  -2   2   3 1084.90   15.93
   2  -2  -2 2768.60   36.91
  -2   2   2 2761.76   37.21
   2  -2  -2 2689.90   36.82
   2  -2  -2 2813.87   37.26
  -2   2   2 2728.38   35.00
  -2   2   2 2725.67   36.06
   2  -2  -1  232.98    5.38
  -2   2   1  227.08    5.46
   2  -2  -1  229.38    5.31
  -2   2   1  237.97    4.01
  -2   2   1  227.80    4.51
  -2   2   0 2698.97   35.06
   2  -2   0 2722.56   36.81
  -2   2   0 2823.43   37.20
   2  -2   0 2704.73   36.82
  -2   2   0 2790.29   36.79
  -2   2   0 2729.34   36.48
  -2   2  -1 1487.90   19.11
   2  -2   1 1504.10   21.27
  -2   2  -1 1492.75   20.99
   2  -2   1 1408.30   19.66
  -2   2  -1 1456.12   20.83
   2  -2   1 1488.12   21.21
  -2   2  -2    7.71    0.99
   2  -2   2    8.11    1.04
  -2   2  -2    5.58    0.85
   2  -2   2    6.75    1.00
  -2   2  -2    4.65    0.94
   2  -2   3   12.72    1.25
  -2   2  -3   11.32    0.99
  -2   2  -3   11.15    1.13
   2  -2   3    9.54    1.09
  -2   2  -3   10.51    1.24
   2  -2   4  248.44    5.55
   2  -2   4  247.62    5.56
  -2   2  -4  253.65    5.83
  -2   2  -4  245.38    4.94
  -2   2  -4  247.55    5.69
   2  -2   5 3451.81   42.80
   2  -2   5 3483.61   45.63
  -2   2  -5 3423.14   46.01
   2  -2   5 3472.98   45.65
  -2   2  -5 3456.13   44.46
  -2   2  -5 3525.54   46.22
  -2   2  -6  176.82    5.03
   2  -2   6  172.79    3.01
   2  -2   6  175.30    4.42
  -2   2  -6  185.85    4.79
   2  -2   6  166.94    4.34
  -2   2  -6  173.47    3.60
  -2   2  -6  172.86    4.82
   2  -2   7  340.65    7.69
  -2   2  -7  321.72    7.55
   2  -2   7  319.91    5.30
   2  -2   7  313.11    6.41
   2  -2   7  325.72    6.51
  -2   2  -7  341.41    7.59
  -2   2  -7  342.01    7.48
   2  -2   8  363.02    7.92
   2  -2   8  376.32    6.23
   2  -2   8  367.65    8.55
  -2   2  -8  371.15    8.54
   2  -2   8  373.30    7.02
  -2   2  -8  374.74    8.50
  -2   2  -8  371.57    8.33
   2  -2   8  370.11    7.00
   2  -2   9  610.75    9.90
  -2   2  -9  597.11   12.10
   2  -2   9  581.89   12.14
   2  -2   9  598.34   11.21
   2  -2   9  611.75    9.50
   2  -2   9  615.76    9.88
  -2   2  -9  594.01    9.64
  -2   2  -9  585.26   11.80
  -2   2  -9  594.50   12.03
   2  -2  10    4.93    0.78
   2  -2  10    6.82    1.41
  -2   2 -10    7.72    1.57
   2  -2  10    4.65    0.82
   2  -2  10    3.81    1.08
  -2   2 -10    4.89    0.72
   2  -2  10    4.47    0.75
  -2   2 -10    5.20    1.38
  -2   2 -10    6.42    1.39
   2  -2  11  274.35    5.13
  -2   2 -11  282.03    8.01
   2  -2  11  268.68    7.94
   2  -2  11  257.92    5.70
   2  -2  11  270.10    6.81
   2  -2  11  282.74    5.12
  -2   2 -11  279.67    5.17
  -2   2 -11  272.94    7.95
  -2   2 -11  268.36    7.80
  -2   2 -12    4.33    1.48
   2  -2  12    4.30    1.55
   2  -2  12    2.86    0.94
   2  -2  12    2.14    1.34
   2  -2  12    3.87    1.15
   2  -2  12    2.23    0.55
  -2   2 -12    3.17    0.56
  -2   2 -12    0.91    1.33
  -2   2 -12    3.50    1.47
   2  -2  13    3.41    1.04
   2  -2  13    2.31    1.41
  -2   2 -13    1.91    1.46
   2  -2  13    3.19    1.46
  -2   2 -13    2.75    1.45
   2  -2  13    1.90    1.08
   2  -2  14   56.45    2.99
   2  -2  14   54.16    2.74
  -2   2 -14   54.99    3.86
  -2   2 -14   60.12    4.16
   2  -2  14   51.22    3.80
  -2   2 -15  185.12    7.34
  -2   2 -15  185.61    7.57
   2  -2  15  172.91    7.22
  -2   2 -16   11.92    2.55
  -2   2 -16   10.81    2.51
   2  -2  16   11.25    2.34
  -2   1  15   44.29    3.64
  -2   1  14   78.06    4.53
  -2   1  13  264.59    8.39
  -2   1  12   88.16    3.42
  -2   1  12   79.92    4.23
  -2   1  11    0.41    0.79
  -2   1  11    0.78    1.27
   2  -1 -11    0.49    1.28
  -2   1  11    1.02    0.92
  -2   1  11    0.23    1.09
  -2   1  11    0.25    1.07
  -2   1  10   26.60    2.37
   2  -1 -10   23.80    2.50
  -2   1  10   21.84    1.82
  -2   1  10   24.31    2.17
  -2   1  10   24.81    2.48
  -2   1  10   22.48    2.30
  -2   1   9   47.13    2.84
  -2   1   9   42.56    2.72
   2  -1  -9   48.32    3.20
  -2   1   9   48.15    2.50
  -2   1   9   47.04    3.08
  -2   1   9   48.36    3.07
  -2   1   9   46.46    1.47
  -2   1   8  351.44    8.58
  -2   1   8  343.83    8.70
  -2   1   8  347.17    8.15
   2  -1  -8  345.59    8.80
  -2   1   8  348.00    7.52
   2  -1  -8  348.81    5.68
  -2   1   8  352.99    5.88
  -2   1   7  265.24    7.07
  -2   1   7  259.29    6.90
  -2   1   7  267.19    6.59
   2  -1  -7  259.87    7.10
  -2   1   7  258.31    6.18
   2  -1  -7  252.65    4.70
  -2   1   7  265.71    4.90
  -2   1   6 1627.47   24.16
  -2   1   6 1524.08   23.96
  -2   1   6 1581.49   23.42
   2  -1  -6 1565.26   21.39
   2  -1  -6 1571.13   21.37
   2  -1  -6 1608.70   24.35
  -2   1   6 1577.47   21.93
  -2   1   6 1633.80   23.15
  -2   1   6 1582.70   21.42
  -2   1   5 1914.03   27.67
  -2   1   5 1954.11   27.20
   2  -1  -5 1944.33   25.72
  -2   1   5 1908.28   26.12
   2  -1  -5 1932.90   25.71
   2  -1  -5 1918.63   27.96
  -2   1   5 1856.59   26.95
  -2   1   5 1928.51   25.64
  -2   1   4  148.02    4.21
  -2   1   4  150.39    4.01
   2  -1  -4  147.96    3.49
   2  -1  -4  141.13    4.40
  -2   1   4  146.80    3.69
   2  -1  -4  150.49    3.53
  -2   1   4  146.53    4.06
  -2   1   4  150.32    3.45
  -2   1   3 2562.85   33.83
   2  -1  -3 2499.62   33.42
  -2   1   3 2556.19   33.79
   2  -1  -3 2548.56   33.47
  -2   1   3 2539.39   34.19
   2  -1  -3 2539.73   33.82
   2  -1  -2 1287.70   18.11
  -2   1   2 1288.70   18.33
   2  -1  -2 1277.08   18.08
  -2   1   2 1310.14   18.59
  -2   1   2 1275.08   17.97
   2  -1  -2 1295.84   18.00
  -2   1   1 1764.96   23.53
   2  -1  -1 1760.50   23.55
   2  -1  -1 1778.95   24.12
   2  -1  -1 1806.49   24.16
  -2   1   1 1777.38   24.34
   2  -1   0  288.21    5.61
  -2   1   0  303.27    5.82
   2  -1   0  292.14    5.63
   2  -1   0  291.62    4.86
  -2   1   0  289.56    4.85
  -2   1   0  295.69    5.42
   2  -1   1   12.77    1.03
   2  -1   1   14.12    1.13
  -2   1  -1   14.09    1.06
   2  -1   1   14.39    1.06
  -2   1  -1   17.43    1.10
   2  -1   2  286.75    5.56
  -2   1  -2  294.19    5.46
   2  -1   2  281.73    5.41
   2  -1   2  286.91    5.55
  -2   1  -2  290.57    5.68
   2  -1   3   44.81    1.83
   2  -1   3   44.30    1.88
  -2   1  -3   44.21    1.85
   2  -1   3   44.09    1.82
  -2   1  -3   43.58    1.92
   2  -1   4   49.85    1.94
  -2   1  -4   53.01    2.16
  -2   1  -4   47.57    1.97
   2  -1   4   50.10    1.93
  -2   1  -5   82.41    2.91
  -2   1  -5   79.57    2.58
   2  -1   5   79.11    2.45
  -2   1  -5   74.67    2.55
   2  -1   5   78.48    2.45
   2  -1   6   91.87    2.65
  -2   1  -6   90.18    3.38
   2  -1   6   88.30    3.05
  -2   1  -6   89.82    3.08
  -2   1  -6   88.91    2.50
  -2   1  -6   90.56    2.77
   2  -1   6   92.64    2.64
   2  -1   7    5.63    0.73
  -2   1  -7    7.47    1.18
   2  -1   7    7.05    0.76
  -2   1  -7    7.31    0.84
   2  -1   7    6.02    0.97
  -2   1  -7    6.93    0.71
  -2   1  -7    6.30    1.06
  -2   1  -7    6.35    1.00
   2  -1   8  407.04    6.68
  -2   1  -8  384.76    8.56
   2  -1   8  400.10    6.91
   2  -1   8  412.63    8.73
   2  -1   8  396.60    7.91
   2  -1   8  396.61    6.64
  -2   1  -8  390.20    7.06
  -2   1  -8  384.82    5.53
  -2   1  -8  385.54    6.60
  -2   1  -8  399.64    8.71
  -2   1  -8  403.99    8.43
   2  -1   9  536.75    8.22
   2  -1   9  522.68    9.85
   2  -1   9  529.63    9.06
   2  -1   9  540.23   11.03
  -2   1  -9  531.31   10.95
  -2   1  -9  537.82    8.31
  -2   1  -9  535.83   10.70
  -2   1  -9  525.67   10.96
   2  -1  10   51.71    1.58
  -2   1 -10   49.79    3.04
   2  -1  10   47.33    2.96
   2  -1  10   48.61    2.94
   2  -1  10   48.28    2.20
   2  -1  10   52.13    2.54
  -2   1 -10   50.01    1.64
  -2   1 -10   50.52    3.05
  -2   1 -10   50.74    2.93
  -2   1 -11  141.41    5.40
   2  -1  11  142.89    5.52
   2  -1  11  145.15    5.32
   2  -1  11  150.62    4.27
   2  -1  11  143.64    4.47
  -2   1 -11  155.80    2.92
  -2   1 -11  147.28    5.57
  -2   1 -11  145.14    5.33
   2  -1  12  768.59   13.13
   2  -1  12  793.26   13.49
   2  -1  12  768.91   15.11
  -2   1 -12  739.34   15.22
   2  -1  12  761.53   15.53
  -2   1 -12  771.81   15.26
  -2   1 -12  783.20   15.75
   2  -1  13    1.05    0.97
  -2   1 -13    0.23    1.25
   2  -1  13    0.22    1.31
   2  -1  13    1.19    1.26
  -2   1 -13    2.23    1.33
   2  -1  13    1.19    0.95
   2  -1  14  237.44    6.20
   2  -1  14  235.50    6.32
  -2   1 -14  244.60    8.38
  -2   1 -14  238.03    7.98
   2  -1  14  249.74    8.30
   2  -1  15  202.57    5.70
   2  -1  15  202.53    5.94
  -2   1 -15  200.98    7.90
   2  -1  15  208.77    7.82
   2  -1  16   28.81    2.46
   2  -1  16   27.93    3.17
  -2   1 -16   27.33    3.32
  -2   0  16    0.56    1.46
  -2   0  15  144.71    6.28
  -2   0  14  228.87    7.76
  -2   0  13   84.59    4.41
  -2   0  12    0.64    1.03
  -2   0  11  463.42   10.54
  -2   0  11  461.20   11.66
  -2   0  11  459.57    8.46
  -2   0  11  474.59   10.73
  -2   0  11  461.37   11.20
  -2   0  11  458.11   11.64
  -2   0  10  777.81   14.51
  -2   0  10  773.01   15.72
  -2   0  10  759.97   12.49
  -2   0  10  795.03   14.64
  -2   0  10  778.43   15.25
  -2   0  10  757.28   15.58
  -2   0   9  713.69   13.33
  -2   0   9  677.17   14.22
   2   0  -9  725.67   14.38
  -2   0   9  719.97   11.74
  -2   0   9  696.54   13.25
  -2   0   9  715.30   13.95
  -2   0   9  704.47   14.31
  -2   0   8  866.83   14.95
  -2   0   8  873.57   15.05
  -2   0   8  871.40   16.10
   2   0  -8  880.08   16.09
  -2   0   8  832.65   13.71
  -2   0   8  868.81   16.02
  -2   0   8  891.10   15.68
  -2   0   8  886.15   11.85
  -2   0   7   96.91    2.31
  -2   0   7   98.10    3.65
  -2   0   7   95.61    3.47
   2   0  -7   94.46    3.91
  -2   0   7   96.49    4.00
  -2   0   7   97.49    3.10
  -2   0   7  100.02    4.05
  -2   0   7   99.94    3.85
  -2   0   6 1332.78   18.02
   2   0  -6 1341.27   20.15
  -2   0   6 1341.48   20.15
  -2   0   6 1379.01   21.11
  -2   0   6 1314.31   18.10
   2   0  -6 1269.38   20.76
  -2   0   6 1358.08   19.27
  -2   0   6 1373.08   20.91
  -2   0   6 1372.53   20.76
  -2   0   5  668.60   11.95
  -2   0   5  708.44   11.59
   2   0  -5  690.79    9.88
  -2   0   5  681.42   10.17
   2   0  -5  679.22   12.04
  -2   0   5  693.95   10.17
  -2   0   5  694.60   10.98
  -2   0   5  681.09   10.06
  -2   0   4  208.38    5.07
  -2   0   4  217.28    4.88
   2   0  -4  213.11    3.97
  -2   0   4  210.88    4.18
   2   0  -4  214.40    5.23
  -2   0   4  212.64    4.14
  -2   0   4  214.03    4.62
  -2   0   4  213.91    4.10
  -2   0   3  323.41    6.22
  -2   0   3  325.88    6.07
  -2   0   3  319.04    5.58
   2   0  -3  315.29    5.38
   2   0  -3  320.66    6.44
   2   0  -3  321.13    5.37
  -2   0   3  311.25    5.50
  -2   0   3  319.65    5.95
  -2   0   3  314.19    5.46
  -2   0   2  401.01    6.73
  -2   0   2  387.13    6.74
  -2   0   2  393.98    6.50
   2   0  -2  399.31    6.40
   2   0  -2  391.38    7.08
  -2   0   2  392.10    6.43
   2   0  -2  398.05    6.41
  -2   0   2  393.65    6.53
   2   0  -1  204.21    3.95
  -2   0   1  200.81    3.94
  -2   0   1  213.35    3.92
   2   0  -1  212.62    4.01
  -2   0   1  204.29    4.05
  -2   0   1  209.60    4.00
   2   0  -1  215.59    4.04
  -2   0   1  210.93    4.11
  -2   0   0  946.44   12.87
   2   0   0  943.04   13.29
  -2   0   0  962.96   13.38
   2   0   0  951.63   12.94
  -2   0   0  956.48   13.31
   2   0   0  942.17   13.33
  -2   0   0  943.44   13.42
  -2   0  -1 2428.56   30.87
   2   0   1 2390.41   31.27
  -2   0  -1 2434.67   31.25
   2   0   1 2394.29   31.27
   2   0   2   28.68    1.25
  -2   0  -2   30.61    1.26
   2   0   2   27.71    1.27
  -2   0  -2   29.50    1.29
   2   0   2   28.47    1.25
  -2   0  -2   27.17    1.22
  -2   0  -2   27.79    1.28
   2   0   2   30.29    1.29
  -2   0  -3    4.09    0.65
   2   0   3    4.15    0.71
   2   0   3    2.66    0.56
  -2   0  -3    4.05    0.57
  -2   0  -3    5.38    0.67
   2   0   3    3.69    0.60
  -2   0  -3    4.17    0.63
   2   0   3    4.43    0.66
   2   0   4 3881.78   49.26
  -2   0  -4 3884.89   49.25
   2   0   4 3873.05   49.10
   2   0   4 3794.08   48.44
  -2   0  -4 3775.55   48.64
   2   0   4 3804.32   48.41
  -2   0  -4 3913.90   48.59
  -2   0  -4 3832.21   48.46
  -2   0  -4 3704.71   48.28
  -2   0  -5 3233.08   41.82
   2   0   5 3191.04   41.41
   2   0   5 3166.46   40.44
  -2   0  -5 3131.91   40.73
  -2   0  -5 3172.08   40.65
   2   0   5 3245.99   40.43
   2   0   5 3150.13   41.16
  -2   0  -5 3145.16   40.96
  -2   0  -5 3120.35   40.52
  -2   0  -6  277.29    4.93
  -2   0  -6  280.34    5.08
   2   0   6  275.98    4.81
  -2   0  -6  284.10    6.19
   2   0   6  287.15    5.74
  -2   0  -6  274.93    5.02
  -2   0  -6  279.90    6.17
  -2   0  -6  289.52    5.75
   2   0   6  278.94    5.82
   2   0   7 1921.43   24.90
  -2   0  -7 1855.51   27.51
   2   0   7 1919.59   26.46
  -2   0  -7 1944.00   25.29
  -2   0  -7 1888.98   24.78
  -2   0  -7 1926.93   25.12
  -2   0  -7 1856.07   27.42
   2   0   7 1926.51   27.01
  -2   0  -7 1940.21   26.79
   2   0   8  101.71    3.77
  -2   0  -8   90.40    3.60
   2   0   8   96.39    3.15
  -2   0  -8   89.69    2.36
  -2   0  -8   94.86    2.10
  -2   0  -8   88.89    2.26
   2   0   8   87.06    3.46
  -2   0  -8   87.32    3.64
  -2   0  -8   89.06    3.37
   2   0   9  317.52    7.77
  -2   0  -9  312.30    7.70
   2   0   9  329.61    6.80
   2   0   9  327.79    7.46
  -2   0  -9  309.71    4.85
  -2   0  -9  327.35    5.23
  -2   0  -9  318.34    7.46
  -2   0  -9  326.82    7.90
   2   0   9  338.08    7.79
   2   0  10   14.41    1.68
   2   0  10   14.70    1.38
  -2   0 -10   12.00    1.58
   2   0  10   17.24    1.44
   2   0  10   13.11    1.55
  -2   0 -10   13.35    0.69
   2   0  10   13.81    1.70
  -2   0 -10   16.07    1.79
  -2   0 -10   13.97    1.68
   2   0  11    1.45    0.90
  -2   0 -11    1.99    0.98
   2   0  11    2.20    1.22
   2   0  11    2.17    0.84
   2   0  11    2.35    1.17
   2   0  11    1.13    1.16
  -2   0 -11    0.80    1.05
   2   0  12   94.04    3.50
   2   0  12   97.32    3.72
   2   0  12   90.93    4.50
   2   0  12  101.28    4.67
  -2   0 -12   96.31    4.69
   2   0  12   97.58    4.36
   2   0  13   83.58    3.58
   2   0  13   83.08    3.31
   2   0  13   79.33    4.42
   2   0  13   89.11    4.59
  -2   0 -13   82.65    4.56
   2   0  13   79.63    4.13
   2   0  14  197.83    5.43
   2   0  14  195.21    5.93
   2   0  14  209.31    7.16
   2   0  14  193.53    7.30
   2   0  14  197.34    7.24
  -2   0 -14  196.58    7.47
   2   0  15    0.52    1.16
   2   0  15    0.84    1.49
  -2   0 -15    2.93    1.85
   2   0  15    1.58    1.18
  -2   0 -16   -0.64    1.70
   2   0  16    1.20    1.74
   2   0  17   34.22    3.68
  -2  -1  16   61.93    4.20
  -2  -1  15    0.51    1.17
  -2  -1  14   27.64    2.73
  -2  -1  13  315.66    8.85
  -2  -1  12  699.58   14.21
  -2  -1  12  704.85   14.02
  -2  -1  11   92.84    4.07
  -2  -1  11   88.36    4.67
  -2  -1  11   92.10    2.54
  -2  -1  11   90.48    4.10
  -2  -1  11   97.36    4.60
  -2  -1  11   92.48    4.76
  -2  -1  10  110.10    4.31
  -2  -1  10  111.38    5.02
  -2  -1  10  112.10    2.98
  -2  -1  10  117.63    4.47
  -2  -1  10  116.99    4.83
  -2  -1  10  119.14    5.22
  -2  -1   9  600.43   11.57
  -2  -1   9  579.07   12.66
  -2  -1   9  605.97    9.53
  -2  -1   9  571.90   11.37
  -2  -1   9  601.74   12.28
  -2  -1   9  605.86   12.92
   2   1  -9  575.31   12.65
  -2  -1   8   59.34    2.82
  -2  -1   8   61.42    2.89
  -2  -1   8   61.55    3.33
  -2  -1   8   65.92    2.22
   2   1  -8   61.08    3.31
  -2  -1   8   66.48    3.26
  -2  -1   8   62.58    3.40
  -2  -1   7  241.78    4.07
  -2  -1   7  243.23    5.77
   2   1  -7  231.60    5.85
  -2  -1   7  236.53    5.86
  -2  -1   7  228.55    3.99
  -2  -1   7  232.70    6.60
  -2  -1   7  234.13    4.79
  -2  -1   7  244.83    6.32
  -2  -1   7  245.22    6.65
   2   1  -7  227.00    6.47
  -2  -1   6  587.58    8.71
  -2  -1   6  586.89   10.07
   2   1  -6  591.08   10.50
  -2  -1   6  575.54   10.37
  -2  -1   6  587.45    8.61
  -2  -1   6  595.06   11.34
   2   1  -6  583.69   11.14
  -2  -1   6  588.35    9.30
   2   1  -6  596.41   11.20
  -2  -1   6  604.11   10.93
  -2  -1   6  606.89   11.36
  -2  -1   5  525.12    8.58
   2   1  -5  509.77    8.98
  -2  -1   5  511.05    9.00
  -2  -1   5  492.22    7.66
  -2  -1   5  509.76    7.57
  -2  -1   5  481.67    7.43
   2   1  -5  504.08    9.50
   2   1  -5  493.16    7.42
  -2  -1   5  486.38    7.65
  -2  -1   5  511.51    9.63
  -2  -1   5  512.16    9.30
   2   1  -5  501.33    9.50
  -2  -1   4    2.10    0.64
  -2  -1   4    1.94    0.58
   2   1  -4    1.79    0.65
  -2  -1   4    2.67    0.55
  -2  -1   4    2.24    0.48
   2   1  -4    2.76    0.82
   2   1  -4    2.62    0.73
  -2  -1   4    2.98    0.91
  -2  -1   4    1.67    0.43
   2   1  -4    2.14    0.44
  -2  -1   4    3.03    0.79
  -2  -1   4    1.90    0.74
  -2  -1   3  383.08    6.06
   2   1  -3  381.00    6.70
  -2  -1   3  381.96    6.69
  -2  -1   3  382.57    6.05
  -2  -1   3  367.94    7.05
   2   1  -3  379.93    7.03
  -2  -1   3  380.01    5.97
   2   1  -3  385.23    6.99
  -2  -1   3  379.67    7.04
  -2  -1   3  367.76    6.81
  -2  -1   3  374.39    6.21
   2   1  -3  369.39    6.05
  -2  -1   2 1373.31   17.27
  -2  -1   2 1402.38   18.77
   2   1  -2 1373.04   17.30
  -2  -1   2 1369.25   18.24
  -2  -1   2 1370.00   19.03
   2   1  -2 1370.60   18.98
  -2  -1   2 1313.91   18.84
   2   1  -2 1316.26   18.74
  -2  -1   2 1369.87   18.45
   2   1  -2 1377.08   18.34
   2   1  -1   87.45    1.81
  -2  -1   1   89.08    2.22
   2   1  -1   89.92    2.36
  -2  -1   1   95.24    2.30
  -2  -1   1   91.70    2.35
   2   1  -1   92.37    2.33
   2   1   0 1394.00   18.33
  -2  -1   0 1426.16   18.22
  -2  -1   0 1428.86   18.75
   2   1   0 1376.90   18.35
  -2  -1   0 1407.11   18.94
   2   1   0 1431.42   18.88
  -2  -1  -1 1292.44   17.91
  -2  -1  -1 1359.51   17.01
   2   1   1 1305.18   17.57
  -2  -1  -2 2064.59   26.28
  -2  -1  -2 2048.90   26.76
   2   1   2 1998.96   26.67
  -2  -1  -2 2060.43   26.57
   2   1   2 2065.08   26.65
  -2  -1  -3   98.80    2.31
   2   1   3   96.61    2.46
  -2  -1  -3   93.77    2.41
  -2  -1  -3   93.72    2.39
   2   1   3   96.35    2.38
   2   1   3   98.01    1.97
   2   1   3   96.64    2.47
  -2  -1  -4 2005.11   26.00
   2   1   4 2013.81   26.76
  -2  -1  -4 2042.92   26.77
   2   1   4 2001.73   26.57
  -2  -1  -4 1982.46   26.62
   2   1   4 1967.43   26.02
  -2  -1  -4 2019.13   26.20
   2   1   4 1982.14   26.02
  -2  -1  -5   46.55    1.51
  -2  -1  -5   46.49    2.01
   2   1   5   44.17    1.97
   2   1   5   45.69    1.83
  -2  -1  -5   49.58    1.93
  -2  -1  -5   44.07    1.44
  -2  -1  -5   45.54    1.65
  -2  -1  -5   45.41    1.59
   2   1   5   46.44    1.53
  -2  -1  -5   46.29    2.01
   2   1   5   46.54    1.75
  -2  -1  -6 2035.74   26.36
  -2  -1  -6 2051.25   28.24
  -2  -1  -6 2065.55   27.62
   2   1   6 2064.10   27.48
  -2  -1  -6 2025.69   26.26
   2   1   6 2033.43   27.33
  -2  -1  -6 2019.72   26.83
  -2  -1  -6 2027.46   26.55
   2   1   6 2004.93   26.27
   2   1   6 2017.46   27.63
  -2  -1  -6 1998.88   28.14
   2   1   7  154.53    4.21
  -2  -1  -7  150.34    4.39
   2   1   7  155.61    3.94
  -2  -1  -7  158.35    4.05
   2   1   7  155.12    4.05
  -2  -1  -7  148.00    3.00
  -2  -1  -7  153.57    3.44
   2   1   7  143.71    2.93
  -2  -1  -7  154.53    3.20
  -2  -1  -7  158.28    3.12
  -2  -1  -7  142.76    3.11
   2   1   8   10.20    1.28
  -2  -1  -8   10.27    1.31
   2   1   8    9.85    1.06
  -2  -1  -8   10.14    1.10
   2   1   8   10.66    1.24
  -2  -1  -8    9.98    0.82
  -2  -1  -8   12.22    0.78
  -2  -1  -8   12.01    0.73
  -2  -1  -9   65.76    1.66
   2   1   9   65.38    3.18
   2   1   9   62.00    2.58
   2   1   9   68.67    3.00
  -2  -1  -9   65.23    2.06
  -2  -1  -9   65.61    1.68
  -2  -1  -9   61.40    3.15
   2   1   9   64.03    3.07
   2   1  10  106.88    3.45
  -2  -1 -10   85.14    1.73
   2   1  10   96.47    3.82
  -2  -1 -10   98.30    2.51
   2   1  10  100.35    4.25
  -2  -1 -10   95.32    4.20
   2   1  10  108.65    4.25
   2   1  11   10.97    1.67
   2   1  11    9.01    1.32
   2   1  11   10.74    1.54
   2   1  11   10.14    1.27
  -2  -1 -11   10.18    0.79
   2   1  11   13.39    1.74
  -2  -1 -11    8.54    1.52
   2   1  12   34.44    2.86
   2   1  12   34.03    2.38
   2   1  12   36.54    2.73
   2   1  12   34.00    2.09
  -2  -1 -12   38.05    1.30
  -2  -1 -12   33.81    2.85
   2   1  12   35.21    2.83
   2   1  13  166.94    4.86
   2   1  13  170.35    5.50
   2   1  13  161.60    6.38
   2   1  13  169.60    6.41
  -2  -1 -13  177.51    6.65
   2   1  13  168.66    6.04
   2   1  14   23.01    2.18
   2   1  14   28.87    2.02
   2   1  14   22.28    2.70
  -2  -1 -14   26.83    2.86
   2   1  14   30.05    2.94
   2   1  14   19.63    2.41
   2   1  15  291.27    6.87
   2   1  15  275.13    9.21
  -2  -1 -15  275.58    9.33
   2   1  16  347.67   10.81
  -2  -1 -16  348.29   11.01
   2   1  17  223.78    8.81
  -2  -2  16   53.55    3.84
  -2  -2  15    8.91    1.89
  -2  -2  14   76.04    4.20
  -2  -2  13  117.90    5.06
  -2  -2  12    0.59    0.98
  -2  -2  12    1.08    1.20
   2   2 -12   -0.56    1.55
  -2  -2  11  225.58    6.56
  -2  -2  11  229.66    6.70
  -2  -2  11  238.14    7.36
  -2  -2  11  224.00    7.86
   2   2 -11  226.27    7.87
  -2  -2  11  228.58    7.75
  -2  -2  10   66.74    3.26
  -2  -2  10   58.33    3.64
  -2  -2  10   62.35    3.18
  -2  -2  10   69.50    3.67
   2   2 -10   71.63    4.09
  -2  -2  10   61.18    3.79
  -2  -2   9  701.99   12.74
  -2  -2   9  661.10   14.14
  -2  -2   9  667.15   10.08
  -2  -2   9  711.43   12.78
   2   2  -9  732.33   13.86
  -2  -2   9  719.06   13.61
  -2  -2   9  714.30   14.51
   2   2  -9  737.35   14.49
   2   2  -8   91.01    3.55
  -2  -2   8   94.33    3.47
  -2  -2   8   96.28    3.60
  -2  -2   8   91.72    2.06
  -2  -2   8   88.69    4.09
  -2  -2   8  100.11    2.45
  -2  -2   8   92.82    3.84
  -2  -2   8   93.72    4.23
   2   2  -8   96.10    3.96
   2   2  -8   93.16    4.21
   2   2  -7   21.06    0.97
  -2  -2   7   24.72    1.65
  -2  -2   7   23.87    1.66
   2   2  -7   22.85    1.73
  -2  -2   7   23.63    0.73
  -2  -2   7   20.67    0.97
  -2  -2   7   22.14    1.97
  -2  -2   7   21.69    0.95
  -2  -2   7   23.21    1.13
   2   2  -7   23.74    1.88
  -2  -2   7   23.75    2.06
   2   2  -7   20.40    1.93
  -2  -2   7   20.82    1.80
  -2  -2   6 2752.21   35.40
   2   2  -6 2832.48   37.48
  -2  -2   6 2781.00   34.65
  -2  -2   6 2707.86   37.43
  -2  -2   6 2752.74   36.91
  -2  -2   6 2817.67   38.74
  -2  -2   6 2728.67   35.69
   2   2  -6 2786.83   35.57
   2   2  -6 2808.31   37.98
   2   2  -6 2800.97   38.77
  -2  -2   6 2742.58   38.90
  -2  -2   6 2698.20   37.96
  -2  -2   5  462.88    8.35
   2   2  -5  460.88    8.41
  -2  -2   5  458.54    7.91
  -2  -2   5  466.89    9.20
  -2  -2   5  467.93    7.53
   2   2  -5  461.88    7.39
  -2  -2   5  470.53    8.69
   2   2  -5  477.24    9.28
  -2  -2   5  473.10    9.39
  -2  -2   4   61.27    2.03
   2   2  -4   61.26    2.26
  -2  -2   4   64.02    2.28
  -2  -2   4   58.27    1.92
  -2  -2   4   64.99    2.63
   2   2  -4   61.65    2.62
  -2  -2   4   64.11    2.38
  -2  -2   4   60.73    2.64
  -2  -2   4   58.74    2.00
   2   2  -4   63.03    1.97
   2   2  -3  155.96    4.04
  -2  -2   3  148.34    3.55
   2   2  -3  157.60    3.63
  -2  -2   3  156.08    3.95
  -2  -2   3  152.19    3.48
   2   2  -3  146.32    3.39
  -2  -2   3  145.53    3.41
   2   2  -2  349.59    6.09
  -2  -2   2  351.24    6.15
  -2  -2   2  339.77    6.12
   2   2  -2  349.21    5.19
   2   2  -2  356.41    6.07
   2   2  -2  350.62    5.45
   2   2  -2  358.79    6.49
  -2  -2   2  342.62    5.85
  -2  -2   2  342.04    6.36
  -2  -2   2  345.32    6.27
   2   2  -1 1674.48   22.42
  -2  -2   1 1665.12   22.46
  -2  -2   1 1648.72   22.04
   2   2  -1 1652.33   21.70
  -2  -2   1 1753.34   22.53
   2   2  -1 1597.64   22.41
  -2  -2   1 1649.71   22.45
   2   2   0  295.20    5.36
  -2  -2   0  287.43    5.34
  -2  -2   0  269.78    4.81
  -2  -2   0  293.85    4.59
   2   2   0  292.13    4.91
  -2  -2   0  289.47    5.25
   2   2   0  301.56    5.32
  -2  -2   0  295.47    5.38
  -2  -2  -1   61.94    2.07
  -2  -2  -1   62.15    1.23
  -2  -2  -1   66.88    2.14
   2   2   1   73.63    2.21
  -2  -2  -1   65.72    2.13
   2   2   1   65.57    1.92
  -2  -2  -1   64.43    1.90
   2   2   2 6682.71   83.12
   2   2   2 6668.13   83.32
  -2  -2  -2 6565.76   83.38
  -2  -2  -2 6653.61   83.38
   2   2   3  642.43    9.45
   2   2   3  628.59    9.71
  -2  -2  -3  629.12    9.89
   2   2   3  636.42    9.68
  -2  -2  -3  632.79    9.74
  -2  -2  -3  611.91    9.70
  -2  -2  -4  555.00    8.96
   2   2   4  579.67    9.20
   2   2   4  562.66    9.15
  -2  -2  -4  576.68    9.14
   2   2   4  573.64    8.14
  -2  -2  -4  577.84    9.26
  -2  -2  -4  569.44    8.99
   2   2   4  577.33    8.95
  -2  -2  -4  570.86    8.97
  -2  -2  -5  182.74    4.07
   2   2   5  186.08    4.48
   2   2   5  189.21    4.29
  -2  -2  -5  201.25    4.36
   2   2   5  189.80    3.78
  -2  -2  -5  194.68    4.36
  -2  -2  -5  192.68    4.38
  -2  -2  -5  184.01    4.02
   2   2   5  193.18    3.97
  -2  -2  -6   15.43    1.32
   2   2   6   17.17    1.30
   2   2   6   16.26    1.23
  -2  -2  -6   19.68    1.31
   2   2   6   15.62    1.12
  -2  -2  -6   18.55    1.27
  -2  -2  -6   14.83    1.00
  -2  -2  -6   15.01    1.03
   2   2   6   14.90    1.00
  -2  -2  -7 1311.60   19.13
   2   2   7 1302.61   19.17
   2   2   7 1321.02   19.08
  -2  -2  -7 1331.90   18.92
  -2  -2  -7 1318.23   19.89
   2   2   7 1322.63   19.68
  -2  -2  -7 1334.82   18.18
   2   2   7 1310.13   17.95
   2   2   8    7.61    0.70
  -2  -2  -8    6.58    0.59
   2   2   8    6.41    1.08
   2   2   8    6.37    1.00
   2   2   8    7.27    0.98
  -2  -2  -8    6.14    0.90
  -2  -2  -8    6.30    0.82
  -2  -2  -8    6.51    1.09
   2   2   8    4.95    1.05
  -2  -2  -9 1013.47   13.39
   2   2   9 1002.17   16.92
  -2  -2  -9  969.00   15.31
   2   2   9  964.32   15.32
  -2  -2  -9  982.02   13.25
   2   2   9  998.55   15.90
  -2  -2  -9  984.17   14.82
   2   2   9  936.33   13.30
   2   2   9  928.39   16.44
  -2  -2  -9  991.09   16.78
   2   2  10  248.59    7.17
   2   2  10  256.93    6.04
  -2  -2 -10  244.57    5.97
   2   2  10  262.95    6.66
  -2  -2 -10  267.22    5.58
  -2  -2 -10  256.86    4.19
   2   2  10  267.56    7.08
  -2  -2 -10  265.30    7.30
  -2  -2 -11  203.39    5.38
   2   2  11  188.59    5.12
   2   2  11  204.27    5.96
  -2  -2 -11  193.29    4.58
   2   2  11  192.05    6.47
   2   2  11  205.14    6.37
  -2  -2 -11  190.31    6.39
   2   2  12  593.53   13.21
   2   2  12  575.61   11.80
   2   2  12  606.41   12.30
   2   2  12  600.05   10.98
  -2  -2 -12  615.75    9.94
   2   2  12  583.45   12.78
  -2  -2 -12  563.86   12.93
   2   2  13  270.96    7.48
   2   2  13  282.87    8.66
   2   2  13  278.59    7.92
   2   2  13  276.29    6.65
  -2  -2 -13  281.64    5.58
  -2  -2 -13  283.56    8.71
   2   2  13  279.85    8.37
   2   2  14  298.82    8.25
   2   2  14  336.02    7.48
   2   2  14  315.20    9.68
   2   2  14  328.55    9.53
  -2  -2 -14  316.39    9.68
   2   2  14  316.34    8.93
   2   2  15    0.86    1.60
  -2  -2 -15    0.29    1.57
   2   2  16  264.02    9.32
  -2  -2 -16  265.13    9.41
   2   2  17   33.16    3.80
  -2  -3  16    3.09    1.62
  -2  -3  15   12.88    2.03
  -2  -3  14  211.02    7.13
   2   3 -14  213.71    8.63
  -2  -3  13    0.42    1.00
   2   3 -13    0.94    1.51
  -2  -3  12  369.55    8.90
  -2  -3  12  350.54    9.00
   2   3 -12  367.48   10.78
  -2  -3  11  177.40    5.54
  -2  -3  11  155.56    6.53
  -2  -3  11  166.54    5.56
  -2  -3  11  171.27    6.08
   2   3 -11  175.35    6.30
   2   3 -11  162.45    6.74
  -2  -3  10   27.00    2.08
  -2  -3  10   25.54    1.02
  -2  -3  10   22.67    2.03
  -2  -3  10   24.31    2.56
  -2  -3  10   26.59    0.97
  -2  -3  10   24.49    1.08
   2   3 -10   24.24    2.33
  -2  -3  10   25.71    2.34
   2   3 -10   26.23    2.60
  -2  -3  10   24.83    0.84
  -2  -3   9 1300.05   17.69
  -2  -3   9 1348.87   20.81
   2   3  -9 1368.53   20.81
  -2  -3   9 1363.79   17.81
  -2  -3   9 1334.26   20.70
  -2  -3   9 1335.72   22.72
  -2  -3   9 1361.18   17.91
  -2  -3   9 1291.44   17.10
   2   3  -9 1359.72   17.81
   2   3  -9 1318.33   22.90
  -2  -3   9 1342.98   21.64
   2   3  -9 1247.12   21.44
   2   3  -8   44.60    2.41
  -2  -3   8   45.07    2.37
  -2  -3   8   47.03    1.58
  -2  -3   8   48.72    2.48
  -2  -3   8   42.02    2.85
  -2  -3   8   42.64    1.57
  -2  -3   8   42.57    1.44
   2   3  -8   46.15    1.68
   2   3  -8   49.26    3.15
  -2  -3   8   46.30    2.69
   2   3  -8   50.66    2.82
  -2  -3   7   36.86    2.01
   2   3  -7   36.63    2.07
  -2  -3   7   34.22    2.03
  -2  -3   7   33.90    2.47
  -2  -3   7   34.64    1.41
  -2  -3   7   34.14    1.40
   2   3  -7   34.50    1.57
   2   3  -7   36.62    2.57
  -2  -3   7   36.72    2.26
   2   3  -7   38.13    2.28
   2   3  -6  494.86    8.89
  -2  -3   6  514.73    8.86
   2   3  -6  491.63    8.99
  -2  -3   6  486.76   10.12
  -2  -3   6  484.67    7.85
  -2  -3   6  488.73    7.78
   2   3  -6  478.50    8.26
   2   3  -6  498.03   10.35
  -2  -3   6  501.76    9.36
   2   3  -6  489.82    9.35
   2   3  -5  302.10    6.01
  -2  -3   5  311.01    5.95
   2   3  -5  307.58    6.20
  -2  -3   5  305.73    7.03
  -2  -3   5  310.03    5.44
   2   3  -5  302.63    5.94
   2   3  -5  305.09    7.32
  -2  -3   5  308.96    6.39
   2   3  -5  314.06    6.42
   2   3  -4  256.98    5.42
  -2  -3   4  260.95    4.95
   2   3  -4  262.75    5.09
   2   3  -4  257.99    5.33
  -2  -3   4  266.00    6.05
  -2  -3   4  264.83    4.85
  -2  -3   4  257.90    5.36
   2   3  -4  251.53    5.28
   2   3  -4  268.26    6.37
   2   3  -4  262.11    5.39
   2   3  -3  569.90    9.37
  -2  -3   3  557.32    9.28
  -2  -3   3  551.06    8.39
   2   3  -3  543.87    8.46
   2   3  -3  556.81    8.97
  -2  -3   3  557.39    8.98
  -2  -3   3  563.77    8.66
   2   3  -3  546.83   10.01
   2   3  -3  550.47    8.71
  -2  -3   3  551.07    8.77
  -2  -3   3  570.23   10.13
   2   3  -3  571.34    9.43
  -2  -3   2  207.84    4.65
   2   3  -2  208.37    4.67
   2   3  -2  205.72    4.68
   2   3  -2  203.36    3.72
  -2  -3   2  207.52    4.17
  -2  -3   2  203.36    4.44
  -2  -3   2  213.31    5.03
  -2  -3   2  212.72    3.87
   2   3  -1 1844.27   24.90
  -2  -3   1 1843.57   24.85
   2   3  -1 1827.09   24.92
   2   3  -1 1774.95   23.21
  -2  -3   1 1786.16   25.01
   2   3  -1 1887.74   25.24
  -2  -3   1 1797.92   24.13
   2   3  -1 1841.27   24.30
  -2  -3   1 1771.94   24.57
  -2  -3   1 1776.47   23.04
  -2  -3   0  988.23   14.95
   2   3   0 1013.76   15.00
   2   3   0 1031.74   15.14
  -2  -3   0 1014.01   15.07
   2   3   0 1034.20   15.09
  -2  -3   0  997.04   14.45
   2   3   0 1012.91   14.54
  -2  -3   0  985.63   14.85
   2   3   1 3838.65   48.61
  -2  -3  -1 3596.20   48.37
   2   3   1 3774.41   48.03
  -2  -3  -1 3762.43   47.93
  -2  -3  -1 3682.35   48.38
  -2  -3  -2  874.61   13.10
   2   3   2  855.72   13.03
   2   3   2  815.07   13.23
   2   3   2  850.99   12.83
  -2  -3  -2  854.80   13.21
   2   3   2  854.15   13.07
   2   3   3  519.17    8.92
  -2  -3  -3  510.46    8.95
   2   3   3  503.76    8.64
   2   3   3  510.72    8.78
  -2  -3  -3  510.26    8.73
   2   3   3  514.43    8.72
  -2  -3  -4   90.10    2.50
  -2  -3  -4   91.20    2.88
   2   3   4   94.65    2.95
   2   3   4  103.10    3.17
  -2  -3  -4   92.63    3.07
   2   3   4   96.80    2.93
  -2  -3  -4   90.47    2.85
   2   3   4   93.34    2.90
   2   3   5   45.72    1.99
  -2  -3  -5   45.73    1.93
  -2  -3  -5   42.87    2.00
  -2  -3  -5   44.85    1.59
  -2  -3  -5   42.47    2.09
   2   3   5   46.42    2.16
   2   3   5   44.10    2.02
   2   3   5   46.27    1.88
   2   3   5   41.96    1.89
  -2  -3  -5   43.01    1.90
   2   3   6 2161.85   29.37
  -2  -3  -6 2162.02   29.88
  -2  -3  -6 2181.70   29.76
   2   3   6 2176.79   29.89
  -2  -3  -6 2153.22   28.91
  -2  -3  -6 2144.51   30.08
   2   3   6 2212.57   30.07
   2   3   6 2216.28   29.76
   2   3   6 2172.87   29.27
   2   3   7  478.39    8.21
   2   3   7  487.15    9.54
   2   3   7  478.89    8.94
  -2  -3  -7  476.27    8.81
  -2  -3  -7  488.98    8.46
  -2  -3  -7  478.81    9.03
   2   3   7  484.41    8.97
   2   3   7  474.47    9.05
  -2  -3  -7  490.83    9.28
   2   3   8  190.91    4.27
   2   3   8  196.07    5.67
   2   3   8  193.26    5.02
  -2  -3  -8  190.79    4.92
  -2  -3  -8  193.14    4.79
   2   3   8  195.02    5.00
  -2  -3  -8  185.27    4.98
   2   3   8  185.30    5.19
   2   3   8  191.96    5.46
  -2  -3  -8  188.68    5.35
   2   3   9  682.64   10.59
   2   3   9  674.07   11.90
  -2  -3  -9  697.40   11.93
   2   3   9  678.43   13.13
   2   3   9  698.33   11.91
  -2  -3  -9  704.35   12.05
   2   3   9  689.43   12.70
   2   3   9  682.50   12.91
  -2  -3  -9  695.64   13.01
   2   3  10  774.70   11.45
   2   3  10  726.64   14.85
  -2  -3 -10  796.12   13.32
  -2  -3 -10  764.27   13.20
   2   3  10  811.17   13.44
   2   3  10  797.06   14.47
   2   3  10  770.44   14.63
  -2  -3 -10  815.70   14.91
   2   3  11  206.38    3.87
  -2  -3 -11  215.89    3.85
   2   3  11  207.86    6.83
  -2  -3 -11  222.25    5.73
   2   3  11  220.64    5.73
  -2  -3 -11  211.33    5.45
   2   3  11  200.02    6.52
  -2  -3 -11  228.60    6.95
   2   3  11  206.81    6.46
  -2  -3 -11  205.49    4.12
  -2  -3 -12    7.68    0.45
   2   3  12   10.72    1.88
  -2  -3 -12    7.73    0.45
   2   3  12    8.52    1.34
  -2  -3 -12    8.36    1.31
  -2  -3 -12    9.20    1.20
   2   3  12    9.32    1.73
  -2  -3 -12   11.03    1.88
   2   3  13    9.50    1.95
   2   3  13   11.83    1.57
  -2  -3 -13   11.20    1.47
   2   3  13    9.40    1.50
  -2  -3 -13   12.61    1.34
  -2  -3 -13    8.56    1.92
   2   3  13   13.92    2.10
   2   3  14    9.81    2.23
  -2  -3 -14    9.05    1.25
   2   3  14    9.83    1.56
  -2  -3 -14    9.08    1.51
  -2  -3 -14    6.48    1.96
   2   3  15   41.28    3.70
  -2  -3 -15   38.30    3.50
   2   3  16  340.03   10.86
  -2  -3 -16  339.07   10.83
  -2  -4  16    0.25    1.52
  -2  -4  15  112.01    5.26
  -2  -4  14  149.84    5.91
   2   4 -14  142.70    7.09
  -2  -4  13   45.23    3.19
   2   4 -13   45.44    3.99
  -2  -4  12   74.10    3.84
   2   4 -12   87.81    4.52
   2   4 -12   83.22    5.05
  -2  -4  11    4.78    1.30
   2   4 -11    6.56    1.50
   2   4 -11    7.79    1.94
  -2  -4  10  103.81    4.13
  -2  -4  10  107.97    2.95
  -2  -4  10  109.15    3.05
  -2  -4  10  100.30    4.95
  -2  -4  10  107.67    3.05
   2   4 -10  107.95    2.80
   2   4 -10   97.87    5.13
   2   4 -10  110.49    4.63
  -2  -4   9    2.01    0.92
   2   4  -9    2.05    1.01
   2   4  -9    2.34    0.97
  -2  -4   9    1.71    1.21
  -2  -4   9    2.28    0.78
  -2  -4   9    1.30    1.03
   2   4  -9    1.52    1.02
   2   4  -9    1.40    1.22
   2   4  -9    1.79    0.64
   2   4  -8   60.65    2.37
  -2  -4   8   59.73    2.80
   2   4  -8   63.24    2.95
   2   4  -8   59.77    2.71
  -2  -4   8   65.68    3.64
  -2  -4   8   64.09    1.78
  -2  -4   8   67.74    2.41
  -2  -4   8   61.41    3.08
   2   4  -8   58.07    3.57
   2   4  -8   59.04    2.99
   2   4  -7  482.11    8.68
   2   4  -7  477.37    8.74
   2   4  -7  473.11    9.23
  -2  -4   7  467.97    9.07
   2   4  -7  466.84    8.90
  -2  -4   7  467.41   10.41
  -2  -4   7  472.23    7.59
  -2  -4   7  472.88    8.31
  -2  -4   7  484.14    9.47
   2   4  -7  464.46   10.74
   2   4  -7  476.48    9.44
   2   4  -6  599.59   10.47
   2   4  -6  617.68   10.57
  -2  -4   6  597.24   10.36
   2   4  -6  579.94   10.26
  -2  -4   6  614.66   11.93
  -2  -4   6  601.43   10.00
  -2  -4   6  610.25    9.50
  -2  -4   6  596.30   10.64
   2   4  -6  614.47   12.41
   2   4  -6  595.50   10.65
   2   4  -6  596.31   10.39
   2   4  -5  982.71   15.00
   2   4  -5  971.65   14.61
  -2  -4   5  943.54   14.42
   2   4  -5  943.66   14.42
   2   4  -5  947.01   15.01
  -2  -4   5  966.68   14.43
  -2  -4   5  962.54   14.12
  -2  -4   5  907.17   16.47
   2   4  -5  884.56   16.24
  -2  -4   5  956.40   14.63
   2   4  -5  945.71   14.57
   2   4  -4  698.89   11.73
   2   4  -4  678.63   10.96
  -2  -4   4  698.14   10.90
   2   4  -4  723.98   11.05
   2   4  -4  695.46   11.77
  -2  -4   4  687.97   11.05
  -2  -4   4  707.20   11.19
  -2  -4   4  666.72   12.73
  -2  -4   4  687.23   10.86
   2   4  -4  673.66   12.70
   2   4  -4  699.81   10.87
   2   4  -3  196.92    5.01
   2   4  -3  199.36    4.25
  -2  -4   3  196.29    4.16
   2   4  -3  192.80    4.27
  -2  -4   3  189.94    4.52
  -2  -4   3  187.64    4.55
   2   4  -3  194.44    3.91
  -2  -4   3  197.88    4.00
  -2  -4   3  183.20    5.32
   2   4  -3  192.88    4.97
  -2  -4   2 4328.39   56.57
  -2  -4   2 4357.91   56.35
   2   4  -2 4374.33   57.06
   2   4  -2 4386.08   55.48
   2   4  -2 4373.38   57.06
   2   4  -1  656.37    9.85
  -2  -4   1  650.71   10.68
  -2  -4   1  639.02   10.91
   2   4  -1  653.76   11.17
   2   4  -1  659.29   11.54
   2   4  -1  645.85   11.14
   2   4   0  865.57   12.76
   2   4   0  905.18   14.19
   2   4   0  852.19   14.37
   2   4   0  910.62   14.21
   2   4   0  906.40   14.00
   2   4   0  890.21   13.80
  -2  -4   0  879.79   13.64
  -2  -4   0  883.02   14.04
   2   4   1 1322.96   19.70
  -2  -4  -1 1316.66   19.49
  -2  -4  -1 1311.17   19.01
   2   4   1 1327.20   19.39
   2   4   1 1287.31   19.12
   2   4   2 1156.80   17.25
   2   4   2 1159.96   17.52
   2   4   2 1138.81   17.22
  -2  -4  -2 1135.15   17.38
   2   4   2 1061.66   17.01
   2   4   3  537.86    9.71
  -2  -4  -3  558.18   10.11
   2   4   3  532.84    9.66
   2   4   3  555.90   10.23
   2   4   3  545.55    7.95
   2   4   3  544.68    9.77
   2   4   4  416.03    8.04
  -2  -4  -4  410.32    6.77
   2   4   4  411.33    6.78
  -2  -4  -4  415.50    7.92
  -2  -4  -4  400.24    8.31
   2   4   4  410.90    8.04
   2   4   4  412.64    8.28
   2   4   4  406.69    8.47
   2   4   4  414.94    8.03
   2   4   5   84.57    2.62
  -2  -4  -5   79.99    2.59
  -2  -4  -5   89.05    3.13
  -2  -4  -5   85.26    2.52
   2   4   5   90.52    3.38
  -2  -4  -5   91.44    3.45
   2   4   5   87.42    3.22
   2   4   5   81.65    3.03
   2   4   5   87.45    3.11
   2   4   6  110.41    3.30
  -2  -4  -6  102.34    3.26
  -2  -4  -6  107.09    3.54
  -2  -4  -6  101.96    3.00
  -2  -4  -6  103.84    3.80
   2   4   6  107.38    3.64
   2   4   6  110.92    3.84
   2   4   6  102.51    3.40
   2   4   6  101.22    3.41
   2   4   7  607.94   10.91
  -2  -4  -7  625.41   11.09
  -2  -4  -7  634.40   11.16
  -2  -4  -7  624.21   10.50
   2   4   7  627.00   11.56
   2   4   7  628.84   11.28
  -2  -4  -7  627.36   11.69
   2   4   7  630.07   10.79
   2   4   7  612.64   10.75
   2   4   8  199.13    5.39
  -2  -4  -8  191.79    5.46
  -2  -4  -8  202.63    5.30
  -2  -4  -8  205.82    5.03
   2   4   8  197.53    5.38
  -2  -4  -8  193.05    5.56
   2   4   8  191.26    5.48
   2   4   8  192.67    4.83
   2   4   8  201.26    4.95
   2   4   9   48.16    2.71
  -2  -4  -9   47.36    2.79
  -2  -4  -9   56.14    2.68
  -2  -4  -9   52.11    2.53
  -2  -4  -9   49.51    2.71
   2   4   9   49.38    2.69
   2   4   9   57.15    2.80
   2   4   9   52.82    2.30
   2   4   9   50.66    2.28
   2   4  10  296.19    8.10
  -2  -4 -10  297.88    6.93
  -2  -4 -10  299.79    7.06
  -2  -4 -10  292.80    7.23
   2   4  10  281.14    7.05
   2   4  10  281.95    7.00
   2   4  10  277.41    7.34
   2   4  10  283.20    7.88
  -2  -4 -10  285.84    7.70
   2   4  10  286.43    5.95
   2   4  11  204.55    4.57
   2   4  11  196.67    6.90
  -2  -4 -11  209.94    5.73
  -2  -4 -11  203.64    4.79
   2   4  11  210.80    5.86
   2   4  11  201.62    5.82
  -2  -4 -11  211.49    5.97
   2   4  11  204.10    6.35
  -2  -4 -11  207.99    6.70
   2   4  11  201.11    6.66
   2   4  12   54.66    1.94
   2   4  12   55.42    3.67
  -2  -4 -12   62.01    3.01
  -2  -4 -12   55.76    2.05
   2   4  12   48.59    2.75
   2   4  12   56.77    2.98
   2   4  12   52.31    3.31
  -2  -4 -12   58.16    3.01
   2   4  12   52.26    3.51
  -2  -4 -12   59.23    3.70
  -2  -4 -13  442.21    9.44
   2   4  13  436.23   11.65
   2   4  13  442.46    9.55
   2   4  13  439.14   10.87
  -2  -4 -13  457.27    9.58
   2   4  13  441.30   11.27
  -2  -4 -13  445.35   11.39
  -2  -4 -14   20.68    1.99
   2   4  14   13.83    2.43
   2   4  14   19.20    2.01
  -2  -4 -14   18.39    1.79
  -2  -4 -14   15.72    2.47
  -2  -4 -15   42.45    2.68
   2   4  15   45.95    3.86
  -2  -4 -15   46.75    3.94
   2   4  16  226.80    8.82
  -2  -5  15   26.09    2.84
  -2  -5  14  199.63    6.96
  -2  -5  13  198.33    6.73
   2   5 -13  198.20    8.28
  -2  -5  12   29.99    2.55
   2   5 -12   31.69    2.87
   2   5 -12   32.93    3.43
  -2  -5  11  172.10    5.76
   2   5 -11  164.49    7.03
   2   5 -11  160.88    5.89
   2   5 -10  726.25   13.94
  -2  -5  10  737.96   13.94
  -2  -5  10  741.62   12.37
   2   5 -10  748.28   12.18
   2   5 -10  732.96   14.30
   2   5 -10  775.68   16.50
  -2  -5   9  199.57    5.76
   2   5  -9  199.16    5.82
   2   5  -9  194.76    5.23
  -2  -5   9  194.41    5.26
  -2  -5   9  195.26    6.84
  -2  -5   9  182.20    4.85
  -2  -5   9  173.83    2.96
   2   5  -9  189.45    7.21
   2   5  -9  189.13    5.81
   2   5  -9  199.86    5.04
   2   5  -8  506.68    9.59
   2   5  -8  511.12    9.68
  -2  -5   8  480.43    9.88
   2   5  -8  490.13   10.04
   2   5  -8  493.14    9.37
  -2  -5   8  488.98   11.42
  -2  -5   8  498.61    7.85
  -2  -5   8  507.85    9.41
  -2  -5   8  519.30   12.37
   2   5  -8  505.77   12.02
   2   5  -8  497.59   10.13
   2   5  -7  211.14    5.53
   2   5  -7  204.95    5.49
  -2  -5   7  211.98    5.52
   2   5  -7  198.75    5.50
   2   5  -7  206.83    5.12
  -2  -5   7  215.65    6.68
  -2  -5   7  214.94    5.36
  -2  -5   7  206.70    4.43
  -2  -5   7  208.81    7.11
   2   5  -7  209.70    7.02
   2   5  -7  203.82    5.45
   2   5  -6   96.09    3.65
  -2  -5   6  104.03    3.54
   2   5  -6  101.42    3.55
   2   5  -6   99.75    3.19
   2   5  -6  107.55    3.81
  -2  -5   6   98.52    3.45
  -2  -5   6  101.10    3.04
  -2  -5   6   97.27    4.55
   2   5  -6   96.40    4.47
   2   5  -6   98.60    3.34
   2   5  -5 1810.45   26.40
   2   5  -5 1775.11   25.52
  -2  -5   5 1804.12   25.44
   2   5  -5 1810.72   24.96
   2   5  -5 1799.02   26.36
  -2  -5   5 1836.47   25.89
  -2  -5   5 1803.78   25.08
  -2  -5   5 1777.28   28.10
   2   5  -5 1746.47   27.96
   2   5  -5 1786.89   24.94
   2   5  -4   76.05    3.25
   2   5  -4   80.21    2.83
  -2  -5   4   82.65    2.88
   2   5  -4   81.89    2.65
  -2  -5   4   74.62    2.82
  -2  -5   4   79.56    3.07
   2   5  -4   83.44    2.50
  -2  -5   4   80.79    3.79
   2   5  -4   78.91    3.28
   2   5  -3  269.80    6.64
   2   5  -3  273.76    6.74
   2   5  -3  280.27    5.79
  -2  -5   3  272.70    6.16
  -2  -5   3  291.78    6.46
  -2  -5   3  269.83    7.15
   2   5  -3  280.79    4.96
  -2  -5   2  526.41    9.77
  -2  -5   2  529.38    9.83
   2   5  -2  531.35    9.03
   2   5  -2  528.93   10.24
   2   5  -2  525.11   10.19
  -2  -5   1    4.16    0.93
   2   5  -1    1.68    0.83
   2   5  -1    3.65    0.99
   2   5  -1    3.38    0.71
   2   5  -1    2.63    0.84
   2   5  -1    1.74    0.86
  -2  -5   1    1.75    0.79
  -2  -5   0    7.01    1.04
   2   5   0    6.00    0.85
   2   5   0    5.87    1.17
  -2  -5   0    6.74    1.11
   2   5   0    6.43    1.05
   2   5   1  740.69   13.06
   2   5   1  729.20   12.71
  -2  -5  -1  713.52   12.74
   2   5   2  519.51   10.18
  -2  -5  -2  531.43   10.25
   2   5   2  465.03    9.65
  -2  -5  -2  514.92   10.07
   2   5   3    7.46    0.59
   2   5   3    9.82    1.29
  -2  -5  -3    8.24    1.31
   2   5   3    7.36    1.38
   2   5   3    9.60    1.30
   2   5   4   51.52    2.66
  -2  -5  -4   55.16    2.62
   2   5   4   57.29    1.86
   2   5   4   55.37    2.80
  -2  -5  -4   51.27    2.83
   2   5   4   52.31    2.68
   2   5   4   57.04    3.00
   2   5   4   52.17    2.68
   2   5   5  709.26   12.59
   2   5   5  727.90   11.16
  -2  -5  -5  703.29   12.48
   2   5   5  724.31   13.17
   2   5   5  685.96   12.65
  -2  -5  -5  702.60   13.22
   2   5   5  707.27   13.23
   2   5   5  710.64   12.58
   2   5   6  359.36    7.88
   2   5   6  359.52    7.06
  -2  -5  -6  357.92    7.90
  -2  -5  -6  371.21    7.20
   2   5   6  351.10    8.38
   2   5   6  372.40    8.19
  -2  -5  -6  367.51    8.56
   2   5   6  354.60    8.60
   2   5   6  365.59    7.95
  -2  -5  -7   40.14    2.18
   2   5   7   41.57    2.16
  -2  -5  -7   37.19    2.32
  -2  -5  -7   40.03    2.06
  -2  -5  -7   38.16    2.60
   2   5   7   36.12    2.37
   2   5   7   43.26    2.68
   2   5   7   38.12    2.30
   2   5   7   41.87    2.36
  -2  -5  -8  414.71    8.83
   2   5   8  425.62    8.70
  -2  -5  -8  422.90    8.95
  -2  -5  -8  424.97    8.45
  -2  -5  -8  417.79    9.55
   2   5   8  425.81    9.20
   2   5   8  434.17    9.67
   2   5   8  413.40    8.58
   2   5   8  413.26    8.62
  -2  -5  -9  301.40    7.59
   2   5   9  299.04    7.36
  -2  -5  -9  308.40    7.41
  -2  -5  -9  319.30    7.21
   2   5   9  308.67    8.00
   2   5   9  303.23    7.58
  -2  -5  -9  314.75    8.06
   2   5   9  315.31    7.03
   2   5   9  314.57    7.05
  -2  -5 -10  671.02   13.30
   2   5  10  670.18   12.91
  -2  -5 -10  679.38   12.58
  -2  -5 -10  671.74   12.46
   2   5  10  653.90   12.75
  -2  -5 -10  692.31   13.40
   2   5  10  673.41   13.25
   2   5  10  666.53   11.72
   2   5  10  667.43   11.79
   2   5  11   61.33    3.85
  -2  -5 -11   60.46    3.07
  -2  -5 -11   60.52    2.81
  -2  -5 -11   64.35    3.23
   2   5  11   66.55    3.50
  -2  -5 -11   56.19    3.26
   2   5  11   62.96    3.31
   2   5  11   61.86    3.42
  -2  -5 -11   67.86    3.72
   2   5  11   56.52    3.58
   2   5  11   61.32    2.66
  -2  -5 -12    3.93    1.00
   2   5  12    4.21    1.06
   2   5  12    6.29    1.74
  -2  -5 -12    3.88    1.31
   2   5  12    6.16    1.78
  -2  -5 -12    4.56    1.30
   2   5  12    2.65    1.36
   2   5  12    4.40    1.49
  -2  -5 -12    4.57    1.35
   2   5  12    4.95    1.61
   2   5  13  310.39    7.88
   2   5  13  310.42    8.16
  -2  -5 -13  285.14    7.50
   2   5  13  313.77    9.70
  -2  -5 -13  307.44    8.11
   2   5  14    0.68    1.24
  -2  -5 -14   -0.17    1.04
  -2  -5 -14    0.36    1.15
   2   5  14   -0.30    1.40
   2   5  15   84.58    5.27
  -2  -5 -15   95.57    4.08
  -2  -6  14  116.75    5.37
  -2  -6  13  114.53    5.07
  -2  -6  13  116.06    6.80
  -2  -6  12  117.38    5.02
   2   6 -12  121.48    5.21
   2   6 -12  120.52    6.32
  -2  -6  12  102.38    6.10
   2   6 -11   32.36    2.70
  -2  -6  11   31.18    2.58
  -2  -6  11   33.83    3.62
   2   6 -11   42.17    3.72
   2   6 -11   32.52    2.68
   2   6 -10  259.37    6.37
  -2  -6  10  226.92    6.79
   2   6 -10  248.48    7.12
  -2  -6  10  245.22    6.45
  -2  -6  10  244.11    6.30
  -2  -6  10  242.11    9.00
   2   6 -10  251.96    8.80
   2   6 -10  250.92    7.07
   2   6  -9  115.32    4.17
   2   6  -9  114.41    4.17
   2   6  -9  112.39    4.47
   2   6  -9  102.79    3.60
  -2  -6   9  106.34    4.32
  -2  -6   9  107.38    4.27
  -2  -6   9  118.21    5.43
  -2  -6   9  116.98    4.13
  -2  -6   9  111.92    5.78
   2   6  -9  112.96    5.70
   2   6  -9  109.26    4.26
   2   6  -8  555.78   11.01
  -2  -6   8  537.16   10.93
   2   6  -8  546.63   11.12
   2   6  -8  544.65    9.88
   2   6  -8  545.51   10.97
  -2  -6   8  560.26    9.00
  -2  -6   8  569.49   10.89
  -2  -6   8  547.62   13.46
   2   6  -8  556.09   13.38
   2   6  -8  541.04   10.65
   2   6  -7   56.73    3.02
   2   6  -7   66.20    3.14
  -2  -6   7   59.79    2.98
   2   6  -7   59.39    2.50
   2   6  -7   65.83    3.24
  -2  -6   7   66.03    2.50
  -2  -6   7   62.03    3.03
  -2  -6   7   56.66    3.87
   2   6  -7   59.43    3.92
   2   6  -7   59.24    2.71
   2   6  -6  198.34    5.87
  -2  -6   6  187.61    5.34
   2   6  -6  188.16    5.40
   2   6  -6  201.11    4.73
   2   6  -6  193.48    5.78
  -2  -6   6  193.73    4.89
  -2  -6   6  194.31    5.63
  -2  -6   6  191.78    6.91
   2   6  -6  196.60    4.86
   2   6  -6  195.07    6.91
   2   6  -5   19.04    1.86
  -2  -6   5   19.53    1.73
   2   6  -5   16.86    1.57
   2   6  -5   14.31    1.19
   2   6  -5   17.35    1.82
  -2  -6   5   18.44    1.79
  -2  -6   5   19.69    1.62
  -2  -6   5   12.83    1.92
   2   6  -5   16.56    1.23
   2   6  -4   90.37    3.91
   2   6  -4  106.00    3.58
   2   6  -4   90.78    2.91
  -2  -6   4  100.70    3.90
  -2  -6   4  100.57    3.59
   2   6  -4   96.99    2.69
  -2  -6   4  100.38    4.61
   2   6  -4  101.50    4.07
   2   6  -3   54.22    3.05
   2   6  -3   49.59    2.90
  -2  -6   3   49.58    2.70
  -2  -6   3   50.77    2.61
   2   6  -3   54.89    2.48
  -2  -6   3   51.71    3.26
   2   6  -3   56.65    1.70
   2   6  -2  631.97   11.63
  -2  -6   2  624.00   11.63
  -2  -6   2  609.01   11.77
   2   6  -2  623.25   10.88
  -2  -6   2  617.48   12.63
   2   6  -2  630.05   12.29
  -2  -6   1  621.41   11.72
   2   6  -1  624.61   11.74
  -2  -6   1  600.88   11.70
   2   6  -1  613.81   10.78
   2   6  -1  628.44   12.53
  -2  -6   1  618.20   12.42
   2   6  -1  639.35   12.25
   2   6   0   16.20    1.69
  -2  -6   0   17.36    1.68
  -2  -6   0   17.88    1.79
   2   6   0   15.41    1.45
  -2  -6   0   15.32    1.82
   2   6   0   14.00    1.72
   2   6   0   18.08    1.75
   2   6   1 2178.07   31.95
  -2  -6  -1 2155.22   31.91
   2   6   1 2183.69   31.72
   2   6   1 2139.02   31.42
  -2  -6  -1 2154.33   31.13
  -2  -6  -1 2125.07   31.55
   2   6   2 1585.35   20.19
  -2  -6  -2 1617.40   24.97
   2   6   2 1605.71   24.89
   2   6   2 1610.14   24.79
  -2  -6  -2 1617.85   24.29
  -2  -6  -2 1607.63   24.87
   2   6   2 1603.32   24.72
   2   6   3  295.64    4.90
   2   6   3  298.50    7.76
   2   6   3  303.78    7.60
   2   6   3  325.67    7.94
  -2  -6  -3  300.33    7.31
  -2  -6  -3  301.33    7.76
   2   6   4   59.87    1.92
  -2  -6  -4   59.08    2.98
   2   6   4   60.48    3.24
  -2  -6  -4   56.88    3.27
   2   6   4   59.29    3.31
   2   6   4   61.35    3.16
   2   6   5 1354.83   21.50
  -2  -6  -5 1365.97   21.38
   2   6   5 1338.51   18.98
  -2  -6  -5 1338.11   22.21
   2   6   5 1354.13   22.21
   2   6   5 1313.36   21.54
   2   6   5 1364.71   22.21
   2   6   5 1355.97   21.64
   2   6   6  221.26    6.28
   2   6   6  223.95    5.09
  -2  -6  -6  222.83    6.24
   2   6   6  227.42    6.86
  -2  -6  -6  210.83    6.67
   2   6   6  216.29    6.40
   2   6   6  216.11    6.78
   2   6   6  214.95    6.25
   2   6   7  966.70   16.47
   2   6   7  941.98   15.14
  -2  -6  -7  927.96   16.37
  -2  -6  -7  945.12   15.46
  -2  -6  -7  957.58   17.47
   2   6   7  971.36   17.52
   2   6   7  943.36   16.78
   2   6   7  982.40   17.63
   2   6   7  934.08   16.43
   2   6   8   44.72    2.69
   2   6   8   46.07    2.48
  -2  -6  -8   44.13    2.74
  -2  -6  -8   46.13    2.48
   2   6   8   45.30    3.08
   2   6   8   46.51    2.95
  -2  -6  -8   45.48    3.13
   2   6   8   45.89    3.35
   2   6   8   45.00    2.73
   2   6   9  282.56    7.05
  -2  -6  -9  278.89    7.31
  -2  -6  -9  271.83    6.88
  -2  -6  -9  280.14    8.05
   2   6   9  272.30    7.95
   2   6   9  270.83    7.44
   2   6   9  272.66    7.02
   2   6   9  263.76    6.95
   2   6  10   89.54    3.92
  -2  -6 -10   89.40    3.93
   2   6  10   88.90    4.38
  -2  -6 -10   90.48    4.46
   2   6  10   89.84    4.12
   2   6  10   91.74    3.78
  -2  -6 -10   88.13    3.74
   2   6  10   84.20    3.65
   2   6  11   11.74    1.78
  -2  -6 -11    8.61    1.51
   2   6  11   14.42    1.66
   2   6  11   11.65    1.56
   2   6  11   15.87    2.01
  -2  -6 -11   10.11    1.59
  -2  -6 -11   13.41    2.02
   2   6  11   11.53    1.84
  -2  -6 -11   12.58    1.62
  -2  -6 -12    7.68    1.31
   2   6  12    5.08    1.71
  -2  -6 -12    6.23    1.49
   2   6  12    6.39    1.32
   2   6  12    5.26    1.49
  -2  -6 -12    7.86    1.57
   2   6  12    5.43    1.53
  -2  -6 -12    6.02    1.66
   2   6  12    7.16    1.57
   2   6  13   -0.57    1.40
  -2  -6 -13    1.07    1.12
  -2  -6 -13    2.38    1.39
   2   6  13    0.88    1.46
  -2  -6 -13    2.15    1.34
   2   6  13    0.58    1.47
   2   6  14    4.39    1.67
  -2  -6 -14    3.00    1.62
   2   6  14    3.71    1.95
   2   6  14    1.13    1.41
  -2  -6 -14    3.24    1.35
   2   6  15   17.85    2.89
  -2  -6 -15   16.63    2.11
  -2  -7  13   19.61    2.62
  -2  -7  12    8.01    1.89
   2   7 -12    4.38    1.54
   2   7 -12    8.54    2.48
  -2  -7  12    3.44    2.31
  -2  -7  11  137.53    5.43
   2   7 -11  137.25    5.42
  -2  -7  11  130.12    6.95
   2   7 -11  136.96    6.83
   2   7 -11  122.21    4.95
   2   7 -10  412.88    9.35
  -2  -7  10  396.96    9.80
   2   7 -10  407.78    9.84
   2   7 -10  399.60    9.27
  -2  -7  10  416.53    9.38
  -2  -7  10  421.23   12.54
   2   7 -10  414.74   12.21
   2   7 -10  410.24    9.46
  -2  -7   9    2.47    1.43
   2   7  -9    4.75    1.39
   2   7  -9    3.81    1.36
  -2  -7   9    3.62    1.48
   2   7  -9    5.66    1.38
   2   7  -9    3.62    0.89
  -2  -7   9    4.57    1.41
  -2  -7   9    5.44    1.98
   2   7  -9    4.11    1.23
   2   7  -9    5.86    2.07
   2   7  -8   26.85    2.36
   2   7  -8   27.01    2.34
   2   7  -8   24.74    2.21
  -2  -7   8   25.20    2.29
   2   7  -8   22.13    1.59
  -2  -7   8   27.15    2.61
  -2  -7   8   25.95    2.22
  -2  -7   8   26.60    1.64
  -2  -7   8   24.28    2.89
   2   7  -8   18.68    2.65
   2   7  -8   21.90    1.82
   2   7  -7  125.93    4.95
   2   7  -7  127.92    4.69
  -2  -7   7  117.60    4.53
   2   7  -7  129.34    3.69
   2   7  -7  124.29    4.88
  -2  -7   7  123.31    3.85
  -2  -7   7  125.55    4.78
  -2  -7   7  125.08    6.02
   2   7  -7  127.66    6.01
   2   7  -7  130.15    4.02
   2   7  -6   52.85    3.23
   2   7  -6   52.39    2.90
   2   7  -6   55.72    2.26
   2   7  -6   52.48    3.22
  -2  -7   6   48.70    2.98
  -2  -7   6   50.10    2.60
  -2  -7   6   50.16    3.69
   2   7  -6   52.65    2.28
   2   7  -5  410.90    9.87
   2   7  -5  424.89    9.07
   2   7  -5  422.50    7.70
   2   7  -5  429.24    9.94
  -2  -7   5  416.88    8.81
  -2  -7   5  423.60    9.68
  -2  -7   5  385.25   10.91
   2   7  -5  424.16    7.47
   2   7  -4    8.22    1.30
   2   7  -4    8.64    0.96
  -2  -7   4    9.05    1.60
   2   7  -4    9.81    0.85
  -2  -7   4    7.67    1.32
  -2  -7   4    8.63    1.74
   2   7  -4    7.66    1.49
   2   7  -4    9.29    1.60
   2   7  -3   33.58    2.69
  -2  -7   3   35.55    2.45
  -2  -7   3   37.67    2.69
   2   7  -3   31.79    2.16
  -2  -7   3   37.28    2.91
   2   7  -3   36.01    1.27
  -2  -7   2 1110.21   18.64
  -2  -7   2 1089.23   18.91
   2   7  -2 1098.50   18.58
   2   7  -2 1107.33   17.73
  -2  -7   2 1091.65   19.88
   2   7  -2 1120.80   19.50
  -2  -7   1  865.05   15.78
   2   7  -1  876.61   15.76
  -2  -7   1  894.63   15.93
   2   7  -1  859.93   14.76
  -2  -7   1  853.20   16.57
   2   7  -1  883.87   16.42
  -2  -7   0  245.58    7.06
  -2  -7   0  241.02    6.90
   2   7   0  244.64    6.95
   2   7   0  251.24    6.40
  -2  -7   0  252.34    7.52
   2   7   0  241.89    7.32
   2   7   0  249.73    7.32
  -2  -7  -1   40.85    2.86
   2   7   1   34.67    2.58
  -2  -7  -1   36.84    2.60
   2   7   1   37.89    2.39
  -2  -7  -1   41.23    2.99
   2   7   1   39.93    2.89
   2   7   1   36.31    2.71
  -2  -7  -2  740.79   14.56
  -2  -7  -2  729.37   14.01
   2   7   2  767.99   14.63
   2   7   2  727.94    9.66
   2   7   2  724.72   14.50
  -2  -7  -2  757.23   14.74
   2   7   2  781.71   14.73
  -2  -7  -3  174.15    6.14
   2   7   3  187.11    6.25
  -2  -7  -3  173.37    5.73
   2   7   3  182.07    3.38
   2   7   3  175.49    6.12
   2   7   3  182.73    6.14
  -2  -7  -4  373.62    9.09
  -2  -7  -4  394.52    9.89
   2   7   4  399.72    9.89
   2   7   4  392.71    6.55
   2   7   4  373.58    9.62
   2   7   4  391.67    9.57
   2   7   5  190.83    6.60
  -2  -7  -5  188.75    6.09
  -2  -7  -5  200.55    6.80
   2   7   5  200.17    4.39
   2   7   5  192.53    6.57
   2   7   5  195.83    6.40
   2   7   6   14.75    1.24
  -2  -7  -6   15.68    1.79
  -2  -7  -6   15.30    2.07
   2   7   6   14.39    2.12
   2   7   6   13.94    1.92
   2   7   6   16.07    1.99
   2   7   6   16.38    1.95
   2   7   7   21.09    2.24
   2   7   7   21.27    1.65
  -2  -7  -7   23.61    2.21
   2   7   7   20.71    2.39
   2   7   7   16.90    2.35
  -2  -7  -7   17.31    2.26
   2   7   7   17.56    2.07
   2   7   8  374.12    9.10
   2   7   8  380.07    8.03
  -2  -7  -8  363.59    9.09
  -2  -7  -8  364.22   10.00
   2   7   8  366.03   10.01
   2   7   8  362.07    9.08
   2   7   8  362.35    9.86
  -2  -7  -8  365.84    8.42
   2   7   9   14.39    1.63
  -2  -7  -9   12.58    1.58
  -2  -7  -9   12.31    1.81
   2   7   9   14.63    2.30
  -2  -7  -9   11.36    2.07
   2   7   9   15.11    2.14
   2   7   9   13.43    1.86
   2   7   9   12.75    1.84
   2   7  10  360.57    8.89
   2   7  10  373.70    8.75
  -2  -7 -10  355.70    9.12
  -2  -7 -10  388.29    9.61
  -2  -7 -10  379.82    8.91
  -2  -7 -10  361.35   10.01
   2   7  10  347.05    9.92
   2   7  10  388.55   10.56
   2   7  10  386.51    9.18
   2   7  11   42.37    2.81
   2   7  11   40.15    2.81
  -2  -7 -11   38.27    2.86
  -2  -7 -11   40.92    2.83
  -2  -7 -11   39.45    2.90
   2   7  11   39.20    3.29
  -2  -7 -11   44.69    3.52
   2   7  11   44.69    2.93
   2   7  12   31.74    2.72
  -2  -7 -12   35.86    2.77
  -2  -7 -12   35.13    2.75
  -2  -7 -12   34.45    2.65
   2   7  12   34.54    3.23
   2   7  12   37.64    2.65
   2   7  12   40.01    2.72
   2   7  13  331.31    9.72
  -2  -7 -13  327.91    8.85
  -2  -7 -13  336.16    8.78
   2   7  13  325.54   10.47
   2   7  14  386.23   10.62
  -2  -7 -14  378.87    9.85
   2   7  14  369.43   11.66
  -2  -7 -14  363.60    9.30
  -2  -8  12    3.42    1.84
  -2  -8  11   69.17    4.06
   2   8 -10  492.96   11.29
  -2  -8  10  522.41   11.78
  -2  -8  10  511.43   11.41
  -2  -8  10  483.42   14.28
   2   8 -10  521.12   14.31
   2   8  -9   61.66    3.66
   2   8  -9   63.63    3.69
  -2  -8   9   65.30    3.94
   2   8  -9   61.87    3.65
  -2  -8   9   61.68    3.64
  -2  -8   9   64.02    4.88
   2   8  -9   62.59    3.03
   2   8  -9   75.72    5.10
   2   8  -8  719.70   14.59
   2   8  -8  680.98   14.29
   2   8  -8  693.44   13.93
  -2  -8   8  673.01   14.70
  -2  -8   8  735.80   14.44
  -2  -8   8  681.09   16.72
   2   8  -8  708.41   16.85
   2   8  -8  703.63   12.34
  -2  -8   7    0.96    1.53
   2   8  -7    1.80    1.32
   2   8  -7    0.80    0.68
   2   8  -7    1.10    1.41
   2   8  -7    3.18    1.48
  -2  -8   7    1.64    1.29
  -2  -8   7    1.24    1.58
  -2  -8   7    0.39    0.95
   2   8  -7    0.74    0.73
   2   8  -7    1.25    1.74
  -2  -8   6   11.06    2.16
   2   8  -6   10.85    1.65
   2   8  -6   10.56    1.09
   2   8  -6   12.61    1.95
   2   8  -6   14.86    2.10
  -2  -8   6   10.28    1.80
  -2  -8   6   13.35    1.67
  -2  -8   6   11.15    2.20
   2   8  -6   12.87    1.20
   2   8  -5  188.62    6.66
   2   8  -5  183.46    5.82
   2   8  -5  185.29    4.43
   2   8  -5  191.50    6.64
  -2  -8   5  181.04    5.67
  -2  -8   5  185.74    6.41
  -2  -8   5  188.20    7.35
   2   8  -5  194.69    4.18
   2   8  -4   64.31    3.88
   2   8  -4   66.95    3.35
   2   8  -4   69.13    2.53
  -2  -8   4   75.56    3.98
  -2  -8   4   72.98    3.60
   2   8  -4   69.55    2.00
  -2  -8   4   62.87    4.23
   2   8  -4   70.55    3.97
   2   8  -3   36.99    2.55
  -2  -8   3   41.65    2.99
  -2  -8   3   38.08    2.75
  -2  -8   3   41.83    3.44
   2   8  -3   41.20    3.22
  -2  -8   2    6.57    1.56
   2   8  -2    5.94    1.29
   2   8  -2    3.61    1.24
  -2  -8   2    4.41    1.75
  -2  -8   2    4.16    1.35
   2   8  -2    3.63    1.32
  -2  -8   1    1.03    1.19
   2   8  -1    1.89    1.01
  -2  -8   1    2.62    1.60
   2   8  -1    0.99    1.14
  -2  -8   1    2.18    1.23
   2   8  -1    2.50    1.32
   2   8   0   90.16    3.95
  -2  -8   0   95.66    4.82
   2   8   0   95.55    4.73
   2   8   0   97.42    4.74
   2   8   0   97.28    4.54
  -2  -8   0   93.52    4.41
  -2  -8   0   93.36    4.47
   2   8   1  537.52   11.25
  -2  -8  -1  526.19   12.42
   2   8   1  548.18   12.54
  -2  -8  -1  536.42   11.97
   2   8   1  533.25   12.12
  -2  -8  -1  526.46   12.23
   2   8   1  516.86   12.26
  -2  -8  -2  579.20   13.34
   2   8   2  604.28   13.38
  -2  -8  -2  606.67   12.99
   2   8   2  626.63   13.49
  -2  -8  -2  601.22   13.32
   2   8   2  613.96   13.52
  -2  -8  -3    6.76    1.42
   2   8   3    6.11    0.56
   2   8   3    6.62    1.71
   2   8   3    6.24    1.48
  -2  -8  -3    6.64    1.71
   2   8   3    9.77    1.81
  -2  -8  -4    2.27    1.14
   2   8   4    1.52    0.55
   2   8   4    0.96    1.16
  -2  -8  -4    2.36    1.37
   2   8   4    3.57    1.57
   2   8   4    3.40    1.45
   2   8   5  534.96    8.84
  -2  -8  -5  535.64   12.74
  -2  -8  -5  544.44   12.06
   2   8   5  528.11   12.79
   2   8   5  507.58   12.23
   2   8   5  538.20   12.38
   2   8   6  182.54    6.43
  -2  -8  -6  171.11    6.16
   2   8   6  171.92    4.35
  -2  -8  -6  166.95    6.60
   2   8   6  168.75    6.74
   2   8   6  150.04    6.23
   2   8   6  182.52    6.57
   2   8   7  534.83   12.17
   2   8   7  535.32    9.80
  -2  -8  -7  541.98   12.17
   2   8   7  535.83   13.14
  -2  -8  -7  533.57   12.99
   2   8   7  526.33   12.63
   2   8   7  541.43   12.42
   2   8   8    6.98    1.25
  -2  -8  -8    6.47    1.41
  -2  -8  -8    6.82    1.60
   2   8   8    7.88    2.14
   2   8   8    8.34    2.02
  -2  -8  -8    6.57    1.97
   2   8   8    7.41    1.76
   2   8   8    8.59    1.92
   2   8   9   96.10    4.61
   2   8   9   90.98    3.74
  -2  -8  -9   96.93    4.64
  -2  -8  -9   98.93    5.02
  -2  -8  -9  102.70    4.33
   2   8   9   95.34    5.17
   2   8   9   93.98    5.08
   2   8   9   90.70    4.48
   2   8  10  407.81    9.20
  -2  -8 -10  396.78   10.14
  -2  -8 -10  414.77    9.71
  -2  -8 -10  379.27   10.29
   2   8  10  395.37   11.23
   2   8  10  391.83    9.92
   2   8  10  403.22   10.10
   2   8  11  397.82    9.50
  -2  -8 -11  393.36   10.15
  -2  -8 -11  413.82    9.89
  -2  -8 -11  391.12   10.27
   2   8  11  389.10   11.28
   2   8  11  413.35   10.04
   2   8  11  406.53    9.93
   2   8  12   44.57    3.77
  -2  -8 -12   43.48    3.08
  -2  -8 -12   40.34    3.14
   2   8  12   47.75    3.28
   2   8  13   99.23    5.45
  -2  -8 -13  102.85    4.82
  -2  -8 -13   97.85    4.72
   2   8  14   74.97    4.78
  -2  -8 -14   62.64    3.83
  -2  -8 -14   67.21    4.06
   2   8  15    1.15    2.00
  -2  -9  10    4.47    1.79
   2   9 -10    4.36    1.81
   2   9  -9   62.49    5.06
  -2  -9   9   70.44    4.07
  -2  -9   9   63.45    5.05
   2   9  -9   64.97    4.11
  -2  -9   8    3.27    1.71
   2   9  -8    2.16    2.01
  -2  -9   8    2.86    2.00
   2   9  -8    4.96    1.83
   2   9  -7  166.83    6.64
  -2  -9   7  172.48    6.56
   2   9  -7  174.93    6.10
  -2  -9   7  176.51    7.89
   2   9  -7  174.62    7.79
   2   9  -6  323.21    8.64
  -2  -9   6  344.68    8.38
  -2  -9   6  334.07   10.88
   2   9  -6  354.63   10.13
  -2  -9   6  367.22    9.93
   2   9  -5  116.05    4.80
  -2  -9   5  126.12    4.87
  -2  -9   5  123.02    5.50
  -2  -9   5  115.99    6.18
   2   9  -5  123.36    5.68
   2   9  -4   52.92    3.26
   2   9  -4   50.68    2.16
  -2  -9   4   49.77    3.59
  -2  -9   4   50.92    3.34
   2   9  -4   55.16    3.86
  -2  -9   4   48.24    4.01
   2   9  -4   46.81    3.62
   2   9  -3  608.95   12.48
  -2  -9   3  589.49   14.53
   2   9  -3  591.66   14.01
  -2  -9   3  602.74   13.67
  -2  -9   3  607.08   12.97
   2   9  -2   55.96    3.30
  -2  -9   2   61.86    4.37
   2   9  -2   61.11    4.09
   2   9  -2   63.99    3.80
  -2  -9   2   58.55    3.90
  -2  -9   2   64.60    3.86
   2   9  -1  999.35   17.83
  -2  -9   1  970.77   19.85
   2   9  -1  996.79   19.80
  -2  -9   1 1034.54   19.08
   2   9  -1 1006.57   18.99
  -2  -9   1 1002.80   19.20
   2   9   0   24.21    2.38
   2   9   0   18.07    2.34
  -2  -9   0   22.14    2.85
   2   9   0   24.05    2.66
  -2  -9   0   19.49    2.35
  -2  -9   0   23.49    2.73
   2   9   1  173.12    6.05
  -2  -9  -1  200.21    7.45
   2   9   1  180.49    6.98
   2   9   1  193.44    7.28
  -2  -9  -1  176.92    6.78
  -2  -9  -1  193.11    6.89
   2   9   1  177.21    6.87
   2   9   2  437.04   10.65
   2   9   2  464.28   11.75
  -2  -9  -2  456.13   11.71
  -2  -9  -2  464.36   11.50
   2   9   2  451.30   11.71
   2   9   2  458.22   11.95
   2   9   3   15.04    2.35
   2   9   3   16.03    2.41
  -2  -9  -3   17.68    2.45
   2   9   3   13.72    2.25
  -2  -9  -3   15.43    2.16
   2   9   4    2.12    0.55
   2   9   4    2.75    1.79
   2   9   4    1.92    1.53
  -2  -9  -4    1.61    1.61
   2   9   4    1.32    1.61
  -2  -9  -4    0.95    1.33
   2   9   5    0.70    0.56
  -2  -9  -5    0.24    1.28
   2   9   5    2.82    1.66
   2   9   5    1.26    1.52
   2   9   5    0.26    1.42
   2   9   6   45.25    3.47
   2   9   6   35.96    1.85
   2   9   6   47.01    3.86
  -2  -9  -6   37.48    3.11
   2   9   6   39.70    3.45
   2   9   6   42.78    3.47
  -2  -9  -7   97.15    4.94
   2   9   7   97.40    5.44
   2   9   7  100.56    3.38
   2   9   7  100.26    5.17
  -2  -9  -8  300.30    9.00
  -2  -9  -8  295.18    7.99
   2   9   8  294.79    9.86
   2   9   8  281.03    6.65
   2   9   8  293.83    9.04
   2   9   9   21.65    1.89
  -2  -9  -9   30.62    2.90
  -2  -9  -9   25.30    2.47
   2   9   9   22.84    2.96
   2   9   9   23.11    2.62
  -2  -9 -10    9.09    1.77
   2   9  10   10.70    2.36
   2   9  10    8.11    2.00
  -2  -9 -10    9.00    2.00
  -2  -9 -11   19.24    2.29
  -2  -9 -11   19.38    2.51
   2   9  11   21.09    3.06
   2   9  11   21.42    2.65
   2   9  12   94.64    5.66
  -2  -9 -12   97.57    4.71
   2   9  12   94.49    4.83
  -2  -9 -12   97.75    4.94
  -2  -9 -13    2.38    1.53
  -2  -9 -14  140.58    5.96
  -2 -10  10   28.60    3.16
  -2 -10   9  418.55   11.15
   2  10  -9  374.17   10.86
  -2 -10   8   53.09    3.88
   2  10  -8   53.87    4.05
  -2 -10   7   33.82    3.31
   2  10  -7   29.03    3.67
  -2 -10   7   34.38    4.06
   2  10  -7   37.61    3.61
  -2 -10   6  321.25   11.20
  -2 -10   6  328.57    9.90
   2  10  -6  327.82   10.23
  -2 -10   5   48.82    3.33
  -2 -10   5   41.07    4.15
  -2 -10   5   48.74    3.80
   2  10  -5   38.05    3.61
  -2 -10   4  291.05    9.23
   2  10  -4  273.95    8.03
  -2 -10   4  287.62    8.39
  -2 -10   4  277.85    9.99
   2  10  -4  264.05    9.20
  -2 -10   3   63.25    4.31
  -2 -10   3   73.59    4.27
   2  10  -3   62.88    3.82
  -2 -10   3   60.18    4.70
   2  10  -3   71.96    4.69
   2  10  -2   66.35    4.19
  -2 -10   2   54.70    4.07
   2  10  -2   67.17    3.83
  -2 -10   2   67.02    4.77
   2  10  -2   63.23    4.50
  -2 -10   1  327.62   10.04
   2  10  -1  336.88    9.95
   2  10  -1  341.16    9.17
  -2 -10   1  360.13   11.02
   2  10  -1  366.20   10.99
   2  10   0   49.49    3.89
  -2 -10   0   52.03    3.85
   2  10   0   46.58    3.36
  -2 -10   0   56.57    4.44
   2  10   0   55.00    4.21
  -2 -10  -1    6.23    1.84
   2  10   1    5.70    1.84
   2  10   1    6.43    1.90
  -2 -10  -1    9.43    2.60
   2  10   1    5.75    1.87
  -2 -10  -2   13.26    2.24
   2  10   2    9.69    2.07
   2  10   2   12.12    2.36
   2  10   2   11.49    2.27
   2  10   3   30.50    3.26
   2  10   3   32.72    3.30
  -2 -10  -3   34.07    3.26
   2  10   4    4.29    1.82
  -2 -10  -4    2.44    1.47
   2  10   4    3.92    1.96
   2  10   5  109.53    5.96
  -2 -10  -5  110.66    5.57
   2  10   5  124.44    6.17
   2  10   6  267.47    9.53
  -2 -10  -6  255.66    8.62
   2  10   6  255.68    9.02
  -2 -10  -7   -0.27    1.55
   2  10   7    1.98    1.79
   2  10   7    2.65    1.96
   2  10   8   56.13    4.51
  -2 -10  -8   52.15    3.40
  -2 -10  -8   47.84    3.75
   2  10   8   54.32    4.17
   2  10   9  316.02   10.89
  -2 -10  -9  312.89    8.81
  -2 -10  -9  328.78    9.88
   2  10   9  337.83   10.25
  -2 -10 -10    6.32    1.78
  -2 -10 -10    5.13    1.95
   2  10  10    5.26    2.28
   2  10  10    6.14    2.22
   2  10  11  240.23    8.40
  -2 -10 -11  244.23    8.39
   2  11  -6   32.59    3.66
  -2 -11   6   36.82    3.59
   2  11  -5   48.20    4.31
  -2 -11   5   44.72    4.01
  -2 -11   4   66.86    5.24
   2  11  -4   69.09    5.02
  -2 -11   4   81.18    5.08
  -2 -11   3   60.52    5.08
   2  11  -3   66.29    4.90
  -2 -11   3   67.02    4.63
  -2 -11   2   84.59    5.75
   2  11  -2   75.20    5.14
   2  11  -2   76.56    4.74
  -2 -11   2   81.99    5.07
  -2 -11   1   45.51    4.30
   2  11  -1   50.32    4.33
   2  11  -1   40.78    3.72
  -2 -11   1   50.37    4.08
   2  11   0    2.72    1.95
  -2 -11   0    7.31    2.83
   2  11   0    3.07    2.08
  -2 -11   0    3.96    1.88
   2  11   1  151.17    7.34
  -2 -11  -1  147.90    6.85
   2  11   1  141.36    6.74
   2  11   2  279.44   10.01
  -2 -11  -2  279.07    9.60
   2  11   2  272.68    9.76
   2  11   3  186.24    8.11
   2  11   3  178.18    7.88
  -2 -11  -3  182.88    7.60
   2  11   4   11.96    2.57
   2  11   4   10.85    2.55
  -2 -11  -4    9.40    2.13
   2  11   5  122.06    6.48
  -2 -11  -5  127.29    6.31
   2  11   5  119.81    6.63
   2  11   6  347.94   11.60
   2  11   6  331.33   10.94
  -2 -11  -6  315.72   10.36
   2  11   7   80.96    5.33
  -2 -11  -7   75.50    4.86
  -2 -11  -8  114.38    5.21
   2  11   8  123.76    6.43
   2  11   9   86.25    5.49
   2  12  -1  397.89   12.04
   2  12   0  220.06    8.77
   3 -10   5  154.24    7.00
  -3  10  -6   60.36    4.43
   3  -9  -6   20.90    2.88
   3  -9  -5  362.89   10.65
   3  -9  -4   63.13    4.40
   3  -9  -3   32.00    3.77
   3  -9  -3   41.59    3.79
   3  -9  -2  247.75    9.72
   3  -9  -2  243.70    8.81
  -3   9   2  231.19    9.35
   3  -9  -1   85.69    5.70
  -3   9   1   82.10    5.46
   3  -9  -1   79.59    5.10
   3  -9   0   30.38    3.38
   3  -9   0   43.29    4.19
  -3   9   0   26.09    3.33
   3  -9   1    4.21    1.98
   3  -9   1    6.92    2.54
  -3   9  -1    5.56    1.97
  -3   9  -2   62.00    4.62
   3  -9   2   79.24    5.17
   3  -9   2   77.83    5.47
   3  -9   2   73.29    4.32
   3  -9   3    1.45    1.85
   3  -9   3    0.97    1.83
  -3   9  -3    3.32    2.12
  -3   9  -4   64.30    4.49
   3  -9   4   60.72    4.81
   3  -9   4   56.79    4.10
  -3   9  -5   44.62    3.76
   3  -9   5   36.60    4.06
   3  -9   5   49.56    3.92
   3  -9   6    8.90    2.63
  -3   9  -6   12.88    2.40
   3  -9   7    3.05    2.23
  -3   9  -7    2.88    1.70
   3  -9   8  275.63    9.75
   3  -8  -9    1.62    1.68
   3  -8  -8    4.61    1.69
   3  -8  -8    4.53    2.14
   3  -8  -7   11.30    2.11
   3  -8  -7   14.68    2.58
  -3   8   6   60.07    4.80
   3  -8  -6   48.30    3.60
   3  -8  -6   49.00    4.10
  -3   8   5   71.25    5.12
   3  -8  -5   84.64    4.65
   3  -8  -5   70.83    4.82
  -3   8   4  165.86    7.69
   3  -8  -4  183.37    6.98
  -3   8   4  168.89    5.42
   3  -8  -4  169.99    7.40
   3  -8  -3   70.02    4.41
  -3   8   3   73.66    5.11
  -3   8   3   76.09    3.33
   3  -8  -3   73.60    4.92
  -3   8   2    3.60    1.88
   3  -8  -2    2.26    1.90
   3  -8  -2    7.05    2.03
   3  -8  -1   67.52    4.81
  -3   8   1   61.23    4.57
   3  -8  -1   69.84    4.49
   3  -8   0  260.80    9.43
  -3   8   0  233.14    8.84
   3  -8   0  240.14    8.62
   3  -8   1  169.66    5.99
   3  -8   1  158.11    7.51
  -3   8  -1  170.23    7.22
   3  -8   2  463.57   10.88
   3  -8   2  444.02   12.85
  -3   8  -2  473.50   12.48
   3  -8   3   57.12    3.75
   3  -8   3   58.62    4.45
  -3   8  -3   63.33    4.22
   3  -8   4    1.39    1.78
  -3   8  -4   -0.52    1.56
   3  -8   4   -0.32    1.83
   3  -8   5  701.19   15.25
   3  -8   5  715.43   16.87
  -3   8  -5  694.81   15.15
   3  -8   6   59.98    4.24
   3  -8   6   67.05    4.73
  -3   8  -6   63.54    4.00
   3  -8   7   42.17    3.68
   3  -8   7   37.64    3.69
  -3   8  -7   37.25    3.06
  -3   8  -8  116.00    4.97
   3  -8   8  116.92    6.07
   3  -8   8  120.98    6.12
  -3   8  -8  119.01    4.98
  -3   8  -9   -0.21    1.38
  -3   8  -9    0.98    1.97
   3  -8   9    0.30    1.85
   3  -8   9    0.32    1.95
  -3   8 -10   80.53    5.34
  -3   8 -10   74.45    4.25
   3  -8  10   82.75    5.00
   3  -8  10   77.86    5.29
   3  -8  11   54.50    4.12
  -3   8 -11   51.56    3.70
  -3   7   9    5.15    2.43
   3  -7  -9    5.50    1.90
   3  -7  -8   -0.34    1.97
  -3   7   8    4.75    2.14
   3  -7  -8    1.00    1.58
   3  -7  -8   -0.39    1.22
   3  -7  -7   71.40    3.91
  -3   7   7   64.30    4.91
   3  -7  -7   76.63    4.58
   3  -7  -7   72.74    4.93
   3  -7  -6  264.33    7.81
  -3   7   6  273.11    9.66
   3  -7  -6  239.86    8.34
   3  -7  -5  158.43    5.95
  -3   7   5  133.36    6.70
   3  -7  -5  147.45    6.44
  -3   7   5  140.49    5.07
   3  -7  -4   36.20    3.01
  -3   7   4   36.48    3.52
   3  -7  -4   36.07    3.43
  -3   7   4   36.48    2.50
   3  -7  -3  630.48   13.79
  -3   7   3  639.19   15.28
   3  -7  -3  610.87   14.68
  -3   7   3  604.86   11.50
   3  -7  -2  100.19    4.96
  -3   7   2   93.01    5.34
   3  -7  -2  103.62    5.53
  -3   7   2   99.18    3.54
   3  -7  -1  195.49    7.15
  -3   7   1  201.93    7.74
  -3   7   1  205.93    5.00
   3  -7  -1  195.43    7.65
   3  -7   0   11.83    2.23
  -3   7   0   11.54    1.12
  -3   7   0   10.73    2.18
   3  -7   1    7.22    1.94
   3  -7   1   13.96    1.96
  -3   7  -1   11.13    2.05
  -3   7  -1   11.02    0.98
   3  -7   2  566.88   11.86
  -3   7  -2  543.95   13.20
   3  -7   2  565.61   13.95
   3  -7   3   -0.38    1.45
  -3   7  -3   -0.24    1.26
   3  -7   3    0.86    1.47
   3  -7   4   10.38    2.04
  -3   7  -4    9.69    1.96
   3  -7   4   12.33    2.34
   3  -7   5   10.73    1.98
  -3   7  -5   12.63    2.06
   3  -7   5   19.62    2.56
  -3   7  -6    1.23    1.29
   3  -7   6    0.24    1.42
   3  -7   6    1.69    1.68
   3  -7   7    3.64    1.64
  -3   7  -7    5.34    1.45
   3  -7   7    3.04    1.56
   3  -7   8  238.32    8.38
  -3   7  -8  237.94    6.84
   3  -7   8  238.59    8.33
   3  -7   9  133.69    6.47
  -3   7  -9  127.25    5.32
   3  -7   9  129.89    5.94
  -3   7  -9  141.06    6.45
   3  -7  10   -1.29    2.01
   3  -7  10    1.78    1.66
  -3   7 -10   -0.61    1.79
  -3   7 -10    0.90    1.43
   3  -7  11   88.85    4.73
   3  -7  11   75.55    5.25
  -3   7 -11   85.03    4.62
  -3   7 -11   81.62    5.16
   3  -7  11   89.00    5.50
  -3   7 -12  266.83    8.56
  -3   7 -12  268.42    9.50
   3  -7  12  261.15    8.20
  -3   7 -13   25.73    3.05
  -3   6  11  161.75    7.30
  -3   6  10  252.88    9.20
   3  -6 -10  249.77    9.45
   3  -6 -10  253.08    7.43
  -3   6   9  183.79    7.76
   3  -6  -9  204.53    8.32
   3  -6  -9  185.40    6.32
   3  -6  -9  217.09    6.88
  -3   6   8  140.14    6.63
   3  -6  -8  136.68    4.87
   3  -6  -8  140.01    6.70
   3  -6  -8  142.71    5.56
   3  -6  -8  128.83    5.41
   3  -6  -7  210.53    6.41
  -3   6   7  215.68    8.26
   3  -6  -7  219.43    7.29
   3  -6  -7  224.05    8.36
   3  -6  -7  220.86    7.16
  -3   6   6  319.64    8.32
   3  -6  -6  336.42    9.19
   3  -6  -6  323.38    8.32
  -3   6   6  327.12   10.25
  -3   6   6  315.75    8.94
   3  -6  -6  334.69    9.40
  -3   6   5   88.75    4.35
  -3   6   5   86.99    3.88
   3  -6  -5   91.19    4.62
  -3   6   5   96.16    5.32
   3  -6  -5   99.52    4.37
  -3   6   5   92.31    3.41
   3  -6  -5   88.75    4.64
  -3   6   4  103.22    4.00
   3  -6  -4  111.97    5.18
  -3   6   4  106.95    5.49
   3  -6  -4  102.40    4.54
  -3   6   4  103.87    3.58
   3  -6  -4  111.25    5.28
   3  -6  -3   15.56    2.23
  -3   6   3   13.62    1.49
   3  -6  -3   18.95    2.19
  -3   6   3   11.81    2.13
   3  -6  -3   14.30    2.14
  -3   6   2   55.40    2.58
   3  -6  -2   54.33    3.67
  -3   6   2   50.11    3.68
  -3   6   2   60.06    3.79
   3  -6  -2   61.95    4.00
  -3   6   1  168.83    4.40
   3  -6  -1  160.59    6.38
  -3   6   1  168.96    6.66
  -3   6   1  167.31    6.34
   3  -6  -1  160.99    6.51
  -3   6   0  251.03    7.86
  -3   6   0  251.56    5.26
   3  -6   0  264.05    8.34
  -3   6   0  250.01    8.11
   3  -6   0  248.56    6.35
   3  -6   0  249.32    8.23
  -3   6  -1  259.58    7.97
  -3   6  -1  264.31    5.00
  -3   6  -1  270.64    8.29
   3  -6   1  273.97    6.86
   3  -6   1  247.83    8.43
   3  -6   1  274.53    8.53
  -3   6  -2   12.80    2.03
   3  -6   2   12.08    1.96
  -3   6  -2    9.57    1.75
   3  -6   2   10.14    1.57
   3  -6   2   10.93    2.01
   3  -6   3   73.97    4.27
   3  -6   3   67.82    4.17
  -3   6  -3   69.96    3.89
   3  -6   3   62.00    3.34
  -3   6  -3   59.65    3.75
   3  -6   4  325.53    9.43
   3  -6   4  316.11    9.47
  -3   6  -4  346.94    8.95
   3  -6   4  347.11    8.61
  -3   6  -4  326.30    9.11
   3  -6   5  370.83   10.05
   3  -6   5  345.37    9.98
  -3   6  -5  353.11    9.04
   3  -6   5  359.07    9.23
  -3   6  -5  370.09    9.81
   3  -6   6  315.24    9.08
   3  -6   6  306.03    9.16
  -3   6  -6  296.18    7.92
   3  -6   6  302.72    8.66
  -3   6  -6  309.91    8.96
  -3   6  -7  223.26    6.43
   3  -6   7  233.74    7.74
   3  -6   7  220.28    7.48
   3  -6   7  228.69    7.54
   3  -6   8  238.17    7.63
   3  -6   8  243.88    7.87
  -3   6  -8  244.86    6.49
   3  -6   8  240.24    8.16
   3  -6   8  224.58    8.09
   3  -6   9  296.07    9.62
   3  -6   9  323.69    8.95
   3  -6   9  321.90    9.11
  -3   6  -9  318.16    7.31
  -3   6  -9  305.92    8.62
   3  -6   9  312.76    9.78
  -3   6  -9  318.69    9.60
   3  -6  10  166.77    6.12
   3  -6  10  174.29    7.26
   3  -6  10  171.66    7.28
  -3   6 -10  168.59    6.32
  -3   6 -10  166.48    6.82
   3  -6  10  190.49    6.65
   3  -6  11    7.81    1.83
   3  -6  11    9.56    1.90
   3  -6  11    6.15    2.16
  -3   6 -11   10.44    2.03
  -3   6 -11   10.99    2.41
   3  -6  11   10.44    2.34
   3  -6  12  195.10    6.51
   3  -6  12  183.83    7.82
  -3   6 -12  177.00    6.83
  -3   6 -12  197.44    7.71
   3  -6  12  191.29    8.25
  -3   6 -13   72.36    4.83
  -3   6 -13   74.05    4.64
  -3   6 -14   92.74    5.27
  -3   5  13  207.68    7.98
  -3   5  12   61.94    4.42
  -3   5  11    1.71    1.82
   3  -5 -11    0.99    1.95
  -3   5  10  240.42    8.49
   3  -5 -10  230.31    8.80
   3  -5 -10  238.73    6.64
  -3   5   9  192.47    7.46
   3  -5  -9  173.15    7.43
   3  -5  -9  181.25    5.73
   3  -5  -9  176.16    5.02
   3  -5  -9  175.40    5.75
   3  -5  -8    1.41    1.19
   3  -5  -8    0.87    1.45
   3  -5  -8   -0.27    0.90
  -3   5   8   -0.55    1.44
   3  -5  -8    0.74    1.02
   3  -5  -7   12.33    1.87
  -3   5   7    8.05    1.87
  -3   5   7    7.11    1.65
   3  -5  -7   10.52    2.14
   3  -5  -7   11.19    1.48
  -3   5   7   10.12    2.06
  -3   5   7    6.79    1.33
   3  -5  -7    8.99    1.55
  -3   5   6   47.01    3.25
  -3   5   6   48.20    2.95
   3  -5  -6   46.98    3.05
  -3   5   6   43.74    3.51
   3  -5  -6   47.28    2.75
  -3   5   6   44.40    2.33
   3  -5  -6   47.25    3.16
  -3   5   5   84.30    4.09
  -3   5   5   78.19    3.59
   3  -5  -5   81.70    4.05
  -3   5   5   77.28    4.50
   3  -5  -5   84.78    3.71
  -3   5   5   82.48    2.98
   3  -5  -5   79.01    4.07
  -3   5   4   32.08    2.21
   3  -5  -4   33.85    2.69
  -3   5   4   32.52    2.87
   3  -5  -4   32.34    2.41
  -3   5   4   31.77    1.82
   3  -5  -4   30.46    2.63
  -3   5   3  872.29   14.78
   3  -5  -3  894.15   16.88
  -3   5   3  876.05   17.49
   3  -5  -3  886.25   16.00
  -3   5   3  908.77   13.92
   3  -5  -3  880.55   16.95
  -3   5   2  384.10   10.18
   3  -5  -2  401.40    9.98
   3  -5  -2  389.26   10.02
  -3   5   2  386.28    7.82
   3  -5  -1    2.37    1.23
  -3   5   1    2.09    1.33
  -3   5   1    4.84    0.85
  -3   5   1    5.88    1.37
   3  -5  -1    2.30    1.23
  -3   5   0   28.93    2.55
  -3   5   0   28.37    1.51
   3  -5   0   28.30    2.63
  -3   5   0   29.08    2.55
   3  -5   0   27.85    1.87
   3  -5   0   28.88    2.56
  -3   5  -1  479.92   10.72
  -3   5  -1  464.67    7.56
  -3   5  -1  478.57   10.97
   3  -5   1  449.99   11.05
   3  -5   1  461.21    9.07
   3  -5   1  463.45   11.06
   3  -5   2  918.93   17.37
   3  -5   2  913.46   17.44
  -3   5  -2  883.68   16.77
   3  -5   2  907.95   15.19
  -3   5  -2  921.26   16.79
   3  -5   3   33.97    2.84
   3  -5   3   31.69    2.70
  -3   5  -3   30.14    2.44
   3  -5   3   35.60    2.31
  -3   5  -3   35.56    2.74
   3  -5   4  708.18   14.51
   3  -5   4  688.28   14.46
  -3   5  -4  714.88   13.66
   3  -5   4  715.62   13.30
  -3   5  -4  695.97   14.03
   3  -5   5  674.99   13.87
   3  -5   5  639.88   13.86
  -3   5  -5  655.74   12.76
   3  -5   5  676.97   13.20
  -3   5  -5  658.60   13.64
   3  -5   6 1206.06   20.67
  -3   5  -6 1155.14   19.07
   3  -5   6 1175.34   20.35
   3  -5   6 1163.11   20.91
  -3   5  -6 1159.83   20.51
   3  -5   6 1147.35   20.58
   3  -5   7    3.87    1.45
  -3   5  -7    5.70    1.58
   3  -5   7    3.11    1.27
   3  -5   7    7.51    1.57
  -3   5  -7    5.93    1.15
   3  -5   7    5.79    1.54
  -3   5  -8   35.18    2.16
   3  -5   8   35.97    2.81
  -3   5  -8   33.81    2.93
   3  -5   8   31.53    2.91
   3  -5   8   29.17    2.53
   3  -5   9    3.19    1.38
   3  -5   9    3.98    1.59
   3  -5   9    5.12    1.44
  -3   5  -9    4.86    0.98
  -3   5  -9    4.07    1.43
  -3   5  -9    4.39    1.61
   3  -5  10   31.28    2.66
   3  -5  10   35.93    2.65
   3  -5  10   37.66    3.31
  -3   5 -10   37.81    3.16
  -3   5 -10   32.74    2.76
   3  -5  11    0.83    1.62
   3  -5  11    1.82    1.25
   3  -5  11    1.21    1.33
  -3   5 -11    0.47    1.29
  -3   5 -11    1.27    1.50
   3  -5  12  151.83    6.87
   3  -5  12  163.26    5.50
  -3   5 -12  155.00    5.03
  -3   5 -12  159.56    6.44
  -3   5 -12  156.14    6.53
   3  -5  12  162.23    5.30
  -3   5 -13  123.00    5.89
  -3   5 -13  133.74    6.07
   3  -5  13  118.49    6.12
  -3   5 -14    0.57    1.74
  -3   5 -14   -0.59    1.75
   3  -5  14    1.28    2.01
  -3   5 -15  112.03    6.03
  -3   4  13   39.23    3.57
  -3   4  13   35.32    3.52
  -3   4  12    8.33    2.07
   3  -4 -12   13.84    2.66
   3  -4 -11   85.35    5.22
  -3   4  11   81.21    4.67
   3  -4 -10    4.18    1.74
  -3   4  10    3.01    1.71
   3  -4 -10    3.39    0.97
  -3   4   9  406.96    8.57
   3  -4  -9  413.21    7.78
   3  -4  -9  394.35    8.60
   3  -4  -9  434.95   11.78
  -3   4   9  401.71   10.75
  -3   4   9  402.31    8.74
   3  -4  -9  414.72    8.85
  -3   4   8   40.64    3.24
  -3   4   8   43.95    3.24
   3  -4  -8   48.99    2.31
  -3   4   8   50.28    3.30
   3  -4  -8   50.20    2.77
   3  -4  -8   58.44    4.06
  -3   4   8   53.27    3.67
  -3   4   8   54.29    2.77
   3  -4  -8   55.46    2.93
   3  -4  -7    0.32    0.91
  -3   4   7    0.42    1.22
  -3   4   7    0.18    1.01
   3  -4  -7   -0.51    1.27
   3  -4  -7    0.46    0.77
  -3   4   7    0.78    1.07
  -3   4   7   -0.23    1.34
   3  -4  -7    0.15    0.89
  -3   4   6 1343.80   22.85
  -3   4   6 1347.59   21.95
   3  -4  -6 1386.65   21.97
   3  -4  -6 1349.84   24.08
   3  -4  -6 1380.89   20.77
  -3   4   6 1347.14   23.66
  -3   4   6 1399.50   20.11
   3  -4  -6 1371.36   22.04
  -3   4   5  180.74    5.51
   3  -4  -5  196.52    5.95
   3  -4  -5  195.44    5.32
  -3   4   5  188.64    6.62
  -3   4   5  194.84    4.59
   3  -4  -5  179.74    5.84
  -3   4   4  428.92    8.90
   3  -4  -4  428.88    9.66
  -3   4   4  414.96   10.32
   3  -4  -4  410.73    8.78
  -3   4   4  430.21    7.55
   3  -4  -4  422.38    9.69
  -3   4   3  614.73   11.10
   3  -4  -3  611.34   12.39
  -3   4   3  590.56   12.89
  -3   4   3  623.79    9.88
   3  -4  -3  632.48   12.60
  -3   4   2  310.58    8.39
   3  -4  -2  318.79    8.19
   3  -4  -2  311.51    8.16
  -3   4   2  326.45    6.79
  -3   4   1  577.80    9.63
   3  -4  -1  552.66   11.68
  -3   4   1  546.14   11.82
  -3   4   1  542.76   11.32
   3  -4  -1  559.77   11.78
  -3   4   0   29.32    2.31
  -3   4   0   27.54    1.46
   3  -4   0   25.50    2.25
  -3   4   0   25.77    2.39
  -3   4   0   27.13    2.29
   3  -4   0   28.94    1.66
   3  -4   0   25.29    2.25
  -3   4  -1   40.30    2.62
  -3   4  -1   43.49    1.61
  -3   4  -1   41.47    2.71
   3  -4   1   38.99    2.66
   3  -4   1   40.77    2.03
  -3   4  -1   42.09    2.96
   3  -4   1   43.74    2.85
  -3   4  -2  798.53   15.59
   3  -4   2  788.51   14.89
   3  -4   2  772.86   14.83
  -3   4  -2  774.02   14.38
   3  -4   2  803.85   12.97
  -3   4  -2  779.48   14.32
   3  -4   3  936.04   16.95
  -3   4  -3  942.76   17.67
   3  -4   3  942.79   17.01
  -3   4  -3  956.42   16.42
   3  -4   3  958.40   15.41
  -3   4  -3  944.54   16.53
   3  -4   4  121.51    4.75
   3  -4   4  124.46    4.86
  -3   4  -4  115.00    4.27
   3  -4   4  125.60    4.27
  -3   4  -4  118.04    4.52
   3  -4   5   22.03    2.08
  -3   4  -5   21.78    1.82
   3  -4   5   18.93    1.87
  -3   4  -5   17.81    1.97
   3  -4   5   18.75    2.00
   3  -4   5   19.52    2.08
   3  -4   6    6.08    1.46
  -3   4  -6    5.56    1.39
   3  -4   6    4.25    1.28
  -3   4  -6    4.72    1.02
   3  -4   6    5.70    1.37
  -3   4  -7  118.27    3.83
   3  -4   7  105.21    4.40
   3  -4   7  106.15    4.71
  -3   4  -7  114.60    4.76
   3  -4   7  118.03    4.55
   3  -4   8    6.88    1.30
   3  -4   8    6.45    1.37
   3  -4   8    7.62    1.67
  -3   4  -8    9.20    1.74
  -3   4  -8    6.60    1.05
  -3   4  -8    8.53    1.55
   3  -4   9  639.05   12.58
   3  -4   9  663.69   12.58
  -3   4  -9  621.62   13.56
   3  -4   9  636.45   13.89
  -3   4  -9  647.65   10.70
  -3   4  -9  652.95   13.40
  -3   4  -9  660.69   13.50
   3  -4  10  224.45    7.58
  -3   4 -10  217.53    7.33
   3  -4  10  226.42    6.26
  -3   4 -10  223.46    4.61
   3  -4  10  222.67    6.33
  -3   4 -10  216.90    7.09
  -3   4 -10  219.66    7.10
   3  -4  11  320.35    9.62
   3  -4  11  331.70    8.89
   3  -4  11  340.32    7.93
   3  -4  11  324.76    7.67
  -3   4 -11  326.14    7.43
  -3   4 -11  324.86    9.19
  -3   4 -11  313.80    9.01
   3  -4  12  520.15   13.16
   3  -4  12  543.21   12.14
   3  -4  12  548.73   10.59
  -3   4 -12  525.92   10.12
   3  -4  12  541.65   10.41
  -3   4 -12  524.35   12.58
  -3   4 -12  526.54   12.72
  -3   4 -13  394.56   11.02
  -3   4 -13  430.29   11.17
   3  -4  13  396.94   11.44
  -3   4 -14  470.99   12.32
  -3   4 -14  475.24   12.48
   3  -4  14  447.95   12.62
  -3   4 -15   18.42    2.85
  -3   4 -15   20.93    2.96
   3  -4  15   20.08    3.03
   3  -3 -13   27.05    3.42
  -3   3  13   22.65    2.68
  -3   3  13   21.20    2.68
  -3   3  12  184.60    7.20
   3  -3 -12  193.69    7.96
  -3   3  12  208.68    6.95
   3  -3 -11  158.20    7.00
  -3   3  11  152.96    5.95
  -3   3  10   40.63    3.14
   3  -3 -10   39.06    2.02
   3  -3 -10   40.53    2.01
   3  -3 -10   41.32    3.56
  -3   3   9  703.33   14.93
  -3   3   9  697.09   14.95
   3  -3  -9  705.25   10.61
  -3   3   9  695.87   14.22
   3  -3  -9  701.67   11.86
   3  -3  -9  693.32   15.62
  -3   3   9  705.86   14.49
  -3   3   9  677.89   11.82
   3  -3  -9  689.08   11.93
   3  -3  -8    3.78    0.96
  -3   3   8    5.31    1.41
  -3   3   8    1.86    1.23
  -3   3   8    3.53    1.55
   3  -3  -8    3.47    1.50
   3  -3  -8    4.35    0.78
  -3   3   8    4.17    1.46
   3  -3  -8    5.39    1.05
  -3   3   8    5.22    1.11
   3  -3  -7    9.83    1.29
  -3   3   7    7.70    1.56
  -3   3   7    9.03    1.52
  -3   3   7    7.14    1.60
   3  -3  -7   11.61    1.94
   3  -3  -7    7.99    0.96
  -3   3   7    9.07    1.64
   3  -3  -7    6.47    1.09
  -3   3   7   10.20    1.33
  -3   3   6  133.72    5.12
  -3   3   6  131.88    4.66
   3  -3  -6  125.47    5.29
   3  -3  -6  117.86    4.10
  -3   3   6  119.11    4.94
   3  -3  -6  135.64    3.69
  -3   3   6  122.84    3.61
   3  -3  -6  120.53    4.16
  -3   3   5  683.91   12.87
   3  -3  -5  721.75   12.85
  -3   3   5  703.54   14.06
   3  -3  -5  714.90   11.81
  -3   3   5  725.40   11.23
   3  -3  -5  707.79   12.85
  -3   3   4    4.54    1.19
   3  -3  -4    6.10    1.16
  -3   3   4    6.63    1.09
   3  -3  -4    6.02    0.97
  -3   3   4    6.87    0.86
  -3   3   4    4.85    1.29
   3  -3  -4    5.56    1.14
  -3   3   3  351.28    8.70
   3  -3  -3  365.79    8.26
  -3   3   3  364.22    8.77
  -3   3   3  372.83    6.16
  -3   3   3  363.82    7.57
   3  -3  -3  354.90    8.25
  -3   3   2    2.02    0.71
   3  -3  -2    1.87    0.99
  -3   3   2    1.35    0.98
  -3   3   2    2.57    0.56
  -3   3   2    4.26    1.08
   3  -3  -2    2.06    0.94
   3  -3  -1   34.44    2.30
  -3   3   1   37.85    2.55
  -3   3   1   33.82    2.38
   3  -3  -1   34.09    2.29
  -3   3   1   32.68    1.65
   3  -3   0    1.19    0.84
  -3   3   0    1.14    0.50
  -3   3   0    1.32    0.91
   3  -3   0    1.20    0.57
  -3   3   0    1.64    0.79
   3  -3   0    0.15    0.82
  -3   3   0    1.35    0.90
  -3   3  -1  659.23    9.92
   3  -3   1  660.08   12.45
  -3   3  -1  671.21   13.04
   3  -3   1  670.21   12.55
  -3   3  -1  666.79   12.36
   3  -3   1  669.38   10.34
  -3   3  -1  670.43   12.10
   3  -3   2   65.91    3.15
   3  -3   2   65.93    3.16
  -3   3  -2   71.41    3.45
   3  -3   2   67.13    2.40
  -3   3  -2   64.30    2.98
  -3   3  -2   65.95    3.00
   3  -3   3  175.33    5.39
   3  -3   3  181.01    5.42
  -3   3  -3  173.96    5.65
   3  -3   3  183.74    4.61
  -3   3  -3  179.60    5.14
  -3   3  -3  171.80    5.16
   3  -3   4  500.36   10.30
  -3   3  -4  493.72   10.70
   3  -3   4  497.13   10.24
  -3   3  -4  519.13    9.74
   3  -3   4  511.14   10.30
  -3   3  -4  495.28   10.06
   3  -3   5    0.47    0.78
  -3   3  -5    1.04    0.96
   3  -3   5    0.44    0.85
  -3   3  -5    1.01    0.74
   3  -3   5   -0.43    0.87
  -3   3  -5    0.51    0.92
  -3   3  -6 2104.10   31.58
   3  -3   6 2098.50   30.65
   3  -3   6 2141.16   31.41
  -3   3  -6 2133.92   31.23
  -3   3  -6 2132.79   29.52
   3  -3   6 2079.49   30.76
  -3   3  -7  430.35    9.81
   3  -3   7  443.80    9.23
  -3   3  -7  436.68    9.84
   3  -3   7  440.71    9.97
  -3   3  -7  438.27    8.15
   3  -3   7  436.52    9.32
  -3   3  -7  445.77    9.46
   3  -3   8   49.92    2.67
  -3   3  -8   53.07    3.23
   3  -3   8   57.08    3.32
  -3   3  -8   54.34    2.17
  -3   3  -8   54.69    3.01
   3  -3   8   46.96    2.63
   3  -3   9  652.17   11.96
  -3   3  -9  648.79   13.40
   3  -3   9  648.34   13.55
   3  -3   9  666.03   11.94
  -3   3  -9  649.45   10.22
  -3   3  -9  634.56   13.15
  -3   3  -9  649.84   12.88
   3  -3  10   82.62    3.35
  -3   3 -10   79.56    4.19
   3  -3  10   94.27    4.56
   3  -3  10   87.94    4.08
   3  -3  10   82.82    1.90
   3  -3  10   85.90    3.36
  -3   3 -10   84.27    2.20
  -3   3 -10   89.01    3.26
  -3   3 -10   84.76    4.24
  -3   3 -10   89.09    4.13
   3  -3  11   34.73    2.13
  -3   3 -11   36.99    3.01
   3  -3  11   32.24    2.87
   3  -3  11   37.02    1.37
   3  -3  11   38.72    2.78
  -3   3 -11   35.32    2.79
  -3   3 -11   41.16    3.12
  -3   3 -11   35.93    2.05
   3  -3  11   40.98    2.23
   3  -3  12    0.88    0.93
   3  -3  12   -0.51    1.58
   3  -3  12    0.63    0.87
  -3   3 -12    1.47    0.76
  -3   3 -12   -0.24    1.38
  -3   3 -12   -0.22    1.38
   3  -3  12    2.25    1.41
   3  -3  13    9.48    2.19
  -3   3 -13    9.17    1.98
  -3   3 -13   13.69    2.20
   3  -3  13    9.28    1.77
   3  -3  14   84.36    4.16
  -3   3 -14   89.19    5.03
  -3   3 -14   76.18    4.48
   3  -3  14   74.58    4.81
  -3   3 -15  236.91    8.65
  -3   3 -15  236.27    8.25
   3  -3  15  225.08    8.64
  -3   3 -16  101.55    5.56
  -3   3 -16  104.59    5.98
  -3   2  14  107.90    5.55
   3  -2 -13    0.97    1.74
  -3   2  13    1.85    1.43
  -3   2  12  139.53    5.25
   3  -2 -12  141.93    6.70
  -3   2  12  143.40    6.03
  -3   2  11  128.61    5.06
   3  -2 -11  127.61    6.13
  -3   2  11  130.62    5.49
   3  -2 -10   24.21    2.79
  -3   2  10   24.00    2.36
  -3   2  10   21.37    1.41
   3  -2 -10   22.33    1.30
   3  -2  -9    0.33    0.57
  -3   2   9    0.44    1.10
  -3   2   9    2.28    1.51
  -3   2   9   -0.19    1.06
   3  -2  -9    1.49    1.24
  -3   2   9    1.29    1.18
  -3   2   9    0.89    0.72
   3  -2  -8    3.66    0.85
  -3   2   8    2.23    1.32
  -3   2   8    4.26    1.48
   3  -2  -8    1.61    1.36
  -3   2   8    4.13    1.40
   3  -2  -8    3.05    0.53
  -3   2   8    3.93    1.30
   3  -2  -8    4.16    0.90
  -3   2   8    3.31    1.01
   3  -2  -7    8.42    1.05
  -3   2   7   10.28    1.61
  -3   2   7    8.75    1.50
   3  -2  -7    8.32    0.75
   3  -2  -7    5.97    1.45
  -3   2   7    8.26    1.59
  -3   2   7    8.63    1.46
   3  -2  -7    9.50    1.08
  -3   2   7   10.85    1.16
   3  -2  -6    2.46    0.77
  -3   2   6    3.28    1.15
  -3   2   6    2.50    1.12
  -3   2   6    1.87    1.05
   3  -2  -6    1.58    1.02
   3  -2  -6    1.80    0.55
  -3   2   6    2.15    1.07
  -3   2   6    1.73    0.93
  -3   2   6    2.39    0.81
   3  -2  -6    1.87    0.77
   3  -2  -5  213.15    5.35
  -3   2   5  217.89    6.24
  -3   2   5  204.66    5.65
  -3   2   5  211.74    5.77
   3  -2  -5  210.13    6.50
   3  -2  -5  213.03    5.32
   3  -2  -5  215.52    4.55
  -3   2   5  218.79    6.29
  -3   2   5  222.69    5.27
   3  -2  -4  446.09    8.69
  -3   2   4  436.99    9.16
   3  -2  -4  441.44    8.73
  -3   2   4  461.48    9.67
  -3   2   4  448.32    8.84
  -3   2   3  358.28    8.05
   3  -2  -3  357.45    7.60
   3  -2  -3  364.35    7.67
  -3   2   3  365.23    8.20
  -3   2   3  365.35    5.76
  -3   2   3  360.57    7.36
  -3   2   2 2606.99   35.54
   3  -2  -2 2633.77   36.43
  -3   2   2 2608.64   36.95
   3  -2  -2 2676.23   36.44
  -3   2   2 2710.82   37.09
  -3   2   2 2638.38   33.27
   3  -2  -2 2651.91   35.49
   3  -2  -1  898.33   14.83
  -3   2   1  930.50   15.47
   3  -2  -1  922.26   14.98
  -3   2   1  921.90   13.75
   3  -2  -1  903.02   13.70
   3  -2   0  186.82    5.11
  -3   2   0  198.30    5.45
   3  -2   0  190.03    5.14
  -3   2   0  190.45    4.08
  -3   2   0  190.60    4.96
   3  -2   0  197.09    4.13
   3  -2   1 1057.68   14.76
   3  -2   1 1102.92   16.96
   3  -2   1 1032.39   16.81
  -3   2  -1 1087.51   16.80
  -3   2  -1 1054.39   16.41
   3  -2   2   70.30    1.82
   3  -2   2   74.97    3.05
  -3   2  -2   65.26    2.76
  -3   2  -2   65.86    2.75
   3  -2   2   70.68    2.97
   3  -2   3 1288.02   19.94
  -3   2  -3 1299.72   19.44
   3  -2   3 1363.47   19.91
  -3   2  -3 1299.26   19.71
  -3   2  -3 1302.64   20.40
   3  -2   3 1308.63   19.91
   3  -2   4  233.11    5.84
   3  -2   4  228.65    5.76
  -3   2  -4  233.81    6.08
  -3   2  -4  236.12    5.39
   3  -2   4  238.99    5.90
  -3   2  -4  231.91    5.79
   3  -2   5    4.86    0.97
  -3   2  -5    3.95    0.97
   3  -2   5    3.85    0.33
  -3   2  -5    5.30    1.08
   3  -2   5    3.60    0.91
  -3   2  -5    4.72    0.80
   3  -2   5    3.19    0.89
  -3   2  -6  428.91    9.00
   3  -2   6  418.78    8.99
   3  -2   6  417.65    8.40
  -3   2  -6  443.69    9.04
   3  -2   6  416.60    8.45
  -3   2  -6  423.87    7.67
  -3   2  -6  415.27    8.31
  -3   2  -7  184.42    5.56
   3  -2   7  182.37    5.58
   3  -2   7  185.07    3.18
   3  -2   7  182.53    4.97
  -3   2  -7  180.75    5.28
   3  -2   7  186.59    4.94
  -3   2  -7  180.29    4.20
  -3   2  -7  182.30    5.05
  -3   2  -8   46.21    2.18
   3  -2   8   43.93    2.26
  -3   2  -8   44.83    2.81
   3  -2   8   45.86    2.81
   3  -2   8   45.08    2.71
   3  -2   8   46.53    1.45
   3  -2   8   46.34    2.28
  -3   2  -8   44.39    2.49
  -3   2  -8   48.26    1.82
  -3   2  -8   46.53    2.54
  -3   2  -9   85.89    2.97
   3  -2   9   84.54    3.08
  -3   2  -9   80.29    3.89
   3  -2   9   76.71    3.86
   3  -2   9   80.93    3.62
   3  -2   9   84.46    2.25
  -3   2  -9   79.44    3.32
   3  -2   9   80.82    3.00
  -3   2  -9   84.99    2.29
  -3   2  -9   81.83    3.85
  -3   2  -9   81.65    3.58
   3  -2  10   74.69    2.85
   3  -2  10   82.69    3.70
   3  -2  10   80.32    2.37
  -3   2 -10   80.86    4.07
   3  -2  10   76.76    3.98
   3  -2  10   80.72    2.88
  -3   2 -10   72.68    2.76
  -3   2 -10   77.89    3.65
  -3   2 -10   80.49    4.02
   3  -2  11   51.46    2.24
   3  -2  11   52.83    2.03
   3  -2  11   44.73    2.81
  -3   2 -11   54.10    3.43
   3  -2  11   48.51    3.29
   3  -2  11   46.30    2.13
  -3   2 -11   52.92    2.23
  -3   2 -11   48.28    3.08
  -3   2 -11   49.80    3.35
   3  -2  12  118.94    3.34
   3  -2  12  115.04    5.31
  -3   2 -12  117.82    5.26
   3  -2  12  123.19    4.64
   3  -2  12  115.24    3.34
  -3   2 -12  116.58    3.37
  -3   2 -12  124.17    5.49
  -3   2 -12  124.28    5.08
   3  -2  13  789.21   12.50
   3  -2  13  796.61   14.64
   3  -2  13  743.69   16.31
  -3   2 -13  737.82   15.47
  -3   2 -13  765.18   16.42
   3  -2  13  755.70   15.78
   3  -2  14  109.46    4.52
   3  -2  14  104.71    5.49
  -3   2 -14  107.69    5.16
  -3   2 -14  108.96    5.57
  -3   2 -15   21.92    2.69
   3  -2  15   23.70    3.08
  -3   2 -15   21.30    2.85
   3  -2  15   21.62    2.28
   3  -2  16  187.86    8.01
  -3   2 -16  221.81    8.51
  -3   2 -16  185.99    7.46
  -3   1  15    6.13    1.91
  -3   1  14  280.32    8.92
  -3   1  13   80.05    4.45
  -3   1  12   75.32    3.54
  -3   1  12   79.48    4.28
   3  -1 -12   90.73    5.27
  -3   1  11  362.61    8.51
   3  -1 -11  363.91   10.58
  -3   1  11  358.42    9.45
  -3   1  10  325.43    8.62
  -3   1  10  319.47    8.71
   3  -1 -10  335.73    9.78
  -3   1  10  326.88    7.96
  -3   1  10  331.79    9.46
  -3   1  10  336.27    9.27
  -3   1  10  321.76    5.74
  -3   1   9  435.86   10.21
   3  -1  -9  444.49   11.22
  -3   1   9  434.68    9.53
  -3   1   9  427.59   10.74
  -3   1   9  453.05   10.84
  -3   1   9  462.04    7.71
  -3   1   8   27.19    2.46
  -3   1   8   28.39    2.42
  -3   1   8   27.18    2.28
   3  -1  -8   24.67    2.41
  -3   1   8   24.59    2.02
  -3   1   8   25.74    1.51
   3  -1  -8   25.01    1.36
   3  -1  -7  176.68    4.10
  -3   1   7  169.98    5.41
  -3   1   7  172.51    5.73
  -3   1   7  173.45    5.81
  -3   1   7  166.57    4.48
   3  -1  -7  163.65    5.91
  -3   1   7  168.72    5.22
  -3   1   7  176.14    4.23
   3  -1  -6  187.29    4.45
  -3   1   6  202.94    5.96
  -3   1   6  205.43    6.02
  -3   1   6  199.45    5.64
  -3   1   6  194.50    4.97
   3  -1  -6  194.59    4.49
   3  -1  -6  202.73    6.28
  -3   1   6  190.34    5.50
  -3   1   6  195.71    4.60
  -3   1   5  891.53   13.48
   3  -1  -5  855.79   13.42
   3  -1  -5  899.12   14.66
  -3   1   5  891.24   14.67
   3  -1  -5  876.52   13.40
   3  -1  -5  866.15   15.51
  -3   1   5  861.81   13.93
   3  -1  -5  839.24   11.92
  -3   1   5  873.10   14.75
  -3   1   5  836.94   14.75
  -3   1   5  848.80   15.19
  -3   1   4    6.33    1.03
   3  -1  -4    7.78    1.08
   3  -1  -4    8.30    0.97
  -3   1   4    8.42    1.26
   3  -1  -4    9.24    0.99
   3  -1  -4    7.57    1.28
  -3   1   4    9.76    1.26
  -3   1   4    9.04    1.12
  -3   1   4    6.13    0.89
  -3   1   3    3.22    0.88
   3  -1  -3    3.45    0.79
   3  -1  -3    2.21    0.63
  -3   1   3    2.49    0.80
  -3   1   3    2.43    0.79
  -3   1   3    3.12    0.74
   3  -1  -3    2.89    0.68
   3  -1  -2  699.15   11.32
  -3   1   2  714.54   11.37
   3  -1  -2  694.75   11.56
   3  -1  -2  703.58   11.54
  -3   1   2  702.61   11.91
  -3   1   2  687.60   12.01
  -3   1   2  713.30   11.43
  -3   1   1   10.79    1.21
   3  -1  -1    9.22    1.04
   3  -1  -1   10.14    0.97
  -3   1   1    9.21    0.88
   3  -1  -1    8.55    1.04
  -3   1   0    2.13    0.53
   3  -1   0    3.48    0.66
  -3   1   0    1.55    0.70
   3  -1   0    2.01    0.72
   3  -1   0    2.17    0.70
  -3   1   0    1.25    0.69
  -3   1   0    2.71    0.72
   3  -1   1   12.74    1.19
   3  -1   1   13.64    1.23
   3  -1   1   14.61    0.93
  -3   1  -1   13.90    1.16
   3  -1   2   58.22    2.41
   3  -1   2   58.22    2.43
   3  -1   2   62.24    1.72
   3  -1   2   60.60    2.36
  -3   1  -2   63.01    2.35
   3  -1   3   87.58    2.99
  -3   1  -3   86.63    3.11
  -3   1  -3   93.13    3.18
   3  -1   3   82.55    2.94
   3  -1   3   84.84    2.91
  -3   1  -3   86.11    2.90
  -3   1  -4  553.02   10.13
   3  -1   4  572.86    9.90
   3  -1   4  585.01    9.99
  -3   1  -4  588.04    9.77
   3  -1   4  583.84   10.15
  -3   1  -4  570.22   10.02
  -3   1  -5  717.37   12.32
   3  -1   5  745.66   12.47
   3  -1   5  721.26   11.92
   3  -1   5  726.27   11.90
  -3   1  -5  733.54   12.28
  -3   1  -5  750.57   11.75
  -3   1  -5  729.59   11.35
  -3   1  -6  218.26    5.66
   3  -1   6  219.03    5.58
   3  -1   6  223.33    5.10
   3  -1   6  230.70    5.13
  -3   1  -6  218.29    5.33
  -3   1  -6  214.46    4.91
  -3   1  -6  210.34    4.92
  -3   1  -7  373.57    8.25
   3  -1   7  383.45    8.32
   3  -1   7  369.83    7.89
   3  -1   7  357.43    7.06
  -3   1  -7  360.17    7.50
   3  -1   7  354.33    7.08
  -3   1  -7  354.16    7.27
  -3   1  -7  375.85    7.03
  -3   1  -8  751.62   11.89
  -3   1  -8  749.56   13.70
   3  -1   8  761.49   13.84
   3  -1   8  731.03   13.18
   3  -1   8  753.72   11.96
   3  -1   8  763.46   11.90
  -3   1  -8  730.92   12.45
  -3   1  -8  766.41   13.84
  -3   1  -8  748.09   11.02
  -3   1  -8  734.73   12.73
  -3   1  -9  476.98    8.40
   3  -1   9  473.79    8.34
  -3   1  -9  473.57   10.48
   3  -1   9  495.71   10.56
   3  -1   9  475.25    9.69
  -3   1  -9  465.46    8.88
   3  -1   9  481.88    8.29
  -3   1  -9  487.78    7.37
  -3   1  -9  464.68   10.34
  -3   1  -9  479.78    9.63
   3  -1  10  515.56    8.44
  -3   1 -10  500.92   11.00
   3  -1  10  494.24    8.52
   3  -1  10  502.71   11.18
   3  -1  10  495.68   10.03
  -3   1 -10  510.11    9.14
  -3   1 -10  462.25    7.15
  -3   1 -10  503.62    8.54
  -3   1 -10  468.50   10.94
  -3   1 -10  523.21   10.40
   3  -1  11  161.18    3.76
  -3   1 -11  167.31    5.99
   3  -1  11  162.13    6.00
   3  -1  11  165.55    4.28
   3  -1  11  167.83    5.21
  -3   1 -11  166.13    3.94
  -3   1 -11  166.75    6.01
  -3   1 -11  160.55    5.44
  -3   1 -12   85.61    4.39
   3  -1  12   74.99    4.23
   3  -1  12   82.54    4.11
   3  -1  12   80.10    3.59
   3  -1  12   78.75    2.98
  -3   1 -12   86.66    2.53
  -3   1 -12   80.32    3.99
  -3   1 -12   78.55    4.28
   3  -1  13  807.00   13.44
   3  -1  13  790.43   14.51
   3  -1  13  787.59   15.76
   3  -1  13  783.82   16.59
  -3   1 -13  830.48   15.93
  -3   1 -13  799.67   16.73
   3  -1  14    3.31    1.12
  -3   1 -14    4.22    1.79
   3  -1  14    1.08    1.39
  -3   1 -14    1.92    1.53
   3  -1  14    4.86    1.41
   3  -1  15  170.38    5.53
   3  -1  15  166.12    5.08
  -3   1 -15  169.38    7.22
   3  -1  15  158.74    6.95
  -3   1 -16    1.60    1.91
   3  -1  16    0.93    1.80
  -3   0  15   73.03    4.46
  -3   0  14  292.74    8.90
  -3   0  13   95.77    4.74
  -3   0  12  312.77    8.68
  -3   0  11   38.76    2.30
  -3   0  11   47.17    3.05
  -3   0  10   92.37    4.09
  -3   0  10   93.60    4.31
   3   0 -10   80.31    4.53
  -3   0  10   96.08    3.64
  -3   0  10   87.12    1.93
  -3   0  10   93.60    4.58
  -3   0  10   84.00    4.56
  -3   0   9  135.30    4.78
  -3   0   9  133.44    5.03
   3   0  -9  124.92    5.47
  -3   0   9  133.56    4.33
  -3   0   9  126.48    5.16
  -3   0   9  139.51    5.57
  -3   0   9  136.42    3.08
  -3   0   8  384.53    6.71
  -3   0   8  385.11    8.92
  -3   0   8  379.09    8.45
   3   0  -8  387.07    9.74
  -3   0   8  373.01    6.82
  -3   0   8  382.49    8.08
  -3   0   8  379.26    9.51
  -3   0   8  385.68    9.40
  -3   0   7   33.67    1.62
   3   0  -7   36.48    2.37
  -3   0   7   31.12    2.25
   3   0  -7   33.13    2.53
  -3   0   7   34.26    1.70
  -3   0   7   33.76    2.09
  -3   0   7   35.41    2.56
  -3   0   7   33.77    2.39
  -3   0   6   49.48    2.01
   3   0  -6   47.61    2.63
  -3   0   6   52.71    2.69
   3   0  -6   51.31    1.88
   3   0  -6   50.80    2.92
  -3   0   6   48.49    2.07
  -3   0   6   52.72    2.53
  -3   0   6   49.89    2.82
  -3   0   6   53.37    2.82
  -3   0   5    2.26    0.86
  -3   0   5    3.15    0.75
  -3   0   5    2.38    0.90
   3   0  -5    1.70    0.68
  -3   0   5    2.47    0.70
   3   0  -5    2.91    0.57
   3   0  -5    2.53    0.92
  -3   0   5    1.64    0.75
  -3   0   5    2.28    0.65
  -3   0   5    2.23    0.73
  -3   0   4  122.61    3.98
  -3   0   4  126.23    3.85
   3   0  -4  123.72    2.23
  -3   0   4  122.96    3.46
   3   0  -4  126.87    3.28
   3   0  -4  138.93    4.40
  -3   0   4  125.18    3.48
  -3   0   4  120.05    3.81
  -3   0   4  131.70    3.48
   3   0  -3  112.56    2.31
  -3   0   3  109.63    3.38
   3   0  -3  110.52    3.07
  -3   0   3  112.48    3.28
  -3   0   3  111.82    3.23
   3   0  -3  111.76    3.05
   3   0  -3  109.30    3.71
  -3   0   3  111.86    3.16
  -3   0   3  115.42    3.50
   3   0  -2 2509.94   32.38
   3   0  -2 2534.52   33.68
  -3   0   2 2545.59   33.73
   3   0  -2 2513.38   33.52
  -3   0   2 2527.74   33.80
  -3   0   2 2505.16   33.76
   3   0  -2 2544.14   33.46
   3   0  -2 2541.79   34.43
  -3   0   2 2533.51   33.59
  -3   0   2 2515.14   33.60
   3   0  -1  254.91    4.68
  -3   0   1  263.10    5.17
   3   0  -1  254.41    5.13
   3   0  -1  253.20    5.27
  -3   0   1  268.42    5.50
  -3   0   1  264.29    5.46
   3   0  -1  265.78    5.30
  -3   0   1  255.52    5.30
  -3   0   1  255.21    4.92
   3   0   0    9.08    0.79
   3   0   0    8.69    0.84
   3   0   0    9.38    0.98
  -3   0   0    9.89    1.01
   3   0   0   10.81    1.00
  -3   0   0    9.45    0.98
  -3   0   0   10.76    1.00
  -3   0   0    8.54    0.83
   3   0   1  750.48   11.51
   3   0   1  777.83   11.13
   3   0   1  760.17   11.83
   3   0   1  754.22   11.74
  -3   0  -1  767.78   11.85
  -3   0  -1  775.22   11.26
   3   0   2 4658.47   59.19
   3   0   2 4663.96   59.30
   3   0   2 4617.62   59.23
  -3   0  -2 4641.73   59.28
   3   0   2 4580.27   58.78
  -3   0  -2 4621.13   58.78
   3   0   3  196.49    4.47
   3   0   3  187.31    4.35
  -3   0  -3  202.44    4.58
   3   0   3  186.20    4.29
  -3   0  -3  200.32    4.52
  -3   0  -3  198.23    4.42
   3   0   3  197.77    4.32
  -3   0  -3  186.10    4.21
   3   0   4   31.60    1.73
  -3   0  -4   36.18    1.76
   3   0   4   29.70    1.56
  -3   0  -4   30.82    1.64
   3   0   4   30.08    1.53
  -3   0  -4   30.11    1.54
  -3   0  -4   28.11    1.60
   3   0   4   29.47    1.64
  -3   0  -5 3575.44   46.94
   3   0   5 3608.06   47.02
   3   0   5 3534.17   46.90
  -3   0  -5 3624.15   46.58
   3   0   5 3549.39   46.20
   3   0   5 3525.17   46.15
  -3   0  -5 3605.54   46.52
  -3   0  -5 3561.20   46.28
  -3   0  -5 3530.00   45.44
  -3   0  -6  670.26   11.70
   3   0   6  686.45   11.76
   3   0   6  668.71   11.41
   3   0   6  692.12   10.66
  -3   0  -6  665.09   10.95
  -3   0  -6  696.40   10.99
  -3   0  -6  672.57   10.75
   3   0   6  689.97   10.61
  -3   0  -6  656.34   10.50
  -3   0  -7 1243.53   19.31
   3   0   7 1246.16   19.36
   3   0   7 1217.98   18.80
   3   0   7 1267.27   17.63
  -3   0  -7 1250.34   18.06
  -3   0  -7 1234.12   18.02
  -3   0  -7 1255.45   18.15
  -3   0  -7 1233.25   17.80
  -3   0  -8  334.34    6.33
  -3   0  -8  345.53    6.57
   3   0   8  345.97    6.19
   3   0   8  341.64    7.87
  -3   0  -8  341.19    7.81
   3   0   8  341.04    7.33
  -3   0  -8  331.99    6.52
  -3   0  -8  340.18    7.90
  -3   0  -8  325.80    6.95
   3   0   9  350.94    6.20
   3   0   9  329.67    8.25
  -3   0  -9  354.02    8.35
   3   0   9  359.43    7.68
  -3   0  -9  349.00    6.64
  -3   0  -9  346.89    6.00
  -3   0  -9  355.80    6.48
  -3   0  -9  341.24    7.52
  -3   0  -9  338.86    8.32
   3   0  10  538.50   11.47
  -3   0 -10  517.53   11.23
   3   0  10  523.01   10.24
  -3   0 -10  535.44    8.95
  -3   0 -10  534.72    8.07
  -3   0 -10  523.01   10.49
  -3   0 -10  526.96   11.56
  -3   0 -10  532.38    8.70
  -3   0 -11    2.46    0.69
  -3   0 -11    2.34    0.60
   3   0  11    2.02    1.20
  -3   0 -11    2.11    1.22
   3   0  11    1.45    0.98
  -3   0 -11    2.95    1.11
   3   0  11    2.19    0.99
  -3   0 -11    1.96    0.41
  -3   0 -11    0.20    1.04
  -3   0 -12   29.01    1.25
   3   0  12   26.66    2.55
   3   0  12   30.18    2.03
  -3   0 -12   27.85    2.59
   3   0  12   28.89    2.41
   3   0  12   27.56    2.08
  -3   0 -12   28.85    1.25
  -3   0 -12   28.43    2.64
  -3   0 -12   29.81    2.47
   3   0  13   32.84    2.35
   3   0  13   35.47    2.31
   3   0  13   34.94    2.77
   3   0  13   34.19    3.04
  -3   0 -13   41.59    3.31
   3   0  14    4.81    1.28
   3   0  14    7.31    1.79
   3   0  14    3.95    1.49
  -3   0 -14    6.22    1.78
   3   0  14    7.06    1.42
   3   0  15   27.43    2.29
   3   0  15   28.67    2.29
  -3   0 -15   26.53    3.09
   3   0  15   31.85    3.25
   3   0  16  135.77    4.95
   3   0  16  128.87    6.39
  -3   0 -16  132.42    6.54
   3   0  17  293.02   10.20
  -3  -1  16    0.26    1.31
  -3  -1  15   17.67    2.39
  -3  -1  14   -0.23    1.13
  -3  -1  13   28.47    2.62
  -3  -1  12  125.63    5.08
  -3  -1  11  184.55    4.69
  -3  -1  11  182.72    6.03
  -3  -1  11  196.56    6.43
  -3  -1  10  301.15    8.14
  -3  -1  10  307.29    9.18
  -3  -1  10  313.75    6.61
  -3  -1  10  300.89    7.72
  -3  -1  10  306.21    8.62
  -3  -1  10  315.68    9.19
  -3  -1   9   38.87    1.35
  -3  -1   9   40.47    2.52
  -3  -1   9   37.36    2.58
  -3  -1   9   40.56    3.06
  -3  -1   9   36.85    1.99
  -3  -1   9   38.67    2.77
  -3  -1   9   39.64    3.07
  -3  -1   8  247.68    4.70
  -3  -1   8  240.49    6.14
   3   1  -8  232.90    6.61
  -3  -1   8  236.47    6.57
  -3  -1   8  251.47    4.72
  -3  -1   8  249.48    4.69
   3   1  -8  237.53    7.25
  -3  -1   8  244.01    7.43
  -3  -1   8  239.72    5.58
  -3  -1   8  241.62    6.97
  -3  -1   8  223.91    7.08
  -3  -1   7  554.26    8.85
   3   1  -7  554.34   10.88
  -3  -1   7  547.82   10.07
  -3  -1   7  547.83   10.78
  -3  -1   7  545.82    8.86
  -3  -1   7  560.21    8.85
  -3  -1   7  540.02    8.75
  -3  -1   7  552.06   11.70
   3   1  -7  531.41   11.49
  -3  -1   7  543.12    9.72
  -3  -1   7  544.57   11.17
  -3  -1   7  593.61   11.87
  -3  -1   6   47.45    1.90
  -3  -1   6   43.54    2.12
   3   1  -6   45.75    2.48
  -3  -1   6   39.85    2.33
  -3  -1   6   44.96    1.81
  -3  -1   6   38.34    2.61
  -3  -1   6   45.82    1.82
   3   1  -6   43.29    2.67
  -3  -1   6   43.83    2.11
  -3  -1   6   39.74    2.44
  -3  -1   6   45.47    2.72
  -3  -1   5 2263.78   30.57
   3   1  -5 2325.49   31.82
  -3  -1   5 2218.03   31.67
  -3  -1   5 2280.28   30.24
  -3  -1   5 2257.65   32.65
   3   1  -5 2303.97   32.54
  -3  -1   5 2293.15   30.17
   3   1  -5 2257.31   32.22
  -3  -1   5 2297.36   32.14
  -3  -1   5 2283.10   32.39
  -3  -1   5 2231.28   30.32
  -3  -1   4   90.26    3.15
  -3  -1   4   88.25    2.65
  -3  -1   4   87.35    2.59
  -3  -1   4   94.23    3.51
   3   1  -4   81.94    3.23
   3   1  -4   87.26    3.20
  -3  -1   4   87.11    3.26
  -3  -1   4   90.79    3.30
   3   1  -4   91.86    2.59
  -3  -1   4   85.53    2.70
   3   1  -3   73.45    1.47
  -3  -1   3   72.14    2.64
  -3  -1   3   71.69    2.39
  -3  -1   3   77.92    2.42
   3   1  -3   70.35    2.80
   3   1  -3   72.13    2.65
  -3  -1   3   80.73    2.83
   3   1  -3   77.50    2.37
  -3  -1   3   71.88    2.46
   3   1  -2 1746.13   22.49
  -3  -1   2 1741.51   23.84
  -3  -1   2 1759.06   23.78
   3   1  -2 1761.83   24.46
   3   1  -2 1742.46   23.89
  -3  -1   2 1741.99   24.04
  -3  -1   2 1770.47   24.02
   3   1  -2 1761.97   23.80
   3   1  -1   85.75    2.06
   3   1  -1   89.52    2.63
   3   1  -1   88.78    2.53
  -3  -1   1   85.87    2.62
   3   1  -1   86.91    2.71
  -3  -1   1   92.96    2.66
   3   1  -1   80.63    2.27
  -3  -1   1   86.35    2.39
  -3  -1   1   88.61    2.71
   3   1  -1   91.65    2.67
   3   1   0   32.11    1.56
  -3  -1   0   31.64    1.58
  -3  -1   0   30.69    1.03
  -3  -1   0   29.53    1.29
   3   1   0   31.47    1.25
  -3  -1   0   29.65    1.50
   3   1   0   30.06    1.45
  -3  -1   0   30.43    1.48
   3   1   0   26.55    1.04
  -3  -1   0   27.00    1.09
  -3  -1  -1   51.65    2.03
  -3  -1  -1   51.64    1.83
   3   1   1   57.99    1.85
  -3  -1  -1   51.68    1.48
   3   1   1   51.32    1.91
   3   1   1   53.84    1.60
  -3  -1  -1   53.37    1.17
  -3  -1  -2 2154.39   28.58
   3   1   2 2166.51   28.48
   3   1   2 2141.51   28.53
  -3  -1  -2 2157.41   28.83
  -3  -1  -2 2122.58   27.85
   3   1   2 2166.64   27.85
   3   1   3  479.42    8.00
  -3  -1  -3  485.92    8.01
   3   1   3  475.16    7.83
  -3  -1  -3  496.24    7.98
   3   1   3  480.87    7.99
  -3  -1  -3  470.24    8.08
  -3  -1  -3  469.22    7.61
   3   1   3  455.36    7.58
   3   1   4 3356.58   44.07
  -3  -1  -4 3390.17   44.08
   3   1   4 3452.54   44.35
   3   1   4 3480.43   43.82
  -3  -1  -4 3410.96   44.05
  -3  -1  -4 3464.87   43.98
  -3  -1  -4 3437.62   44.16
   3   1   4 3336.64   43.96
   3   1   4 3342.53   42.64
   3   1   5   22.99    1.52
  -3  -1  -5   21.56    1.49
   3   1   5   21.85    1.45
  -3  -1  -5   22.88    1.56
  -3  -1  -5   20.34    1.23
  -3  -1  -5   22.58    1.28
   3   1   5   22.69    1.38
  -3  -1  -5   21.28    1.34
   3   1   5   19.10    1.05
   3   1   6   76.86    2.92
  -3  -1  -6   78.85    2.95
  -3  -1  -6   85.97    3.00
   3   1   6   79.90    2.83
  -3  -1  -6   80.73    2.52
  -3  -1  -6   81.10    2.48
   3   1   6   81.13    2.50
   3   1   6   79.54    2.44
  -3  -1  -6   74.88    2.49
   3   1   7   18.50    1.17
  -3  -1  -7   21.87    1.30
  -3  -1  -7   19.37    1.20
   3   1   7   23.87    1.76
  -3  -1  -7   18.58    1.57
  -3  -1  -7   18.37    1.51
   3   1   7   18.86    1.47
  -3  -1  -7   17.06    1.12
  -3  -1  -7   21.07    1.67
   3   1   7   19.19    1.36
  -3  -1  -8  662.89   10.39
  -3  -1  -8  671.56   12.15
   3   1   8  677.04   12.25
   3   1   8  658.99   11.47
  -3  -1  -8  661.97   10.29
   3   1   8  653.62   11.20
  -3  -1  -8  662.19   10.52
  -3  -1  -8  657.74   10.46
  -3  -1  -8  675.16   12.26
   3   1   8  634.85   11.36
  -3  -1  -9  246.04    4.96
  -3  -1  -9  251.91    6.69
   3   1   9  254.06    6.76
   3   1   9  254.00    6.06
  -3  -1  -9  250.88    4.96
   3   1   9  257.16    6.06
  -3  -1  -9  250.31    5.13
  -3  -1  -9  245.32    4.99
  -3  -1  -9  243.65    6.70
   3   1   9  255.17    6.24
  -3  -1 -10  288.81    5.42
  -3  -1 -10  297.57    5.48
   3   1  10  281.16    7.68
   3   1  10  289.34    6.78
   3   1  10  288.01    6.89
  -3  -1 -10  287.68    5.40
  -3  -1 -10  295.35    5.58
  -3  -1 -10  289.07    5.46
  -3  -1 -10  302.14    7.85
   3   1  10  298.14    7.28
  -3  -1 -11  248.32    4.58
   3   1  11  244.58    7.32
   3   1  11  239.04    6.15
  -3  -1 -11  237.37    4.57
   3   1  11  241.87    6.47
  -3  -1 -11  239.53    4.71
  -3  -1 -11  239.72    4.56
  -3  -1 -11  231.39    7.19
   3   1  11  221.42    6.62
   3   1  12   98.54    4.71
   3   1  12   90.74    3.65
   3   1  12   97.36    4.16
  -3  -1 -12   98.33    2.48
   3   1  12   91.99    4.25
  -3  -1 -12   94.19    4.60
  -3  -1 -12   97.08    2.17
   3   1  13  779.81   16.13
   3   1  13  786.04   14.06
   3   1  13  810.06   15.15
   3   1  13  782.27   13.94
  -3  -1 -13  762.51   10.70
   3   1  13  798.37   15.68
  -3  -1 -13  776.69   16.21
   3   1  14  531.32   11.03
   3   1  14  534.27   10.77
   3   1  14  534.72   13.10
   3   1  14  515.83   12.38
  -3  -1 -14  518.05   13.04
   3   1  14  541.32   12.07
   3   1  15  269.20    6.98
   3   1  15  250.43    7.18
   3   1  15  259.67    8.94
  -3  -1 -15  262.97    9.02
   3   1  15  256.73    8.04
  -3  -1 -16  226.39    8.69
   3   1  16  242.16    8.83
  -3  -1 -17  216.58    8.66
   3   1  17  208.20    8.45
  -3  -2  16   50.79    3.73
  -3  -2  15    7.61    1.77
  -3  -2  14   34.39    2.91
  -3  -2  13  287.75    8.17
  -3  -2  12   31.00    2.52
  -3  -2  11  187.71    6.19
  -3  -2  11  193.72    6.00
  -3  -2  11  179.61    6.52
  -3  -2  10  428.69    9.83
  -3  -2  10  424.78   11.11
  -3  -2  10  432.66    7.64
  -3  -2  10  426.18    9.36
  -3  -2  10  404.15   11.00
   3   2 -10  427.66   11.16
  -3  -2  10  448.88   10.61
  -3  -2   9    7.02    1.25
  -3  -2   9    8.12    1.44
   3   2  -9    6.89    1.38
  -3  -2   9    7.25    0.66
  -3  -2   9    7.94    0.67
   3   2  -9    8.05    1.71
  -3  -2   9    7.53    1.70
  -3  -2   9    6.59    0.88
  -3  -2   9    8.02    1.56
  -3  -2   9    7.70    1.78
  -3  -2   8 1114.84   15.59
   3   2  -8 1076.44   18.33
  -3  -2   8 1113.99   17.51
  -3  -2   8 1114.57   18.37
  -3  -2   8 1121.35   15.53
  -3  -2   8 1118.63   15.47
  -3  -2   8 1086.16   19.62
  -3  -2   8 1133.05   16.43
   3   2  -8 1139.14   19.80
  -3  -2   8 1041.04   19.47
  -3  -2   8 1093.18   18.79
  -3  -2   7    2.82    0.62
   3   2  -7    2.70    0.54
  -3  -2   7    2.69    0.86
  -3  -2   7    1.76    0.75
   3   2  -7    1.96    0.82
  -3  -2   7    2.40    0.67
  -3  -2   7    2.77    0.67
  -3  -2   7    2.11    0.60
   3   2  -7    0.71    0.90
  -3  -2   7    0.18    1.03
  -3  -2   7    1.93    0.60
  -3  -2   7    3.26    1.25
  -3  -2   7    2.41    0.99
  -3  -2   6    7.80    0.97
  -3  -2   6    5.46    0.78
  -3  -2   6    7.22    0.95
  -3  -2   6    7.76    1.09
   3   2  -6    8.33    1.22
  -3  -2   6    6.16    0.91
   3   2  -6    4.67    1.16
  -3  -2   6    4.79    1.20
   3   2  -6    7.42    0.77
  -3  -2   6    6.05    0.76
  -3  -2   6    7.21    1.36
  -3  -2   6    8.43    1.27
  -3  -2   5  123.96    3.18
  -3  -2   5  127.68    3.44
   3   2  -5  132.84    4.07
  -3  -2   5  139.48    4.10
  -3  -2   5  132.55    3.35
  -3  -2   5  127.18    3.16
   3   2  -5  139.07    4.46
  -3  -2   5  130.59    4.45
  -3  -2   5  124.73    3.42
   3   2  -5  129.80    3.28
  -3  -2   5  134.09    4.50
  -3  -2   5  124.21    4.10
   3   2  -5  125.23    4.31
  -3  -2   4  593.19    9.78
  -3  -2   4  601.80    9.42
  -3  -2   4  612.86    9.10
   3   2  -4  604.31   10.38
  -3  -2   4  572.04    7.84
  -3  -2   4  595.97   10.88
   3   2  -4  599.94   10.76
   3   2  -4  589.88   10.73
  -3  -2   4  657.16   11.19
  -3  -2   4  576.08   10.38
   3   2  -4  604.74    9.58
  -3  -2   4  599.35    9.80
  -3  -2   3  209.83    4.75
  -3  -2   3  211.94    4.47
   3   2  -3  230.25    5.20
  -3  -2   3  219.27    5.21
  -3  -2   3  216.03    4.92
   3   2  -3  221.60    4.97
   3   2  -3  214.06    3.58
   3   2  -3  207.06    4.61
  -3  -2   3  209.92    4.74
  -3  -2   3  209.55    4.83
   3   2  -3  217.26    5.13
  -3  -2   3  220.58    5.26
  -3  -2   2  873.31   12.77
   3   2  -2  867.54   13.12
  -3  -2   2  850.09   13.28
   3   2  -2  836.41   13.12
   3   2  -2  854.58   11.84
  -3  -2   2  873.71   12.95
   3   2  -2  887.45   13.10
  -3  -2   2  851.76   13.15
  -3  -2   1  190.42    4.03
   3   2  -1  178.94    3.85
  -3  -2   1  175.83    3.40
   3   2  -1  174.83    3.46
  -3  -2   1  170.37    3.85
   3   2  -1  177.28    3.95
   3   2  -1  180.27    4.21
  -3  -2   1  175.03    4.18
  -3  -2   1  184.75    4.00
   3   2  -1  171.34    3.85
  -3  -2   0  611.81    9.15
   3   2   0  613.30    9.22
   3   2   0  613.68    9.96
  -3  -2   0  612.36   10.01
   3   2   0  613.06    9.50
  -3  -2   0  631.76    9.53
   3   2   0  603.16    9.07
   3   2   1    1.52    0.28
  -3  -2  -1    1.76    0.55
   3   2   1    1.57    0.49
   3   2   1    2.04    0.59
  -3  -2  -1    1.83    0.71
  -3  -2  -2  758.58   10.40
   3   2   2  773.87   11.39
  -3  -2  -2  751.40   11.33
   3   2   2  736.02    9.84
   3   2   2  753.33   11.47
  -3  -2  -2  766.50   11.79
   3   2   3  271.75    5.38
  -3  -2  -3  267.46    5.54
   3   2   3  267.51    5.47
  -3  -2  -3  276.90    5.27
  -3  -2  -3  270.33    4.85
   3   2   3  283.68    4.93
   3   2   4   45.29    1.95
  -3  -2  -4   51.16    1.91
   3   2   4   45.56    1.84
  -3  -2  -4   46.30    1.97
   3   2   4   45.79    1.94
  -3  -2  -4   47.22    1.85
  -3  -2  -5 1645.21   22.45
   3   2   5 1646.63   23.06
  -3  -2  -5 1655.81   23.17
   3   2   5 1689.49   23.20
   3   2   5 1677.50   21.50
   3   2   5 1608.75   22.71
  -3  -2  -5 1628.19   22.87
   3   2   5 1614.07   22.04
  -3  -2  -6  171.24    4.12
  -3  -2  -6  166.37    3.80
   3   2   6  170.60    4.53
   3   2   6  171.72    4.40
  -3  -2  -6  171.94    4.43
   3   2   6  170.89    3.59
  -3  -2  -6  176.64    4.35
  -3  -2  -6  160.56    4.02
   3   2   6  171.42    3.98
  -3  -2  -6  163.78    4.42
   3   2   6  172.15    3.94
  -3  -2  -7 1794.92   24.40
  -3  -2  -7 1773.05   24.78
   3   2   7 1826.32   26.16
   3   2   7 1802.01   25.61
  -3  -2  -7 1855.10   25.76
   3   2   7 1804.78   24.55
  -3  -2  -7 1773.50   25.13
   3   2   7 1798.70   24.49
  -3  -2  -7 1773.79   24.80
  -3  -2  -7 1804.96   25.94
   3   2   7 1857.94   25.22
  -3  -2  -8    9.18    0.85
  -3  -2  -8    8.37    0.93
   3   2   8   10.75    1.33
  -3  -2  -8    9.51    1.23
   3   2   8    9.29    1.04
  -3  -2  -8    7.91    0.77
  -3  -2  -8    8.49    1.00
   3   2   8    8.83    1.17
  -3  -2  -8    8.82    0.98
   3   2   8   14.54    1.09
  -3  -2  -8    8.51    1.26
   3   2   8    9.25    1.16
  -3  -2  -9  278.78    5.54
  -3  -2  -9  283.01    5.34
   3   2   9  283.84    7.27
  -3  -2  -9  280.61    6.66
   3   2   9  275.77    6.51
  -3  -2  -9  285.27    5.27
   3   2   9  290.64    6.33
  -3  -2  -9  281.02    6.01
  -3  -2  -9  285.05    5.60
   3   2   9  271.76    5.23
   3   2   9  278.78    6.61
  -3  -2  -9  259.89    6.96
  -3  -2 -10  889.84   12.85
   3   2  10  854.90   16.02
   3   2  10  862.98   14.71
  -3  -2 -10  903.09   15.06
  -3  -2 -10  889.77   12.77
   3   2  10  871.24   14.67
  -3  -2 -10  874.69   13.76
   3   2  10  881.62   12.68
  -3  -2 -10  890.65   13.10
   3   2  10  875.95   15.26
  -3  -2 -10  875.53   15.97
  -3  -2 -11  424.37    6.84
   3   2  11  428.56   10.31
   3   2  11  417.20    8.82
  -3  -2 -11  416.46    9.01
   3   2  11  413.68    8.98
  -3  -2 -11  405.96    6.74
  -3  -2 -11  418.61    7.80
  -3  -2 -11  426.65    6.95
   3   2  11  408.68    9.42
  -3  -2 -11  418.45   10.07
   3   2  12   33.41    2.30
   3   2  12   39.25    2.61
  -3  -2 -12   39.93    1.88
   3   2  12   37.30    2.92
   3   2  12   41.09    2.90
  -3  -2 -12   37.65    2.92
   3   2  13   51.79    2.85
   3   2  13   57.42    3.29
  -3  -2 -13   53.15    2.11
   3   2  13   48.93    3.48
   3   2  13   49.81    3.40
  -3  -2 -13   51.47    3.61
   3   2  14  199.96    5.90
   3   2  14  201.87    7.52
   3   2  14  190.78    6.22
  -3  -2 -14  207.09    7.60
   3   2  14  205.17    7.15
   3   2  14  206.24    6.67
   3   2  15   40.19    2.65
   3   2  15   38.24    3.11
  -3  -2 -15   37.12    3.42
   3   2  15   35.16    3.36
  -3  -2 -16   -0.62    1.59
   3   2  16    1.85    1.72
  -3  -2 -17   41.34    3.99
   3   2  17   41.88    4.01
  -3  -3  15    1.84    1.34
  -3  -3  14    7.54    1.81
  -3  -3  13  210.66    6.73
   3   3 -12   14.59    2.52
  -3  -3  12   13.57    1.81
  -3  -3  11  296.23    7.64
   3   3 -11  286.34    9.32
  -3  -3  11  306.05    8.64
  -3  -3  10   60.02    3.21
  -3  -3  10   68.35    4.19
  -3  -3  10   62.19    1.98
  -3  -3  10   65.64    3.17
   3   3 -10   56.62    3.90
  -3  -3  10   56.12    3.44
   3   3  -9   48.62    1.64
  -3  -3   9   48.97    2.59
   3   3  -9   40.49    2.62
  -3  -3   9   49.55    1.70
  -3  -3   9   43.06    1.58
  -3  -3   9   42.74    3.17
  -3  -3   9   46.04    1.83
  -3  -3   9   46.44    2.98
   3   3  -9   41.23    3.15
   3   3  -8   34.77    1.55
  -3  -3   8   36.44    2.09
   3   3  -8   36.45    2.39
  -3  -3   8   34.08    1.54
  -3  -3   8   36.54    2.82
  -3  -3   8   34.87    1.52
  -3  -3   8   33.49    1.58
  -3  -3   8   33.33    2.42
   3   3  -8   32.74    2.71
  -3  -3   7  301.33    6.34
  -3  -3   7  295.60    4.24
   3   3  -7  299.55    7.11
  -3  -3   7  296.51    5.59
  -3  -3   7  302.64    8.02
   3   3  -7  291.89    5.71
   3   3  -7  285.36    7.86
  -3  -3   7  291.39    7.21
  -3  -3   6  565.68    9.42
   3   3  -6  534.13   10.31
  -3  -3   6  549.45    8.98
  -3  -3   6  544.28   11.27
   3   3  -6  564.13   11.44
  -3  -3   6  530.63   10.37
   3   3  -6  570.32    9.33
  -3  -3   6  552.83    9.39
   3   3  -5   61.63    2.34
  -3  -3   5   56.33    2.33
  -3  -3   5   54.00    1.99
   3   3  -5   54.18    2.50
  -3  -3   5   64.59    3.05
  -3  -3   5   57.26    2.89
  -3  -3   5   60.21    2.62
   3   3  -5   54.34    2.89
   3   3  -4   19.07    1.34
  -3  -3   4   16.79    1.33
  -3  -3   4   18.38    1.03
  -3  -3   4   18.59    0.96
   3   3  -4   18.10    1.41
  -3  -3   4   19.30    1.42
   3   3  -4   18.53    1.67
  -3  -3   4   19.61    1.64
  -3  -3   4   16.31    1.56
  -3  -3   4   20.04    1.46
  -3  -3   3 1109.17   17.03
   3   3  -3 1183.70   17.76
  -3  -3   3 1114.09   16.57
  -3  -3   3 1162.80   15.68
   3   3  -3 1161.43   17.03
  -3  -3   3 1183.10   17.47
  -3  -3   3 1145.48   17.67
   3   3  -3 1124.47   17.03
  -3  -3   3 1119.80   17.07
  -3  -3   2  843.47   13.51
   3   3  -2  853.22   13.58
  -3  -3   2  853.81   12.63
  -3  -3   2  863.29   12.32
   3   3  -2  870.56   13.25
  -3  -3   2  864.64   13.29
   3   3  -2  859.63   12.47
  -3  -3   2  861.12   13.67
  -3  -3   2  850.47   13.50
   3   3  -2  868.42   13.54
   3   3  -1  623.46   10.52
  -3  -3   1  616.11   10.51
  -3  -3   1  630.04    9.57
  -3  -3   1  617.61    9.77
   3   3  -1  624.24    9.67
   3   3  -1  611.73   10.47
  -3  -3   1  624.39   10.44
  -3  -3   1  621.92   10.54
   3   3   0 1037.09   15.58
  -3  -3   0 1007.40   15.50
  -3  -3   0 1037.97   14.71
  -3  -3   0 1034.39   14.21
   3   3   0 1018.90   14.77
   3   3   0  997.78   15.37
  -3  -3   0 1017.52   15.36
  -3  -3   0 1017.72   15.61
  -3  -3  -1  552.27    9.58
  -3  -3  -1  553.32    8.97
  -3  -3  -1  539.16    7.78
   3   3   1  559.75    9.04
  -3  -3  -1  565.48    9.48
   3   3   1  545.50    9.43
  -3  -3  -1  555.30    9.61
   3   3   2  761.34   11.81
  -3  -3  -2  759.91   11.75
  -3  -3  -2  752.54   12.24
   3   3   2  756.84   12.23
  -3  -3  -2  755.79   12.22
  -3  -3  -3    0.09    0.64
   3   3   3    2.02    0.77
  -3  -3  -3    0.19    0.62
   3   3   3    0.42    0.55
  -3  -3  -3    0.68    0.68
   3   3   3    1.59    0.89
   3   3   3    0.54    0.40
   3   3   4  676.42   10.39
   3   3   4  645.15   10.85
  -3  -3  -4  661.44   11.07
  -3  -3  -4  669.76   11.20
  -3  -3  -4  649.10   10.06
  -3  -3  -4  660.82   11.03
   3   3   4  650.61   10.92
   3   3   5  111.50    3.33
   3   3   5  116.76    3.54
  -3  -3  -5  110.91    3.42
  -3  -3  -5  114.34    3.62
  -3  -3  -5  116.61    3.20
   3   3   5  105.84    3.34
  -3  -3  -5  116.90    3.49
  -3  -3  -5  110.30    3.42
  -3  -3  -6    3.39    0.82
  -3  -3  -6    3.31    0.79
   3   3   6    0.32    0.71
   3   3   6    0.94    0.81
  -3  -3  -6    1.65    0.70
  -3  -3  -6    1.63    0.70
  -3  -3  -6    0.56    0.66
  -3  -3  -7   26.05    1.58
   3   3   7   26.17    1.86
   3   3   7   22.63    1.68
  -3  -3  -7   27.37    1.79
   3   3   7   25.59    1.36
  -3  -3  -7   25.25    1.73
   3   3   7   26.28    1.58
  -3  -3  -7   27.34    1.63
  -3  -3  -7   27.91    1.84
   3   3   8  255.24    6.59
   3   3   8  255.87    6.16
  -3  -3  -8  253.71    6.12
   3   3   8  260.46    5.46
  -3  -3  -8  258.06    6.12
   3   3   8  257.46    6.13
  -3  -3  -8  253.57    6.37
  -3  -3  -8  249.40    5.52
   3   3   8  251.93    5.42
   3   3   9    0.87    0.61
  -3  -3  -9    0.35    0.40
  -3  -3  -9    0.17    0.54
   3   3   9    0.49    0.84
   3   3   9    1.62    0.77
   3   3   9    0.27    0.75
   3   3   9    0.89    0.85
  -3  -3  -9    0.64    0.72
  -3  -3  -9    0.47    0.60
  -3  -3  -9    1.20    0.93
  -3  -3 -10  232.26    4.67
   3   3  10  218.64    6.70
   3   3  10  221.94    5.95
  -3  -3 -10  233.92    6.09
   3   3  10  230.42    5.75
  -3  -3 -10  220.93    5.71
   3   3  10  227.37    4.79
   3   3  10  235.23    6.41
  -3  -3 -10  224.32    6.62
  -3  -3 -11   14.54    1.01
   3   3  11   12.61    1.76
  -3  -3 -11   15.81    1.61
   3   3  11   14.96    1.60
  -3  -3 -11   15.91    1.01
   3   3  11   14.09    1.59
  -3  -3 -11   16.50    1.48
   3   3  11   13.93    1.05
  -3  -3 -11   14.63    1.87
   3   3  11   14.73    1.77
  -3  -3 -12   19.38    1.06
   3   3  12   21.85    2.35
  -3  -3 -12   20.13    1.90
   3   3  12   19.60    1.90
  -3  -3 -12   22.03    1.10
   3   3  12   22.42    2.05
  -3  -3 -12   23.12    1.73
   3   3  12   21.82    1.12
   3   3  12   20.96    2.25
  -3  -3 -12   22.98    2.35
   3   3  13   89.28    4.84
  -3  -3 -13   89.50    3.91
   3   3  13  102.00    4.03
   3   3  13   92.90    4.12
  -3  -3 -13  101.86    3.50
   3   3  13  102.51    4.68
  -3  -3 -13   90.08    4.64
  -3  -3 -13   89.55    2.00
   3   3  14  457.45   12.19
   3   3  14  455.25   10.01
   3   3  14  464.78   11.59
  -3  -3 -14  479.14   12.16
  -3  -3 -14  485.71    9.00
   3   3  14  480.64   10.93
   3   3  15  190.19    5.83
   3   3  15  167.62    7.23
  -3  -3 -15  171.19    7.07
   3   3  16    2.51    1.87
  -3  -3 -16    1.86    1.70
  -3  -3 -17  430.99   12.68
  -3  -4  14    1.69    1.36
  -3  -4  13  203.17    6.50
   3   4 -13  182.52    7.96
  -3  -4  12   98.84    4.30
   3   4 -12   99.61    5.70
  -3  -4  11  139.91    4.94
  -3  -4  11  139.21    5.53
   3   4 -11  138.17    6.42
  -3  -4  10  339.09    7.97
   3   4 -10  343.31    8.42
  -3  -4  10  345.14    9.89
  -3  -4  10  358.81    9.01
   3   4 -10  346.14   10.09
   3   4 -10  339.09    6.00
   3   4  -9  559.21    9.10
  -3  -4   9  553.16    8.86
  -3  -4   9  557.93   10.53
   3   4  -9  534.94   10.99
  -3  -4   9  536.02    7.94
  -3  -4   9  550.74    7.97
  -3  -4   9  544.44   12.67
  -3  -4   9  541.72    8.65
  -3  -4   9  536.36    8.45
   3   4  -9  560.85   13.05
  -3  -4   9  557.25   11.52
  -3  -4   8  253.81    6.03
   3   4  -8  249.98    6.56
  -3  -4   8  257.60    7.67
  -3  -4   8  258.04    5.18
  -3  -4   8  249.58    4.56
   3   4  -8  264.45    8.03
  -3  -4   8  247.45    6.70
   3   4  -8  255.38    5.48
   3   4  -7  127.50    3.70
  -3  -4   7  133.15    3.83
   3   4  -7  127.73    4.26
  -3  -4   7  117.70    4.83
  -3  -4   7  123.77    2.98
  -3  -4   7  127.83    3.46
  -3  -4   7  122.75    5.07
   3   4  -7  127.36    5.15
  -3  -4   7  120.77    4.28
   3   4  -6   11.18    1.19
  -3  -4   6   12.22    1.10
   3   4  -6   12.33    1.33
  -3  -4   6   14.53    1.73
  -3  -4   6   11.44    0.94
  -3  -4   6   12.34    1.19
  -3  -4   6    6.17    1.36
  -3  -4   6   14.41    1.44
   3   4  -6   11.55    1.65
   3   4  -5  675.46   11.51
  -3  -4   5  650.76   10.36
   3   4  -5  647.32   10.50
   3   4  -5  659.18   11.45
  -3  -4   5  665.64   12.41
  -3  -4   5  664.73   11.00
  -3  -4   5  669.82   10.26
  -3  -4   5  659.56   12.81
   3   4  -5  654.87   12.82
  -3  -4   5  665.14   11.26
   3   4  -4  685.60   11.62
  -3  -4   4  667.41   11.50
  -3  -4   4  664.65   10.07
   3   4  -4  652.30   10.20
   3   4  -4  666.94   11.33
  -3  -4   4  680.71   12.07
  -3  -4   4  667.15   10.42
  -3  -4   4  671.24   11.21
  -3  -4   4  659.23   12.53
  -3  -4   4  675.37   10.90
   3   4  -4  669.75   12.63
  -3  -4   3  125.91    3.93
   3   4  -3  131.04    4.03
  -3  -4   3  128.91    2.83
   3   4  -3  128.30    2.91
   3   4  -3  139.16    3.82
  -3  -4   3  127.02    3.97
  -3  -4   3  123.66    3.73
  -3  -4   3  128.19    3.34
  -3  -4   3  117.16    4.18
   3   4  -3  130.04    4.34
  -3  -4   3  127.04    3.26
  -3  -4   2  259.35    6.06
   3   4  -2  259.36    6.07
   3   4  -2  251.80    4.40
  -3  -4   2  264.66    5.71
  -3  -4   2  264.53    5.90
  -3  -4   2  269.98    5.38
  -3  -4   2  254.75    4.73
  -3  -4   2  267.11    6.39
   3   4  -2  266.39    6.18
  -3  -4   1 2527.58   34.79
   3   4  -1 2528.48   34.85
   3   4  -1 2565.44   32.20
   3   4  -1 2522.23   34.91
  -3  -4   1 2528.91   33.74
   3   4  -1 2503.65   33.95
  -3  -4   1 2512.82   34.54
  -3  -4   1 2555.21   35.08
   3   4  -1 2530.22   35.12
  -3  -4   1 2517.21   32.26
  -3  -4   0  368.00    7.69
   3   4   0  369.37    7.64
   3   4   0  375.36    5.79
  -3  -4   0  384.69    7.09
  -3  -4   0  366.08    5.41
   3   4   0  379.34    7.18
  -3  -4   0  373.91    7.61
   3   4   0  372.96    7.80
  -3  -4   0  385.46    7.81
   3   4   0  392.14    7.86
  -3  -4  -1  185.34    4.93
   3   4   1  188.63    4.63
  -3  -4  -1  183.77    4.97
  -3  -4  -1  196.79    5.14
   3   4   1  196.82    5.11
  -3  -4  -1  186.47    4.53
  -3  -4  -2  290.11    6.53
   3   4   2  282.90    6.11
  -3  -4  -2  286.53    6.49
   3   4   2  286.91    6.57
  -3  -4  -2  289.37    6.08
   3   4   3   66.22    2.67
  -3  -4  -3   63.35    2.80
  -3  -4  -3   66.69    2.82
   3   4   3   68.22    2.80
   3   4   3   73.19    3.08
   3   4   3   65.42    2.79
   3   4   4   95.37    3.43
  -3  -4  -4   92.64    2.48
   3   4   4   96.95    3.36
  -3  -4  -4   94.31    3.53
   3   4   4   98.71    3.70
  -3  -4  -4   96.23    3.42
   3   4   4   94.13    3.35
  -3  -4  -5  290.45    5.57
  -3  -4  -5  287.27    6.38
   3   4   5  273.56    6.37
  -3  -4  -5  270.58    6.67
   3   4   5  285.06    6.45
   3   4   5  285.11    6.37
  -3  -4  -5  275.20    6.33
  -3  -4  -6  424.60    8.44
  -3  -4  -6  427.51    6.74
   3   4   6  423.12    8.56
  -3  -4  -6  427.71    8.90
  -3  -4  -6  419.95    7.80
  -3  -4  -6  411.22    8.28
   3   4   6  422.51    8.29
  -3  -4  -7    0.99    0.65
   3   4   7    3.88    0.89
   3   4   7    3.16    0.92
  -3  -4  -7    1.50    0.51
   3   4   7    2.02    0.86
  -3  -4  -7    1.11    0.74
  -3  -4  -7    0.82    0.75
  -3  -4  -7    1.18    0.70
   3   4   8   60.95    3.06
   3   4   8   57.14    2.84
  -3  -4  -8   61.12    2.98
  -3  -4  -8   54.76    2.75
   3   4   8   62.56    2.66
  -3  -4  -8   60.25    2.81
   3   4   9 1045.70   18.15
  -3  -4  -9 1046.99   17.44
   3   4   9 1066.82   17.40
  -3  -4  -9 1056.72   17.28
   3   4   9 1050.65   16.20
   3   4   9 1078.01   17.65
  -3  -4  -9 1050.76   17.55
   3   4  10   94.20    4.35
  -3  -4 -10  102.30    3.95
   3   4  10  107.70    4.08
  -3  -4 -10   95.78    3.89
   3   4  10  102.36    3.28
   3   4  10  112.68    4.36
  -3  -4 -10  106.90    4.34
   3   4  11  296.29    8.47
  -3  -4 -11  288.25    7.34
  -3  -4 -11  298.48    5.80
   3   4  11  301.63    7.50
  -3  -4 -11  302.87    7.41
   3   4  11  293.77    6.05
  -3  -4 -11  297.30    8.10
   3   4  11  306.17    8.08
   3   4  12  375.94   10.11
  -3  -4 -12  374.55    8.84
   3   4  12  381.20    8.84
  -3  -4 -12  370.38    8.56
   3   4  12  378.01    9.64
  -3  -4 -12  397.15    9.93
   3   4  12  388.86    6.97
  -3  -4 -12  390.35    6.79
  -3  -4 -13    7.70    0.79
   3   4  13    9.15    1.85
   3   4  13    7.26    1.47
  -3  -4 -13    6.27    1.37
  -3  -4 -13    6.70    1.28
   3   4  13    8.48    1.84
  -3  -4 -13    6.36    1.73
  -3  -4 -14  614.97   12.36
   3   4  14  587.70   14.29
  -3  -4 -14  618.99   11.66
  -3  -4 -14  603.33   14.11
   3   4  14  594.79   12.18
   3   4  15    1.20    1.55
  -3  -4 -15    0.85    1.52
   3   4  15    1.21    1.28
  -3  -4 -15    1.10    1.07
  -3  -4 -16   16.37    2.69
   3   4  16   16.40    2.85
  -3  -5  13  688.29   13.93
   3   5 -13  685.49   16.98
  -3  -5  13  684.49   17.08
  -3  -5  12  281.28    7.73
   3   5 -12  305.07   10.20
  -3  -5  12  302.65   10.30
  -3  -5  11  353.58    8.48
  -3  -5  11  345.38   10.81
   3   5 -11  348.16   10.79
   3   5 -10    3.53    0.81
  -3  -5  10    4.25    1.12
   3   5 -10    5.04    1.34
  -3  -5  10    4.28    1.82
   3   5 -10    3.40    1.54
   3   5  -9  145.63    4.11
  -3  -5   9  132.81    4.42
   3   5  -9  144.17    4.82
  -3  -5   9  132.35    5.72
  -3  -5   9  137.67    3.21
  -3  -5   9  138.23    3.56
  -3  -5   9  139.28    6.17
  -3  -5   9  133.08    4.85
   3   5  -9  131.33    5.96
   3   5  -8  158.72    4.56
   3   5  -8  145.74    4.53
  -3  -5   8  158.24    4.60
   3   5  -8  156.85    4.90
  -3  -5   8  161.42    6.06
  -3  -5   8  154.38    3.80
  -3  -5   8  156.66    3.94
  -3  -5   8  159.65    5.09
  -3  -5   8  142.18    6.10
   3   5  -8  171.60    6.49
   3   5  -7  196.84    5.38
  -3  -5   7  217.06    5.25
   3   5  -7  210.48    5.30
   3   5  -7  205.93    5.57
  -3  -5   7  218.65    6.76
  -3  -5   7  204.99    4.77
  -3  -5   7  206.14    4.80
  -3  -5   7  196.23    6.90
  -3  -5   7  203.18    5.54
   3   5  -7  203.07    6.95
   3   5  -6  188.21    5.28
  -3  -5   6  177.29    4.51
   3   5  -6  181.25    4.63
   3   5  -6  188.90    5.05
  -3  -5   6  181.17    5.92
  -3  -5   6  182.36    4.61
  -3  -5   6  190.01    4.56
  -3  -5   6  175.58    6.29
   3   5  -6  172.24    6.18
  -3  -5   6  176.03    4.82
   3   5  -5  581.95   10.96
   3   5  -5  571.55   10.92
  -3  -5   5  576.05    9.60
   3   5  -5  561.08    9.65
   3   5  -5  580.11   10.41
  -3  -5   5  561.44   11.37
  -3  -5   5  571.32    9.91
  -3  -5   5  570.75   10.16
  -3  -5   5  574.94   12.23
  -3  -5   5  569.88    9.87
   3   5  -5  556.48   12.07
   3   5  -4   52.35    2.71
   3   5  -4   52.95    2.72
   3   5  -4   50.48    2.06
  -3  -5   4   57.20    2.11
   3   5  -4   57.25    2.47
  -3  -5   4   49.86    2.70
  -3  -5   4   53.09    2.33
  -3  -5   4   57.43    2.58
  -3  -5   4   46.95    2.94
  -3  -5   4   58.23    2.18
   3   5  -4   53.09    3.10
   3   5  -3  288.11    6.95
   3   5  -3  281.71    5.42
   3   5  -3  278.50    6.11
  -3  -5   3  290.57    6.21
  -3  -5   3  276.97    6.47
  -3  -5   3  287.54    5.26
  -3  -5   3  279.41    7.38
   3   5  -3  286.01    6.96
  -3  -5   2    5.70    1.02
   3   5  -2    5.83    1.22
   3   5  -2    5.04    1.16
  -3  -5   2    5.73    0.61
  -3  -5   2    4.19    0.99
  -3  -5   2    4.46    1.10
   3   5  -2    4.74    0.73
   3   5  -1  853.95   12.52
  -3  -5   1  858.73   14.46
  -3  -5   1  867.79   13.91
   3   5  -1  886.76   14.86
  -3  -5   1  854.11   15.04
   3   5  -1  868.07   15.15
   3   5  -1  869.55   14.77
   3   5   0   64.51    2.12
   3   5   0   66.21    3.04
  -3  -5   0   60.83    2.89
   3   5   0   60.19    2.70
  -3  -5   0   68.22    2.77
   3   5   0   60.47    2.96
   3   5   0   69.38    3.21
  -3  -5   0   68.91    3.16
   3   5   1  299.61    6.89
  -3  -5  -1  319.67    7.39
  -3  -5  -1  321.56    6.86
   3   5   1  312.70    7.46
   3   5   2 2060.78   29.31
  -3  -5  -2 2033.60   29.79
   3   5   2 2070.59   30.00
  -3  -5  -2 2065.62   29.07
   3   5   3  735.01   12.90
  -3  -5  -3  726.70   13.34
   3   5   3  753.88   13.17
   3   5   3  741.99   13.52
   3   5   3  750.26   13.20
   3   5   4  243.82    6.26
  -3  -5  -4  251.46    4.47
  -3  -5  -4  238.92    6.46
   3   5   4  243.80    6.22
   3   5   4  244.29    6.62
   3   5   4  240.00    6.20
   3   5   5  141.22    4.62
  -3  -5  -5  148.89    3.52
  -3  -5  -5  155.31    4.64
  -3  -5  -5  141.99    3.18
   3   5   5  146.48    4.68
  -3  -5  -5  141.85    4.85
   3   5   5  150.85    4.90
   3   5   5  147.79    5.12
   3   5   5  148.54    4.66
   3   5   6  789.59   13.73
  -3  -5  -6  796.75   12.40
  -3  -5  -6  794.39   13.73
  -3  -5  -6  772.47   11.62
  -3  -5  -6  785.67   14.29
   3   5   6  790.10   14.25
   3   5   6  763.52   13.84
   3   5   6  802.39   14.74
   3   5   6  788.37   13.74
  -3  -5  -7  138.65    4.09
  -3  -5  -7  153.97    4.79
  -3  -5  -7  147.24    3.58
   3   5   7  145.33    5.03
  -3  -5  -7  148.57    5.08
   3   5   7  147.20    4.87
   3   5   7  142.61    4.58
   3   5   7  151.89    4.70
  -3  -5  -8  439.34    8.82
  -3  -5  -8  424.28    9.23
  -3  -5  -8  448.33    7.93
   3   5   8  420.14    9.61
  -3  -5  -8  440.74    9.79
   3   5   8  416.81    9.32
   3   5   8  437.93    8.95
   3   5   8  443.10    8.99
  -3  -5  -9  384.93    8.65
  -3  -5  -9  378.00    7.47
   3   5   9  366.59    8.68
  -3  -5  -9  381.35    9.07
   3   5   9  381.14    8.10
  -3  -5  -9  386.31    8.54
   3   5  10  210.71    6.81
  -3  -5 -10  197.65    5.96
  -3  -5 -10  214.64    5.39
  -3  -5 -10  201.58    6.31
   3   5  10  208.76    6.20
   3   5  10  215.92    5.53
  -3  -5 -10  201.21    6.16
   3   5  11  465.53   11.35
  -3  -5 -11  469.45   10.21
  -3  -5 -11  463.78   10.47
   3   5  11  473.37   10.41
   3   5  11  471.35   10.93
  -3  -5 -11  471.13   10.71
   3   5  11  484.58    9.14
   3   5  12    8.89    1.24
   3   5  12    7.39    1.73
   3   5  12    7.04    1.74
   3   5  12    7.88    1.62
  -3  -5 -12    6.89    1.42
  -3  -5 -12    7.06    1.55
  -3  -5 -12    7.83    1.63
   3   5  13    9.28    1.96
  -3  -5 -13    8.78    0.95
   3   5  13    8.26    1.62
  -3  -5 -13    8.42    1.50
  -3  -5 -13   11.79    1.76
   3   5  13    7.07    1.84
  -3  -5 -13   10.13    1.99
  -3  -5 -14   33.05    2.58
   3   5  14   35.30    3.39
   3   5  14   31.63    2.63
  -3  -5 -14   28.58    2.42
  -3  -5 -14   29.02    2.95
   3   5  15   58.77    3.49
   3   5  15   57.41    4.30
  -3  -5 -15   65.11    4.36
  -3  -5 -15   61.21    3.51
   3   5  16   92.94    5.77
  -3  -5 -16   98.53    5.61
  -3  -5 -16  108.52    4.68
  -3  -6  12    0.35    1.83
   3   6 -12    3.45    2.06
  -3  -6  12    4.09    1.51
  -3  -6  11    6.32    2.19
   3   6 -11    7.12    2.09
  -3  -6  11   10.16    1.68
   3   6 -10   22.15    1.78
  -3  -6  10   25.40    2.18
   3   6 -10   22.61    2.09
  -3  -6  10   25.28    3.13
   3   6 -10   19.40    2.69
   3   6  -9  302.54    7.21
   3   6  -9  310.77    7.49
  -3  -6   9  308.56    7.38
   3   6  -9  308.05    7.40
  -3  -6   9  310.91    6.69
  -3  -6   9  296.69    9.94
   3   6  -9  281.27    9.33
   3   6  -8    4.73    1.20
   3   6  -8    3.54    1.02
  -3  -6   8    3.18    1.14
   3   6  -8    3.96    1.06
  -3  -6   8    2.93    1.41
  -3  -6   8    4.79    1.05
  -3  -6   8    4.63    1.84
  -3  -6   8    4.18    0.90
   3   6  -8    2.93    1.66
   3   6  -7    9.25    1.63
   3   6  -7   10.32    1.58
  -3  -6   7    7.47    1.24
   3   6  -7    8.61    1.29
   3   6  -7    8.13    1.29
  -3  -6   7    6.80    1.82
  -3  -6   7    7.60    1.21
  -3  -6   7    5.84    1.64
  -3  -6   7    4.97    1.15
   3   6  -7   10.50    2.02
   3   6  -6  359.84    8.40
   3   6  -6  363.52    8.43
  -3  -6   6  357.44    7.37
   3   6  -6  352.74    7.47
   3   6  -6  353.67    7.54
  -3  -6   6  362.58    9.06
  -3  -6   6  345.60    7.39
  -3  -6   6  366.19    7.70
  -3  -6   6  342.29    9.76
   3   6  -6  348.56    9.65
  -3  -6   5    1.70    0.78
   3   6  -5    4.45    0.92
   3   6  -5    1.67    0.76
   3   6  -5    1.12    0.89
   3   6  -5    0.79    0.99
  -3  -6   5    1.37    0.84
  -3  -6   5    1.54    1.23
  -3  -6   5    1.32    0.85
   3   6  -5    1.54    1.19
   3   6  -4 1183.13   19.53
   3   6  -4 1174.69   17.90
  -3  -6   4 1197.70   18.62
  -3  -6   4 1190.39   18.54
   3   6  -4 1181.97   17.61
  -3  -6   4 1147.02   20.64
   3   6  -4 1162.30   19.50
  -3  -6   3    0.13    0.77
   3   6  -3    0.88    0.60
  -3  -6   3    1.36    0.99
  -3  -6   3    1.08    0.89
   3   6  -3    1.93    1.13
   3   6  -3    0.16    0.92
   3   6  -2  116.04    4.46
  -3  -6   2  113.99    4.14
  -3  -6   2  117.30    4.06
   3   6  -2  112.06    3.27
  -3  -6   2  112.55    4.63
   3   6  -2  111.32    4.40
   3   6  -1 2034.53   30.17
  -3  -6   1 1993.90   29.57
  -3  -6   1 2025.22   29.16
   3   6  -1 2009.37   27.56
  -3  -6   1 2059.46   30.63
   3   6  -1 1979.08   30.58
   3   6  -1 2044.67   30.13
   3   6   0  862.06   15.44
  -3  -6   0  877.87   15.29
  -3  -6   0  886.50   14.85
   3   6   0  865.78   13.46
   3   6   0  863.14   15.87
  -3  -6   0  854.95   15.68
   3   6   0  856.54   15.46
   3   6   1   43.02    2.66
   3   6   1   42.04    2.75
  -3  -6  -1   44.97    2.84
   3   6   1   37.20    2.49
  -3  -6  -1   46.55    2.79
  -3  -6  -1   43.49    2.47
   3   6   2   34.83    2.39
  -3  -6  -2   36.88    2.51
   3   6   2   35.67    2.44
   3   6   2   37.05    2.41
  -3  -6  -2   34.04    2.21
  -3  -6  -2   33.49    2.49
   3   6   2   34.49    2.50
   3   6   2   37.80    2.51
   3   6   3  394.35    9.08
  -3  -6  -3  390.92    9.19
   3   6   3  401.21    9.16
   3   6   3  409.58    9.01
  -3  -6  -3  422.11    8.88
   3   6   3  385.50    9.32
   3   6   3  408.15    9.15
   3   6   4  116.85    4.47
   3   6   4  117.83    4.54
  -3  -6  -4  123.23    4.73
   3   6   4  117.33    4.42
  -3  -6  -4  120.39    4.28
   3   6   4  130.93    4.93
   3   6   4  115.68    4.44
   3   6   5  433.73    9.52
  -3  -6  -5  428.15    9.24
   3   6   5  420.96    9.72
  -3  -6  -5  414.97    9.72
   3   6   5  414.70    9.35
   3   6   5  431.46   10.08
   3   6   5  409.26    9.44
   3   6   6   41.87    2.68
  -3  -6  -6   37.62    2.49
  -3  -6  -6   45.90    1.93
   3   6   6   45.90    2.92
  -3  -6  -6   39.81    2.84
   3   6   6   40.72    2.69
   3   6   6   36.82    2.88
   3   6   6   39.34    2.59
   3   6   7   20.14    1.96
  -3  -6  -7   20.92    1.57
  -3  -6  -7   19.01    1.87
  -3  -6  -7   20.65    1.41
   3   6   7   19.47    2.11
   3   6   7   17.27    1.98
   3   6   7   16.79    2.24
  -3  -6  -7   16.86    2.02
   3   6   7   24.08    2.11
   3   6   8  163.10    5.25
  -3  -6  -8  155.92    4.62
  -3  -6  -8  147.56    5.17
  -3  -6  -8  160.01    4.23
   3   6   8  151.00    5.58
   3   6   8  151.26    5.37
  -3  -6  -8  153.27    5.70
   3   6   8  155.14    5.97
   3   6   8  160.40    5.22
  -3  -6  -9  412.61    9.02
  -3  -6  -9  428.71    9.75
  -3  -6  -9  419.20    8.29
  -3  -6  -9  444.68   10.51
   3   6   9  428.79   10.29
   3   6   9  431.50    9.95
   3   6   9  427.79    9.35
   3   6   9  428.12    9.35
  -3  -6 -10  150.51    5.17
  -3  -6 -10  147.40    5.24
  -3  -6 -10  158.30    4.62
   3   6  10  152.84    5.51
   3   6  10  152.51    5.73
  -3  -6 -10  144.30    5.63
   3   6  10  152.95    4.97
   3   6  10  164.31    5.16
   3   6  11   80.83    4.43
  -3  -6 -11   93.76    4.18
  -3  -6 -11   99.23    3.75
   3   6  11   95.21    4.54
   3   6  11   95.40    4.36
  -3  -6 -11  100.65    4.70
  -3  -6 -11   94.14    4.28
   3   6  11   96.54    3.80
   3   6  12    1.08    1.03
   3   6  12   -0.51    1.43
   3   6  12    0.94    1.39
   3   6  12    0.59    1.39
  -3  -6 -12    0.37    1.06
  -3  -6 -12    2.12    1.45
  -3  -6 -12    1.26    1.26
  -3  -6 -13  173.00    6.27
   3   6  13  168.57    6.08
  -3  -6 -13  179.92    6.07
   3   6  13  178.46    7.20
   3   6  14  285.18    8.24
  -3  -6 -14  304.31    8.54
   3   6  14  290.04    9.73
  -3  -6 -14  301.29    8.22
  -3  -6 -15  115.71    5.02
   3   6  15  110.80    6.09
  -3  -6 -15  123.39    5.07
  -3  -6 -16   99.86    4.63
  -3  -7  11   17.00    2.21
  -3  -7  11   14.78    2.97
   3   7 -11   11.39    2.66
  -3  -7  10    6.27    1.56
   3   7 -10    4.59    1.36
   3   7 -10    7.29    1.40
   3   7 -10    5.19    1.24
  -3  -7  10    5.45    2.24
   3   7 -10    4.27    1.91
   3   7  -9  829.51   15.26
  -3  -7   9  840.46   15.00
   3   7  -9  830.78   15.01
   3   7  -9  844.40   14.55
  -3  -7   9  869.16   14.69
  -3  -7   9  846.56   18.81
   3   7  -9  813.19   18.43
   3   7  -8   93.56    4.13
   3   7  -8   98.18    4.31
  -3  -7   8   91.71    3.78
   3   7  -8   93.36    3.83
   3   7  -8   93.58    3.58
  -3  -7   8  100.84    3.93
  -3  -7   8   98.08    5.54
   3   7  -8   90.23    5.21
   3   7  -7  362.55    8.90
   3   7  -7  368.41    8.97
  -3  -7   7  343.58    7.89
   3   7  -7  359.96    8.09
   3   7  -7  348.76    7.63
  -3  -7   7  355.07    9.58
  -3  -7   7  346.41    8.15
  -3  -7   7  360.96    7.57
  -3  -7   7  353.94   10.55
   3   7  -7  382.89   10.80
   3   7  -6   65.57    3.55
   3   7  -6   65.15    2.95
   3   7  -6   63.35    2.77
   3   7  -6   66.24    3.55
  -3  -7   6   65.59    3.21
  -3  -7   6   60.67    2.89
  -3  -7   6   61.50    4.08
   3   7  -6   57.21    3.97
   3   7  -5    1.92    0.83
   3   7  -5    2.08    0.88
  -3  -7   5    2.49    1.06
  -3  -7   5    0.83    0.94
  -3  -7   5    2.50    1.25
   3   7  -5    3.40    1.33
   3   7  -5    2.79    1.26
   3   7  -4  576.95   12.05
   3   7  -4  561.00   10.08
  -3  -7   4  533.18   10.86
  -3  -7   4  560.01   11.27
   3   7  -4  560.29   10.24
  -3  -7   4  542.18   12.86
   3   7  -4  557.18   11.95
   3   7  -3   70.91    3.76
  -3  -7   3   76.06    3.53
  -3  -7   3   78.50    3.59
   3   7  -3   83.07    3.08
  -3  -7   3   72.00    4.16
   3   7  -3   80.21    3.98
  -3  -7   2    0.80    0.89
   3   7  -2    1.30    0.71
  -3  -7   2    0.22    1.17
  -3  -7   2   -0.16    0.97
   3   7  -2   -0.19    1.04
   3   7  -2    0.19    1.01
   3   7  -1  113.60    4.75
  -3  -7   1  106.72    4.39
  -3  -7   1  106.44    4.28
   3   7  -1  111.84    3.65
  -3  -7   1  103.78    4.79
   3   7  -1  105.19    4.81
   3   7  -1  101.00    4.56
   3   7   0  126.37    5.03
  -3  -7   0  120.95    4.73
  -3  -7   0  123.26    4.60
   3   7   0  131.67    4.03
  -3  -7   0  117.60    5.10
   3   7   0  112.51    4.94
   3   7   0  122.82    5.00
   3   7   1   77.00    3.87
   3   7   1   84.47    3.96
  -3  -7  -1   77.10    3.64
  -3  -7  -1   79.36    3.90
   3   7   1   77.77    3.17
  -3  -7  -1   83.83    4.20
   3   7   1   81.23    4.11
   3   7   1   81.48    3.98
   3   7   2  114.32    4.76
   3   7   2  110.00    4.78
  -3  -7  -2  117.49    4.97
   3   7   2  114.95    4.76
   3   7   2  127.16    4.92
  -3  -7  -2  117.71    4.54
  -3  -7  -2  118.21    4.87
   3   7   3  317.68    8.39
  -3  -7  -3  305.40    7.83
   3   7   3  300.69    8.23
  -3  -7  -3  308.33    8.37
   3   7   3  311.99    8.52
   3   7   3  308.18    8.22
   3   7   4   55.34    3.31
   3   7   4   51.24    3.22
  -3  -7  -4   48.62    3.24
   3   7   4   51.18    3.20
  -3  -7  -4   52.30    3.05
   3   7   4   49.35    3.14
   3   7   4   47.93    3.25
  -3  -7  -5    4.74    1.21
   3   7   5    4.31    1.36
   3   7   5    2.50    1.44
   3   7   5    4.74    1.29
  -3  -7  -5    2.51    1.22
   3   7   5    3.00    1.35
   3   7   5    3.07    1.17
   3   7   6  937.23   17.21
  -3  -7  -6  956.97   16.99
   3   7   6  943.93   17.77
   3   7   6  927.16   17.23
  -3  -7  -6  941.77   17.86
   3   7   6  944.82   17.90
   3   7   6  928.19   17.06
   3   7   7   51.79    3.22
  -3  -7  -7   48.23    3.06
  -3  -7  -7   47.18    2.28
  -3  -7  -7   52.37    3.55
   3   7   7   50.75    3.40
   3   7   7   55.20    3.39
   3   7   7   43.84    3.44
   3   7   7   48.62    3.11
   3   7   8  783.77   14.88
  -3  -7  -8  754.59   14.88
  -3  -7  -8  777.34   12.99
  -3  -7  -8  783.63   15.88
   3   7   8  783.82   15.29
   3   7   8  755.93   15.79
   3   7   8  763.77   16.04
   3   7   8  770.55   14.77
   3   7   9  120.62    4.80
  -3  -7  -9  105.71    4.60
  -3  -7  -9  110.00    3.80
   3   7   9  113.16    5.20
  -3  -7  -9  113.32    5.20
   3   7   9  106.20    4.81
   3   7   9  113.14    5.41
   3   7   9  114.84    4.65
   3   7  10   33.21    2.55
  -3  -7 -10   24.40    2.39
  -3  -7 -10   30.63    2.08
   3   7  10   33.47    3.01
   3   7  10   29.56    2.71
  -3  -7 -10   27.30    2.70
   3   7  10   28.47    3.16
   3   7  10   31.48    2.52
  -3  -7 -11  334.26    8.96
  -3  -7 -11  345.44    8.03
   3   7  11  337.21    9.70
  -3  -7 -11  360.90    9.94
   3   7  11  360.89    9.50
   3   7  11  358.96    8.67
   3   7  11  369.32    8.77
  -3  -7 -12   93.02    4.42
  -3  -7 -12   91.10    3.86
   3   7  12   87.26    4.95
   3   7  12   82.36    3.81
  -3  -7 -12   90.15    4.81
   3   7  12   97.51    4.94
   3   7  12   95.60    4.69
  -3  -7 -13    6.25    1.71
  -3  -7 -13    4.96    1.42
   3   7  13    6.15    2.06
   3   7  14   95.63    5.53
  -3  -7 -14   94.86    4.60
  -3  -7 -15  221.04    7.16
  -3  -8  10   21.67    2.36
  -3  -8  10   23.91    3.45
   3   8 -10   23.14    3.26
  -3  -8   9   13.55    2.31
   3   8  -9   14.22    1.94
   3   8  -9   12.18    1.52
   3   8  -9    7.67    1.71
   3   8  -9    9.61    1.82
  -3  -8   9   11.57    1.77
  -3  -8   9    8.01    2.27
   3   8  -9   10.94    2.47
   3   8  -8   29.11    2.66
   3   8  -8   24.94    2.26
   3   8  -8   27.54    1.96
   3   8  -8   22.35    2.47
  -3  -8   8   27.45    2.42
  -3  -8   8   22.71    3.09
   3   8  -8   24.40    3.19
   3   8  -7   73.09    4.04
   3   8  -7   61.24    3.20
   3   8  -7   67.17    2.90
   3   8  -7   67.12    3.82
  -3  -8   7   69.46    3.62
  -3  -8   7   63.06    3.04
  -3  -8   7   69.99    4.72
   3   8  -7   55.31    4.28
   3   8  -6  119.12    5.17
   3   8  -6  120.13    4.34
   3   8  -6  110.45    3.75
   3   8  -6  114.66    5.02
  -3  -8   6  117.76    4.31
  -3  -8   6  111.21    4.62
  -3  -8   6  117.46    5.94
   3   8  -6  116.56    5.94
   3   8  -5  242.85    7.61
   3   8  -5  240.90    5.85
   3   8  -5  243.90    6.44
  -3  -8   5  257.11    6.91
  -3  -8   5  261.74    7.38
  -3  -8   5  257.39    8.78
   3   8  -5  256.79    7.85
   3   8  -4   23.97    2.50
   3   8  -4   24.59    1.77
  -3  -8   4   25.11    2.28
  -3  -8   4   19.86    2.06
   3   8  -4   26.59    1.96
  -3  -8   4   25.12    2.87
   3   8  -4   26.78    2.57
   3   8  -3   24.10    2.51
  -3  -8   3   25.25    2.36
  -3  -8   3   24.21    2.24
   3   8  -3   25.69    1.95
  -3  -8   3   21.98    2.71
   3   8  -3   24.47    2.55
   3   8  -2  729.11   15.14
  -3  -8   2  758.08   14.61
  -3  -8   2  743.74   14.58
   3   8  -2  747.24   13.14
  -3  -8   2  731.80   15.84
   3   8  -2  730.63   15.34
   3   8  -1  205.02    6.91
  -3  -8   1  196.98    6.40
  -3  -8   1  194.23    6.49
   3   8  -1  194.70    5.47
  -3  -8   1  199.95    7.17
   3   8  -1  197.84    6.96
   3   8   0  238.95    7.54
  -3  -8   0  230.29    7.10
  -3  -8   0  241.48    7.40
   3   8   0  231.83    6.17
  -3  -8   0  231.62    7.82
   3   8   0  241.41    7.87
   3   8   0  245.17    7.73
  -3  -8  -1    0.20    0.93
   3   8   1    1.86    1.08
  -3  -8  -1    2.81    1.63
   3   8   1    0.69    1.33
   3   8   1    2.30    1.22
  -3  -8  -1    1.91    1.31
   3   8   1    3.27    1.33
   3   8   1    2.94    1.28
   3   8   2   57.62    3.62
  -3  -8  -2   72.74    4.26
   3   8   2   59.99    3.84
   3   8   2   65.09    3.83
  -3  -8  -2   62.91    3.56
  -3  -8  -2   69.16    3.95
   3   8   2   69.95    3.93
   3   8   3  594.55   13.20
  -3  -8  -3  588.40   12.61
   3   8   3  587.90   13.08
  -3  -8  -3  562.23   13.03
   3   8   3  606.83   13.19
   3   8   3  583.93   13.25
  -3  -8  -4    4.20    1.26
   3   8   4    3.00    1.36
   3   8   4    2.77    1.53
  -3  -8  -4    3.73    1.51
   3   8   4    2.03    1.27
   3   8   4    2.17    1.29
   3   8   5  113.02    5.10
  -3  -8  -5  105.17    5.24
   3   8   5  113.27    5.27
  -3  -8  -5  109.78    4.79
   3   8   5  108.50    5.24
   3   8   5  106.75    4.90
   3   8   6  249.92    7.85
  -3  -8  -6  259.50    8.36
   3   8   6  253.62    8.26
  -3  -8  -6  263.64    7.75
   3   8   6  243.78    8.15
   3   8   6  262.81    7.92
   3   8   7  129.28    5.49
  -3  -8  -7  136.29    5.44
   3   8   7  134.27    5.92
  -3  -8  -7  137.78    6.03
   3   8   7  134.99    5.96
   3   8   7  130.82    5.43
   3   8   8  174.90    6.44
  -3  -8  -8  190.42    6.61
  -3  -8  -8  192.36    5.34
   3   8   8  182.85    7.08
  -3  -8  -8  192.39    7.22
   3   8   8  188.59    7.19
   3   8   8  182.48    6.52
   3   8   9  254.15    7.81
  -3  -8  -9  256.82    7.87
   3   8   9  264.22    8.70
  -3  -8  -9  258.52    8.56
  -3  -8  -9  258.96    6.54
   3   8   9  248.56    8.51
   3   8   9  270.14    7.91
  -3  -8 -10    4.19    1.52
  -3  -8 -10    5.58    1.18
   3   8  10    1.35    1.49
   3   8  10    2.52    1.42
   3   8  10    3.26    1.49
  -3  -8 -11   14.71    2.11
  -3  -8 -11   17.93    1.85
   3   8  11   20.60    2.70
   3   8  11   17.88    2.33
   3   8  11   19.24    2.31
  -3  -8 -12   22.10    2.48
  -3  -8 -12   23.20    2.11
  -3  -8 -12   17.37    2.30
   3   8  12   18.88    2.72
   3   8  12   21.24    2.36
   3   8  12   19.51    2.35
  -3  -8 -13   91.16    4.07
   3   8  13   95.33    5.56
  -3  -8 -13   92.87    4.70
  -3  -8 -14   -0.46    1.46
  -3  -8 -15   31.86    2.99
  -3  -9   9  299.62    8.33
   3   9  -9  300.52   10.87
  -3  -9   9  302.96   11.08
   3   9  -9  312.99    8.99
  -3  -9   8  493.18   11.33
   3   9  -8  448.17   13.46
  -3  -9   8  501.46   14.21
   3   9  -8  482.25   11.90
   3   9  -7   38.70    3.29
   3   9  -7   39.78    2.79
  -3  -9   7   45.09    3.22
  -3  -9   7   43.17    4.12
   3   9  -7   40.92    4.11
   3   9  -6  247.92    8.22
   3   9  -6  252.29    7.01
   3   9  -6  247.59    5.90
  -3  -9   6  251.91    6.97
  -3  -9   6  258.95    7.83
  -3  -9   6  245.37    9.26
   3   9  -6  256.70    9.39
   3   9  -5  413.36   11.05
   3   9  -5  450.55    8.58
   3   9  -5  416.99    9.55
  -3  -9   5  436.53   10.75
  -3  -9   5  435.41   10.06
  -3  -9   5  414.21   12.41
   3   9  -5  452.82   11.56
   3   9  -4  119.77    5.61
   3   9  -4  119.29    3.86
  -3  -9   4  124.90    5.36
  -3  -9   4  131.43    5.15
   3   9  -4  121.12    4.55
  -3  -9   4  127.05    6.30
   3   9  -4  128.26    5.77
   3   9  -3  120.16    5.52
  -3  -9   3  108.44    4.82
  -3  -9   3  100.48    4.81
   3   9  -3  106.13    4.23
  -3  -9   3  122.14    6.05
   3   9  -3  121.16    5.63
   3   9  -2  223.82    7.84
  -3  -9   2  227.28    7.33
  -3  -9   2  242.05    7.66
   3   9  -2  226.86    6.39
  -3  -9   2  228.29    8.27
   3   9  -2  214.99    7.75
  -3  -9   1    1.80    1.34
   3   9  -1    2.70    1.18
  -3  -9   1    2.50    1.79
  -3  -9   1    5.15    1.68
   3   9  -1    1.99    1.46
   3   9  -1    4.69    1.78
   3   9   0  803.82   16.62
  -3  -9   0  785.49   16.08
  -3  -9   0  803.89   16.04
   3   9   0  762.37   14.38
  -3  -9   0  764.14   16.85
   3   9   0  772.46   16.78
   3   9   0  786.45   16.75
   3   9   1  169.02    6.63
  -3  -9  -1  155.60    6.15
  -3  -9  -1  162.86    6.35
   3   9   1  157.62    6.37
   3   9   1  163.72    5.53
  -3  -9  -1  154.18    6.61
   3   9   1  162.62    6.66
   3   9   1  153.17    6.46
   3   9   2    9.71    1.67
  -3  -9  -2    7.55    1.65
   3   9   2    9.15    1.89
   3   9   2    7.22    1.86
   3   9   2   11.43    2.18
  -3  -9  -2    6.97    1.91
   3   9   2    7.21    1.73
  -3  -9  -3   21.37    2.37
   3   9   3   24.10    2.65
   3   9   3   20.63    2.51
   3   9   3   17.75    2.38
   3   9   3   20.67    2.59
  -3  -9  -3   20.52    2.56
  -3  -9  -4   18.47    2.28
   3   9   4   18.12    2.35
   3   9   4   14.31    2.22
   3   9   4   18.59    2.52
   3   9   4   16.39    2.28
  -3  -9  -4   12.67    2.30
  -3  -9  -5   20.26    2.30
   3   9   5   18.50    2.48
  -3  -9  -5   14.63    2.49
   3   9   5   13.33    2.35
   3   9   5   14.78    2.22
   3   9   5   19.06    2.51
   3   9   6   43.06    3.51
   3   9   6   43.37    3.59
  -3  -9  -6   42.57    3.27
   3   9   6   40.36    3.49
   3   9   6   35.95    3.13
  -3  -9  -7  265.78    8.28
   3   9   7  252.70    8.85
   3   9   7  253.36    8.43
   3   9   7  267.56    8.47
  -3  -9  -8   54.11    3.73
  -3  -9  -8   46.36    2.70
   3   9   8   46.71    3.81
   3   9   8   55.34    3.83
   3   9   8   57.99    3.87
  -3  -9  -9  230.73    7.77
  -3  -9  -9  220.73    6.28
   3   9   9  219.36    8.34
   3   9   9  235.99    7.93
   3   9   9  240.37    7.83
   3   9  10  432.70   12.21
  -3  -9 -10  404.44    9.23
  -3  -9 -10  397.72   10.76
   3   9  10  427.16   10.95
   3   9  11  101.35    5.70
  -3  -9 -11   97.11    4.12
  -3  -9 -11   93.26    4.88
   3   9  11  100.02    4.92
  -3  -9 -12   24.01    2.74
   3   9  12   21.86    2.68
   3   9  12   17.22    2.90
  -3  -9 -13  195.69    7.21
  -3  -9 -14    1.97    1.84
   3  10  -9   63.47    4.16
  -3 -10   9   63.19    4.08
   3  10  -8  166.65    6.88
  -3 -10   8  173.22    6.59
   3  10  -7  110.92    6.60
  -3 -10   7   95.62    6.38
  -3 -10   7  109.26    5.25
   3  10  -7  120.18    5.88
  -3 -10   6   -0.74    1.56
   3  10  -6    0.75    1.25
  -3 -10   6   -0.73    2.51
   3  10  -6    1.98    1.83
  -3 -10   5    5.51    1.75
   3  10  -5    7.16    1.58
  -3 -10   5    4.90    2.35
  -3 -10   5    7.10    1.86
   3  10  -5    6.07    2.08
  -3 -10   4  101.70    5.17
  -3 -10   4  105.52    4.91
   3  10  -4  100.86    4.36
  -3 -10   4   93.72    5.82
   3  10  -4   99.04    5.49
  -3 -10   3   95.69    4.84
  -3 -10   3   97.04    5.11
   3  10  -3  101.09    4.39
  -3 -10   3   88.41    5.55
   3  10  -3  100.43    5.48
  -3 -10   2  439.03   11.47
  -3 -10   2  431.20   11.11
   3  10  -2  429.53   10.00
  -3 -10   2  436.08   12.59
   3  10  -2  428.16   12.07
  -3 -10   1   19.63    2.51
   3  10  -1   23.37    2.32
  -3 -10   1   20.71    3.13
  -3 -10   1   21.29    2.64
   3  10  -1   18.72    2.79
  -3 -10   0   85.19    4.81
   3  10   0   86.72    4.16
  -3 -10   0  101.44    5.74
   3  10   0   91.42    5.31
   3  10   1   89.28    5.02
  -3 -10  -1   83.01    4.70
   3  10   1   85.80    4.28
  -3 -10  -1   89.89    5.40
   3  10   1   79.33    4.96
   3  10   2  117.56    5.79
  -3 -10  -2  124.57    5.75
   3  10   2  112.41    4.97
   3  10   2  116.61    5.98
   3  10   3  429.77   12.03
  -3 -10  -3  449.23   11.75
   3  10   3  430.06   10.66
   3  10   3  440.88   12.31
   3  10   4  158.55    6.94
   3  10   4  152.76    6.85
  -3 -10  -4  148.08    6.33
  -3 -10  -5   15.04    2.22
   3  10   5   15.34    2.59
   3  10   5   15.38    2.63
   3  10   6  369.84   11.42
   3  10   6  369.72   11.06
  -3 -10  -6  364.55   10.48
   3  10   7  534.15   14.37
  -3 -10  -7  559.01   13.58
   3  10   7  562.40   14.05
  -3 -10  -8    7.35    1.43
  -3 -10  -8    5.13    1.79
   3  10   8    4.28    1.91
   3  10   8    5.46    1.95
   3  10   9   50.98    4.45
  -3 -10  -9   54.97    3.15
   3  10   9   46.85    3.84
  -3 -10  -9   53.21    3.92
   3  10  10  208.86    8.65
   3  10  10  212.32    7.85
  -3 -10 -10  207.37    7.74
  -3 -10 -11    2.45    1.73
   3  10  11    0.69    1.90
   3  10  11    2.66    1.84
  -3 -10 -12   76.03    4.71
   3  10  12   93.06    5.13
   3  11  -7    6.46    2.26
  -3 -11   7    5.71    2.09
   3  11  -6    0.95    1.97
  -3 -11   6    0.28    1.71
   3  11  -5  247.69    9.24
  -3 -11   5  250.87    8.69
  -3 -11   4   78.44    4.85
   3  11  -4   83.80    5.38
  -3 -11   4   86.21    5.81
  -3 -11   3   59.81    4.23
   3  11  -3   52.21    4.34
  -3 -11   3   54.19    4.81
  -3 -11   2  134.87    6.37
   3  11  -2  149.43    7.19
  -3 -11   2  138.52    7.25
  -3 -11   1  259.57    9.02
   3  11  -1  259.75    9.54
  -3 -11   1  269.83    9.97
  -3 -11   0  442.64   12.23
   3  11   0  443.13   12.90
  -3 -11   0  444.62   13.05
  -3 -11  -1  148.55    6.72
   3  11   1  145.97    7.02
   3  11   2   65.61    4.65
  -3 -11  -2   58.82    4.26
   3  11   2   65.48    4.80
  -3 -11  -3  224.14    8.34
   3  11   3  202.54    8.35
   3  11   3  230.20    9.03
   3  11   4  202.52    8.35
   3  11   4  198.98    8.23
  -3 -11  -4  190.22    7.64
   3  11   5   18.08    2.87
  -3 -11  -5   16.55    2.63
   3  11   5   22.98    3.17
   3  11   6   22.01    3.18
  -3 -11  -6   15.71    2.65
   3  11   6   12.89    2.72
   3  11   7   21.78    3.23
  -3 -11  -7   19.01    2.73
   3  11   7   17.98    2.93
  -3 -11  -8    1.79    1.84
   3  11   8    2.90    1.99
   3  11   9   38.83    3.81
   3  11  10  175.61    7.52
  -4   9  -3  101.54    6.00
  -4   9  -4   77.36    5.13
  -4   9  -5   40.65    3.82
  -4   9  -6  284.18    9.35
   4  -9   7    1.42    2.36
   4  -8  -6  113.51    5.39
   4  -8  -5   21.59    3.17
   4  -8  -5   21.73    2.79
   4  -8  -4    0.33    2.01
   4  -8  -4    1.07    1.79
   4  -8  -3   15.12    2.85
   4  -8  -3   13.85    2.38
   4  -8  -2  221.25    8.94
   4  -8  -2  220.28    8.17
  -4   8   2  229.16    9.26
   4  -8  -1   38.58    4.00
   4  -8  -1   35.77    3.49
  -4   8   1   34.97    3.79
   4  -8   0   51.38    4.44
  -4   8   0   54.30    4.60
   4  -8   0   48.16    3.97
   4  -8   1  286.40   10.21
  -4   8  -1  284.28    9.97
  -4   8  -2    6.63    1.97
   4  -8   2   11.83    2.55
   4  -8   3  994.99   18.16
   4  -8   3 1017.29   21.79
  -4   8  -3 1005.96   20.75
   4  -8   4   -0.86    1.77
  -4   8  -4    1.16    1.84
   4  -8   4    2.07    1.84
   4  -8   5  129.93    5.65
   4  -8   5  118.88    6.54
  -4   8  -5  122.34    5.89
   4  -8   6  191.59    7.15
   4  -8   6  203.80    8.40
  -4   8  -6  184.94    7.17
   4  -8   7    2.66    1.88
   4  -8   7    0.27    2.23
  -4   8  -7    3.39    1.76
   4  -8   8   21.69    3.11
   4  -8   8   22.70    3.05
  -4   8  -9    3.09    1.65
  -4   8  -9    0.96    2.02
   4  -8   9    1.53    1.93
  -4   8 -10   56.80    3.97
   4  -7  -9  133.21    5.90
   4  -7  -8   89.73    4.97
   4  -7  -7   55.89    3.55
   4  -7  -7   52.67    3.98
   4  -7  -6  141.61    5.70
  -4   7   6  142.93    7.25
   4  -7  -6  143.89    6.46
   4  -7  -5  389.40   10.15
  -4   7   5  379.26   12.07
   4  -7  -5  356.70   10.91
   4  -7  -4   16.89    2.38
  -4   7   4   19.23    2.09
  -4   7   4   26.11    3.32
   4  -7  -4   20.48    2.76
   4  -7  -3   -0.25    1.40
  -4   7   3    0.43    0.98
  -4   7   3    0.34    1.68
   4  -7  -3    1.21    1.82
  -4   7   2   67.24    4.80
   4  -7  -2   68.04    4.21
   4  -7  -2   62.69    4.62
  -4   7   2   67.48    2.98
  -4   7   1    3.81    1.96
   4  -7  -1    8.03    2.09
   4  -7   0  140.01    6.73
  -4   7   0  143.27    6.77
   4  -7   1   56.44    4.26
  -4   7  -1   52.00    4.10
   4  -7   2    7.66    1.79
  -4   7  -2    8.88    2.22
   4  -7   2    6.86    2.17
   4  -7   3    1.60    1.51
  -4   7  -3    4.12    1.85
   4  -7   3    3.11    1.81
   4  -7   4  204.93    6.63
   4  -7   4  212.65    8.28
  -4   7  -4  215.45    7.68
   4  -7   5   63.57    3.85
   4  -7   5   59.36    4.43
  -4   7  -5   71.14    4.29
   4  -7   6  169.26    6.40
   4  -7   6  176.26    7.39
  -4   7  -6  169.23    6.47
   4  -7   7   70.28    4.28
   4  -7   7   73.29    4.78
  -4   7  -7   85.94    4.40
   4  -7   8   92.12    5.11
   4  -7   8   86.51    5.13
  -4   7  -8   91.07    4.41
  -4   7  -9  140.54    6.49
   4  -7   9  145.75    6.51
   4  -7   9  141.69    6.53
  -4   7 -10  267.97    9.20
   4  -7  10  282.25    9.10
   4  -7  10  247.06    9.17
  -4   7 -10  265.23    8.50
  -4   7 -11   98.20    5.11
  -4   7 -11   85.27    5.24
   4  -7  11   99.50    5.25
   4  -7  11   94.06    5.78
   4  -7  12    4.32    1.88
  -4   7 -12    2.96    1.81
   4  -6  -9  132.62    5.56
  -4   6   9  126.37    6.68
   4  -6  -8  257.57    9.76
   4  -6  -8  260.66    8.15
  -4   6   8  248.17    9.38
   4  -6  -7   18.97    3.06
   4  -6  -7   14.32    1.85
   4  -6  -7   12.16    2.17
  -4   6   7   17.58    2.83
   4  -6  -6    6.96    1.68
  -4   6   6    6.49    2.22
   4  -6  -6    5.76    1.85
   4  -6  -5   13.30    1.95
   4  -6  -5   14.88    2.42
  -4   6   5   18.40    2.79
  -4   6   5   14.58    1.95
   4  -6  -4    1.25    1.34
   4  -6  -4    1.84    1.46
  -4   6   4    4.33    1.80
  -4   6   4    2.07    1.18
   4  -6  -3    1.30    1.35
   4  -6  -3    2.94    1.69
  -4   6   3    2.71    1.53
  -4   6   3    1.57    1.04
  -4   6   2  511.85   13.27
   4  -6  -2  530.82   13.05
  -4   6   2  486.95    9.68
  -4   6   1  138.52    6.35
   4  -6  -1  133.96    6.15
  -4   6   1  136.92    4.04
  -4   6   0   31.26    3.17
   4  -6   0   26.70    2.98
  -4   6   0   26.87    1.61
   4  -6   1  376.20    8.09
  -4   6  -1  388.68   10.78
   4  -6   1  377.68   10.82
   4  -6   2  330.40    7.75
  -4   6  -2  348.49    9.98
   4  -6   2  337.57   10.14
   4  -6   3  336.16    8.02
  -4   6  -3  323.31    9.48
   4  -6   3  334.40   10.11
   4  -6   4   63.63    3.42
  -4   6  -4   65.27    4.02
   4  -6   4   58.37    4.10
   4  -6   5  409.06    9.74
  -4   6  -5  393.42   10.23
   4  -6   5  397.41   11.16
   4  -6   6  202.26    6.76
  -4   6  -6  211.42    6.88
   4  -6   6  215.08    7.79
   4  -6   7  146.67    5.89
  -4   6  -7  153.00    5.61
   4  -6   7  151.58    6.43
   4  -6   8   -1.00    1.66
  -4   6  -8   -0.18    1.12
   4  -6   8    0.26    1.41
   4  -6   9   96.31    5.51
  -4   6  -9   91.80    3.98
   4  -6   9   88.14    4.95
  -4   6  -9   85.58    4.77
   4  -6   9   93.15    4.89
   4  -6  10   99.77    5.71
   4  -6  10  100.93    5.52
  -4   6 -10  100.23    5.00
  -4   6 -10  106.99    5.36
   4  -6  10  104.06    5.18
   4  -6  11   17.43    3.03
  -4   6 -11   28.51    3.01
  -4   6 -11   21.30    2.89
   4  -6  11   24.95    2.80
   4  -6  11   23.14    3.12
  -4   6 -12   11.36    2.27
  -4   6 -12   14.98    2.58
   4  -6  12    9.92    2.05
   4  -6  12    9.19    2.48
  -4   6 -13   -0.85    1.76
  -4   6 -13    2.62    2.04
  -4   5  11   34.74    3.72
  -4   5  10   85.73    5.42
   4  -5  -9   84.32    4.09
   4  -5  -9   75.74    5.20
  -4   5   9   81.14    5.18
   4  -5  -8   41.99    2.97
   4  -5  -8   45.06    4.07
  -4   5   8   44.47    2.96
   4  -5  -8   37.92    2.89
  -4   5   8   43.57    3.81
  -4   5   7   90.96    5.29
   4  -5  -7   87.61    3.64
   4  -5  -7   81.75    5.18
   4  -5  -7   80.84    4.08
   4  -5  -7   90.47    4.39
  -4   5   6   21.86    2.37
   4  -5  -6   23.73    2.55
   4  -5  -6   19.27    2.80
   4  -5  -6   20.33    2.14
  -4   5   6   17.17    2.89
   4  -5  -6   25.20    2.62
   4  -5  -5  871.78   15.71
  -4   5   5  855.48   18.35
   4  -5  -5  863.09   16.76
  -4   5   5  875.18   15.83
   4  -5  -5  887.53   17.18
   4  -5  -4    3.88    1.57
  -4   5   4    3.56    1.15
   4  -5  -4    6.23    1.45
  -4   5   4    4.68    1.64
   4  -5  -4    6.64    1.66
  -4   5   3   32.32    2.21
   4  -5  -3   27.74    2.66
  -4   5   3   28.28    2.88
  -4   5   3   31.73    2.89
   4  -5  -3   30.98    2.82
  -4   5   2  601.55   10.98
   4  -5  -2  607.28   13.34
  -4   5   2  571.34   13.96
  -4   5   2  574.92   13.06
   4  -5  -2  619.66   13.67
  -4   5   1  245.29    5.74
   4  -5  -1  243.10    7.77
  -4   5   1  255.12    8.24
  -4   5   1  241.50    7.57
   4  -5  -1  239.91    7.92
  -4   5   0  311.82    6.36
  -4   5   0  315.10    9.32
   4  -5   0  331.34    9.43
   4  -5   0  324.21    9.14
  -4   5   0  325.76    8.92
   4  -5   1   36.94    3.05
  -4   5  -1   38.68    3.10
   4  -5   1   38.07    2.11
  -4   5  -1   32.30    2.81
   4  -5   1   30.06    2.80
  -4   5  -2   12.57    1.93
   4  -5   2   15.88    2.19
   4  -5   2   12.88    1.46
  -4   5  -2   13.67    2.05
   4  -5   2   11.41    2.00
   4  -5   3  597.65   13.28
   4  -5   3  586.34   13.49
  -4   5  -3  591.78   12.96
   4  -5   3  579.21   10.99
  -4   5  -3  572.24   12.74
   4  -5   4  142.41    5.86
   4  -5   4  152.63    6.20
  -4   5  -4  151.25    5.67
   4  -5   4  153.09    4.94
  -4   5  -4  151.91    5.88
   4  -5   5   28.36    2.76
   4  -5   5   32.14    2.90
  -4   5  -5   29.05    2.52
   4  -5   5   31.46    2.41
  -4   5  -5   31.60    2.80
   4  -5   6  113.69    5.11
  -4   5  -6  116.56    4.73
   4  -5   6  120.04    4.82
  -4   5  -6  130.70    5.48
   4  -5   6  112.76    5.25
   4  -5   7   10.34    2.02
  -4   5  -7   11.99    2.10
   4  -5   7    8.09    1.73
  -4   5  -7    8.94    1.58
   4  -5   7    9.85    1.83
   4  -5   7    8.95    1.74
   4  -5   8  123.88    5.27
  -4   5  -8  126.58    4.60
   4  -5   8  127.43    5.50
   4  -5   8  132.19    5.55
   4  -5   8  132.54    5.97
   4  -5   9    3.75    1.58
   4  -5   9    6.53    1.99
   4  -5   9    8.20    1.73
  -4   5  -9    5.76    1.15
  -4   5  -9    5.89    1.76
   4  -5  10  595.21   14.61
   4  -5  10  616.08   13.05
  -4   5 -10  625.64   11.22
  -4   5 -10  611.65   13.76
   4  -5  10  615.05   13.36
  -4   5 -10  593.74   13.50
   4  -5  11   14.95    2.16
   4  -5  11   19.04    2.79
  -4   5 -11   18.33    2.08
   4  -5  11   17.46    2.26
  -4   5 -11   16.37    2.41
  -4   5 -11   18.67    2.43
   4  -5  12    2.95    1.45
   4  -5  12    3.67    1.50
  -4   5 -12    6.03    1.47
  -4   5 -12    4.56    1.71
  -4   5 -12    6.65    1.95
   4  -5  12    6.53    2.19
  -4   5 -13  428.77   11.39
  -4   5 -13  399.11   11.40
   4  -5  13  403.59   12.16
  -4   5 -14  118.49    5.90
  -4   5 -14  119.70    6.07
  -4   5 -15   35.20    3.62
  -4   4  12    0.84    1.79
  -4   4  11    3.40    1.85
  -4   4  10  101.91    5.45
   4  -4 -10  103.31    5.93
   4  -4  -9    4.99    1.29
  -4   4   9    4.10    1.33
   4  -4  -9    5.11    1.93
  -4   4   9    7.21    2.03
   4  -4  -9    5.65    1.28
  -4   4   8  454.71   12.14
   4  -4  -8  447.86   12.62
   4  -4  -8  486.77   10.26
  -4   4   8  470.22   10.05
   4  -4  -8  462.44   10.25
   4  -4  -7    1.70    1.18
  -4   4   7    3.39    1.29
   4  -4  -7    4.93    1.77
   4  -4  -7    2.71    0.82
  -4   4   7    3.45    1.58
   4  -4  -7    3.42    1.23
  -4   4   6   54.87    3.27
   4  -4  -6   57.77    4.09
   4  -4  -6   61.69    3.34
  -4   4   6   60.39    4.00
   4  -4  -6   53.26    2.69
  -4   4   6   52.00    3.49
   4  -4  -6   59.33    3.38
  -4   4   5  491.26   10.57
   4  -4  -5  492.28   10.91
  -4   4   5  505.22   12.35
   4  -4  -5  500.36    9.97
  -4   4   5  488.32    7.82
   4  -4  -5  514.13   11.23
   4  -4  -4  216.09    5.99
  -4   4   4  203.83    7.30
   4  -4  -4  210.54    6.59
  -4   4   4  209.23    6.00
   4  -4  -4  207.75    6.70
  -4   4   3   44.38    3.30
   4  -4  -3   50.65    3.18
   4  -4  -3   44.43    3.04
  -4   4   3   49.22    2.64
   4  -4  -2    1.62    1.19
  -4   4   2    0.19    1.25
  -4   4   2    1.13    1.01
   4  -4  -2   -0.19    1.19
  -4   4   2    0.24    1.28
  -4   4   2    1.30    0.87
   4  -4  -1    1.02    1.02
  -4   4   1   -0.55    1.12
  -4   4   1    0.41    0.73
  -4   4   1    2.40    1.17
   4  -4  -1   -0.97    1.20
  -4   4   1    0.24    1.18
  -4   4   0  509.18    8.96
  -4   4   0  512.87   11.75
   4  -4   0  520.22   11.78
  -4   4   0  541.43   12.58
   4  -4   0  508.12   11.49
  -4   4   0  500.10   11.11
   4  -4   1  165.76    6.05
  -4   4  -1  167.78    6.53
   4  -4   1  178.21    6.16
   4  -4   1  177.93    4.24
  -4   4  -1  186.47    6.30
  -4   4  -1  178.93    5.89
   4  -4   2  282.07    8.11
   4  -4   2  279.65    7.96
  -4   4  -2  265.15    8.64
  -4   4  -2  287.16    7.99
   4  -4   2  284.39    6.06
  -4   4  -2  288.74    7.77
  -4   4  -3    3.98    1.45
   4  -4   3    5.52    1.05
  -4   4  -3    7.99    1.54
   4  -4   3    5.52    1.50
  -4   4  -3    8.67    1.75
   4  -4   3    5.57    1.46
  -4   4  -4    1.30    1.17
   4  -4   4    2.06    1.17
   4  -4   4    0.78    0.84
  -4   4  -4    0.36    0.96
  -4   4  -4    0.72    1.23
   4  -4   4    1.97    1.20
  -4   4  -5 1120.78   20.84
   4  -4   5 1098.26   19.56
   4  -4   5 1110.93   19.82
  -4   4  -5 1119.14   18.90
   4  -4   5 1109.01   18.29
  -4   4  -5 1131.67   19.58
  -4   4  -6   32.54    2.36
   4  -4   6   28.80    2.58
  -4   4  -6   32.63    2.96
   4  -4   6   26.44    2.37
   4  -4   6   28.21    2.62
  -4   4  -6   28.33    2.60
  -4   4  -7  674.08   12.51
   4  -4   7  660.61   13.69
   4  -4   7  661.51   14.29
  -4   4  -7  659.55   13.87
   4  -4   7  670.25   13.52
   4  -4   8    4.27    1.34
   4  -4   8    2.11    1.27
  -4   4  -8    5.86    1.60
   4  -4   8    5.08    1.41
  -4   4  -8    3.84    1.04
  -4   4  -8    3.15    1.32
   4  -4   9  100.18    4.33
   4  -4   9   90.95    4.24
  -4   4  -9   90.68    3.45
  -4   4  -9   99.59    4.87
   4  -4   9   99.13    4.99
  -4   4  -9  103.54    4.52
   4  -4  10 1004.20   19.89
   4  -4  10 1033.33   17.85
   4  -4  10 1005.57   18.00
  -4   4 -10 1017.39   15.87
  -4   4 -10 1035.81   17.51
  -4   4 -10  991.06   18.43
   4  -4  11  156.09    5.29
   4  -4  11  157.09    6.68
   4  -4  11  159.49    5.47
  -4   4 -11  156.74    5.19
  -4   4 -11  158.71    6.36
  -4   4 -11  155.76    5.93
   4  -4  12  329.07    8.02
   4  -4  12  304.73    9.97
  -4   4 -12  332.29    7.90
   4  -4  12  329.66    8.21
  -4   4 -12  337.95    9.35
  -4   4 -12  321.93    9.73
   4  -4  13   82.15    3.66
   4  -4  13   82.01    5.11
  -4   4 -13   86.79    4.62
  -4   4 -13   72.89    4.64
   4  -4  14   16.37    2.79
  -4   4 -14   15.93    2.60
  -4   4 -14   16.40    2.49
  -4   4 -15   19.54    3.06
  -4   4 -15   19.27    2.80
  -4   4 -16    7.80    2.31
  -4   3  12   15.82    2.58
  -4   3  12   19.12    2.55
   4  -3 -11  128.16    6.63
  -4   3  11  113.16    5.48
  -4   3  10    2.75    1.68
   4  -3 -10    1.58    1.76
  -4   3   9  138.49    5.94
   4  -3  -9  131.28    4.24
   4  -3  -9  135.47    6.53
   4  -3  -9  144.75    4.52
  -4   3   9  139.68    4.52
  -4   3   8  100.24    4.94
   4  -3  -8   98.32    3.74
   4  -3  -8  102.21    5.43
  -4   3   8  101.80    5.03
  -4   3   8   98.14    3.79
   4  -3  -8   94.76    3.80
   4  -3  -7  537.00   10.85
  -4   3   7  547.56   12.35
  -4   3   7  513.56   12.29
  -4   3   7  528.53   11.62
   4  -3  -7  537.08   13.27
   4  -3  -7  541.11   10.72
   4  -3  -7  539.15    9.26
  -4   3   7  536.52   12.63
  -4   3   7  545.21    9.20
  -4   3   7  551.00   10.69
   4  -3  -6   38.70    2.54
  -4   3   6   33.17    2.84
  -4   3   6   35.63    2.74
  -4   3   6   34.53    2.58
   4  -3  -6   37.72    2.47
   4  -3  -6   40.71    3.32
  -4   3   6   34.80    2.93
   4  -3  -6   38.78    2.01
  -4   3   6   41.33    1.76
  -4   3   6   41.07    2.50
  -4   3   5  172.10    5.27
  -4   3   5  163.44    5.35
   4  -3  -5  165.96    5.32
  -4   3   5  170.11    5.98
   4  -3  -5  164.26    6.51
   4  -3  -5  169.18    4.61
  -4   3   5  161.25    6.23
  -4   3   5  168.32    3.45
   4  -3  -5  166.05    5.37
  -4   3   4  256.08    7.61
   4  -3  -4  263.97    7.02
   4  -3  -4  259.27    7.07
  -4   3   4  263.15    4.30
  -4   3   4  268.48    7.94
  -4   3   4  273.93    6.84
  -4   3   3  227.11    7.16
   4  -3  -3  247.10    6.77
   4  -3  -3  238.02    6.78
  -4   3   3  247.93    7.47
  -4   3   3  243.24    6.12
   4  -3  -2   71.86    3.53
  -4   3   2   69.32    3.83
   4  -3  -2   77.21    3.71
  -4   3   2   67.67    3.69
  -4   3   2   78.77    3.06
  -4   3   1 1107.07   16.59
   4  -3  -1 1079.24   18.60
  -4   3   1 1072.69   19.38
   4  -3  -1 1071.16   18.42
  -4   3   1 1082.93   19.09
  -4   3   1 1074.81   18.16
  -4   3   0   28.33    1.59
  -4   3   0   25.44    2.39
   4  -3   0   26.16    2.19
  -4   3   0   25.72    2.12
  -4   3   0   29.15    2.33
   4  -3   0   27.87    2.26
  -4   3  -1  139.83    5.36
   4  -3   1  135.55    4.91
  -4   3  -1  133.87    4.66
   4  -3   1  134.95    3.14
  -4   3  -1  131.54    4.93
   4  -3   1  131.58    4.90
  -4   3  -2 1178.26   20.90
   4  -3   2 1188.67   20.09
  -4   3  -2 1250.59   20.21
   4  -3   2 1229.97   17.37
   4  -3   2 1215.75   20.31
  -4   3  -2 1202.31   19.72
   4  -3   3    0.70    0.86
  -4   3  -3   -0.31    1.00
   4  -3   3    0.73    0.55
  -4   3  -3    0.32    0.85
   4  -3   3    0.17    0.90
  -4   3  -3   -0.40    0.94
   4  -3   4 1457.12   23.45
  -4   3  -4 1456.79   24.30
   4  -3   4 1464.54   23.48
  -4   3  -4 1501.44   23.27
  -4   3  -4 1470.44   22.92
   4  -3   4 1457.99   23.59
  -4   3  -5  138.93    5.42
   4  -3   5  131.99    4.87
  -4   3  -5  138.97    4.64
   4  -3   5  134.45    4.98
   4  -3   5  139.44    5.08
  -4   3  -5  129.08    4.80
   4  -3   6    2.74    1.09
   4  -3   6    2.23    1.10
  -4   3  -6    0.70    1.03
  -4   3  -6    3.40    0.99
   4  -3   6    1.48    0.94
  -4   3  -6    2.44    1.27
  -4   3  -7  729.95   14.75
   4  -3   7  742.78   13.84
  -4   3  -7  737.09   14.43
   4  -3   7  723.82   14.52
  -4   3  -7  747.09   12.91
   4  -3   7  734.21   13.96
   4  -3   8   40.64    2.68
   4  -3   8   48.38    3.21
  -4   3  -8   47.40    3.12
  -4   3  -8   43.50    3.06
   4  -3   8   42.54    2.66
  -4   3  -8   47.79    2.41
  -4   3  -8   46.41    2.75
   4  -3   9   33.56    2.43
  -4   3  -9   31.35    2.69
   4  -3   9   32.65    2.82
   4  -3   9   31.05    2.65
   4  -3   9   30.99    2.30
  -4   3  -9   34.10    2.65
  -4   3  -9   31.08    1.86
  -4   3  -9   36.30    2.55
  -4   3  -9   34.69    2.33
   4  -3  10    0.59    0.95
  -4   3 -10    3.51    1.09
   4  -3  10    1.87    1.06
  -4   3 -10    2.23    1.48
   4  -3  10    1.89    1.32
   4  -3  10    2.45    1.39
  -4   3 -10    1.72    0.71
  -4   3 -10    1.79    1.17
   4  -3  11    2.27    1.09
  -4   3 -11    0.27    0.89
   4  -3  11    1.93    1.11
   4  -3  11    1.01    1.31
   4  -3  11    0.42    1.26
  -4   3 -11    2.46    0.68
  -4   3 -11    1.66    1.31
  -4   3 -11    1.36    1.24
   4  -3  12   68.73    4.44
   4  -3  12   68.95    3.93
   4  -3  12   73.94    3.27
  -4   3 -12   67.52    3.79
  -4   3 -12   59.79    4.06
  -4   3 -12   70.92    3.16
   4  -3  12   68.17    3.11
   4  -3  13  147.15    6.60
  -4   3 -13  139.90    4.45
   4  -3  13  154.39    4.64
  -4   3 -13  135.73    5.69
  -4   3 -13  150.48    6.49
   4  -3  14  416.97   12.09
  -4   3 -14  437.07   12.04
  -4   3 -14  433.03   11.10
   4  -3  15   28.65    3.46
  -4   3 -15   19.74    3.09
  -4   3 -15   26.34    2.95
  -4   3 -16   15.14    2.49
  -4   2  13  145.43    6.31
  -4   2  12    3.03    1.41
   4  -2 -12    3.70    1.98
  -4   2  12    4.62    1.71
  -4   2  11   13.05    2.04
  -4   2  11   12.16    2.06
   4  -2 -11   13.97    2.60
   4  -2 -10  573.40   14.65
  -4   2  10  625.69   13.43
   4  -2  -9  265.82    8.96
  -4   2   9  261.88    7.92
   4  -2  -9  267.50    6.05
  -4   2   9  274.44    6.29
  -4   2   8  145.41    5.76
  -4   2   8  142.55    5.80
  -4   2   8  124.04    5.11
   4  -2  -8  125.75    5.88
  -4   2   8  130.71    5.38
  -4   2   8  128.60    4.14
   4  -2  -8  131.95    4.09
   4  -2  -7    0.25    0.71
  -4   2   7    0.21    1.09
  -4   2   7   -0.18    1.03
  -4   2   7    0.82    1.09
   4  -2  -7    0.49    1.28
   4  -2  -7    0.49    0.48
  -4   2   7    0.82    1.10
   4  -2  -7    0.24    0.70
  -4   2   7   -0.25    0.85
  -4   2   7   -0.49    1.05
   4  -2  -6  264.35    6.45
  -4   2   6  241.82    7.18
  -4   2   6  243.93    7.48
  -4   2   6  258.69    7.11
   4  -2  -6  254.14    6.26
  -4   2   6  266.10    7.07
   4  -2  -6  257.69    8.08
   4  -2  -6  265.92    5.16
  -4   2   6  247.87    7.50
  -4   2   6  265.53    6.38
   4  -2  -5  221.89    5.95
  -4   2   5  232.39    6.61
  -4   2   5  224.75    6.31
  -4   2   5  224.66    6.53
   4  -2  -5  231.29    5.96
   4  -2  -5  218.61    7.21
   4  -2  -5  234.61    5.01
  -4   2   5  232.56    4.32
  -4   2   5  221.68    6.85
  -4   2   5  222.29    5.87
  -4   2   4  610.02   11.65
   4  -2  -4  618.97   11.69
   4  -2  -4  609.83   11.51
  -4   2   4  621.92   12.32
  -4   2   4  597.98   12.58
  -4   2   4  627.88    8.59
  -4   2   4  618.19   11.41
  -4   2   3    0.12    0.75
   4  -2  -3    0.25    0.70
   4  -2  -3    0.43    0.71
  -4   2   3    1.23    0.95
   4  -2  -3    0.41    0.83
  -4   2   3    0.51    0.90
  -4   2   3    0.17    0.85
  -4   2   2  136.50    4.09
   4  -2  -2  139.40    4.65
  -4   2   2  144.23    5.08
   4  -2  -2  143.59    4.67
  -4   2   2  147.51    5.10
   4  -2  -2  133.39    4.11
  -4   2   1 1535.68   22.20
   4  -2  -1 1577.62   23.84
  -4   2   1 1553.11   24.42
   4  -2  -1 1558.69   23.59
  -4   2   1 1580.41   24.26
  -4   2   1 1548.95   23.26
   4  -2  -1 1529.51   22.26
   4  -2   0   21.53    1.43
  -4   2   0   20.76    1.36
   4  -2   0   21.97    1.87
  -4   2   0   22.75    2.02
   4  -2   0   21.06    1.83
  -4   2   0   20.50    1.79
  -4   2   0   20.14    1.73
   4  -2   1  292.08    5.67
   4  -2   1  299.99    7.32
  -4   2  -1  306.83    7.74
   4  -2   1  291.89    7.14
  -4   2  -1  293.20    7.28
  -4   2  -1  298.94    6.90
   4  -2   2  136.23    3.19
   4  -2   2  134.26    4.57
  -4   2  -2  132.05    4.80
   4  -2   2  134.34    4.53
   4  -2   2  133.83    3.08
  -4   2  -2  133.96    4.54
  -4   2  -2  133.17    4.31
   4  -2   3  185.58    3.68
   4  -2   3  190.87    5.56
  -4   2  -3  187.68    5.85
   4  -2   3  191.75    5.53
  -4   2  -3  193.09    5.42
  -4   2  -3  187.80    5.30
   4  -2   4    6.27    1.20
  -4   2  -4    7.60    1.27
   4  -2   4    6.33    0.60
   4  -2   4    6.09    1.17
  -4   2  -4    4.39    1.10
  -4   2  -4    5.92    1.08
   4  -2   4    5.57    1.09
  -4   2  -5 2339.41   34.22
   4  -2   5 2350.75   33.38
  -4   2  -5 2349.94   33.47
   4  -2   5 2343.42   33.69
  -4   2  -5 2339.10   32.78
   4  -2   5 2292.52   33.48
   4  -2   6  585.61   11.40
   4  -2   6  608.56   11.90
  -4   2  -6  588.24   11.62
  -4   2  -6  561.83   11.89
   4  -2   6  592.80   11.28
  -4   2  -6  586.99   10.68
  -4   2  -6  596.47   11.05
  -4   2  -7   64.14    2.93
  -4   2  -7   58.68    3.20
   4  -2   7   62.92    3.34
   4  -2   7   62.10    3.05
   4  -2   7   62.98    3.02
  -4   2  -7   65.24    3.37
  -4   2  -7   63.95    2.68
  -4   2  -7   63.47    2.83
  -4   2  -8   25.12    1.86
  -4   2  -8   23.55    2.22
   4  -2   8   25.40    2.26
   4  -2   8   26.23    2.25
   4  -2   8   23.93    1.92
  -4   2  -8   23.14    2.09
   4  -2   8   27.30    1.98
  -4   2  -8   23.17    1.57
  -4   2  -8   22.13    1.82
  -4   2  -9  200.86    5.43
   4  -2   9  200.07    5.57
  -4   2  -9  217.25    6.68
   4  -2   9  196.78    6.56
   4  -2   9  203.72    3.68
   4  -2   9  205.74    6.41
  -4   2  -9  195.96    6.02
   4  -2   9  198.49    5.46
  -4   2  -9  202.32    4.76
  -4   2  -9  202.36    5.70
  -4   2 -10   13.32    1.76
  -4   2 -10   13.88    1.48
   4  -2  10   15.02    1.55
   4  -2  10   10.25    1.75
  -4   2 -10   17.40    2.20
   4  -2  10   13.41    0.92
   4  -2  10   14.18    1.48
   4  -2  10   15.34    1.88
  -4   2 -10   12.26    1.07
  -4   2 -10   16.68    2.06
  -4   2 -10   13.31    1.64
   4  -2  11  269.03    6.44
  -4   2 -11  249.52    8.02
   4  -2  11  260.25    8.25
   4  -2  11  270.69    7.63
   4  -2  11  270.88    5.01
   4  -2  11  281.17    6.39
  -4   2 -11  267.94    5.03
  -4   2 -11  268.92    6.37
  -4   2 -11  268.51    7.30
  -4   2 -11  270.11    8.25
   4  -2  12  277.03    6.37
   4  -2  12  277.02    8.72
  -4   2 -12  277.97    6.42
  -4   2 -12  284.30    8.75
  -4   2 -12  285.63    7.86
   4  -2  12  280.11    7.86
   4  -2  12  281.13    5.37
   4  -2  13   28.99    1.80
   4  -2  13   21.82    2.72
  -4   2 -13   26.49    1.81
   4  -2  13   23.47    2.44
  -4   2 -13   27.66    2.97
  -4   2 -13   33.26    2.73
  -4   2 -14  547.09   13.75
  -4   2 -14  554.30   12.62
   4  -2  14  543.26   13.85
  -4   2 -15    0.24    1.60
   4  -2  15   -0.62    1.74
  -4   2 -15    1.24    1.93
   4  -2  16   59.65    4.62
  -4   2 -16   64.66    4.25
  -4   2 -16   63.82    4.61
  -4   1  14  129.33    5.91
  -4   1  13  632.86   14.25
  -4   1  12  452.25   10.40
   4  -1 -12  461.21   12.99
  -4   1  12  446.23   11.21
  -4   1  11  458.41   10.50
   4  -1 -11  448.32   12.58
  -4   1  11  450.94   10.95
  -4   1  10   43.86    3.07
   4  -1 -10   48.28    3.79
  -4   1  10   39.78    2.90
   4  -1  -9   42.90    3.51
  -4   1   9   49.32    3.16
  -4   1   9   46.17    3.46
  -4   1   9   48.41    2.28
  -4   1   8  113.53    4.98
  -4   1   8  113.78    5.03
  -4   1   8  109.59    4.69
  -4   1   8  106.40    3.84
   4  -1  -8  113.90    5.35
  -4   1   8  105.95    4.48
  -4   1   8  111.19    3.59
   4  -1  -8  114.33    3.42
   4  -1  -7  105.45    3.39
  -4   1   7  108.67    4.48
  -4   1   7  114.12    4.78
  -4   1   7  105.09    4.71
  -4   1   7  102.47    3.82
   4  -1  -7  103.53    4.98
  -4   1   7  105.01    4.40
  -4   1   7  109.63    3.63
   4  -1  -6  132.39    3.99
  -4   1   6  136.55    4.99
  -4   1   6  136.51    5.17
   4  -1  -6  138.02    2.68
  -4   1   6  133.82    4.84
   4  -1  -6  130.97    5.40
  -4   1   6  141.13    4.55
  -4   1   6  131.15    4.92
  -4   1   6  131.14    4.06
  -4   1   5  197.41    5.19
   4  -1  -5  196.86    5.14
   4  -1  -5  197.15    5.76
  -4   1   5  205.26    5.82
   4  -1  -5  203.94    6.58
   4  -1  -5  204.28    5.12
  -4   1   5  201.40    5.66
   4  -1  -5  201.84    3.96
  -4   1   5  201.02    6.09
  -4   1   5  203.69    5.96
  -4   1   4  220.05    5.47
   4  -1  -4  212.93    5.74
  -4   1   4  209.10    5.71
   4  -1  -4  209.46    5.37
   4  -1  -4  209.48    6.41
   4  -1  -4  204.85    5.24
  -4   1   4  208.96    5.79
  -4   1   4  198.83    6.04
  -4   1   4  212.66    5.78
  -4   1   3  283.75    6.64
  -4   1   3  293.87    6.68
   4  -1  -3  301.09    6.79
   4  -1  -3  283.57    6.64
  -4   1   3  293.16    7.07
   4  -1  -3  295.80    6.63
  -4   1   3  285.52    7.24
  -4   1   3  295.17    6.62
   4  -1  -2  300.22    6.68
  -4   1   2  311.73    6.70
   4  -1  -2  307.92    6.95
   4  -1  -2  317.26    6.95
  -4   1   2  308.68    7.35
  -4   1   2  321.15    7.52
  -4   1   2  311.79    6.88
  -4   1   1  450.80    8.61
   4  -1  -1  456.11    8.46
  -4   1   1  460.62    8.53
  -4   1   1  457.90    9.41
   4  -1  -1  462.16    9.14
   4  -1  -1  478.32    9.17
  -4   1   1  461.17    9.51
  -4   1   1  449.91    9.38
  -4   1   1  474.88    9.03
   4  -1   0   13.32    1.13
   4  -1   0   13.13    1.34
  -4   1   0    9.23    1.28
   4  -1   0   12.70    1.37
  -4   1   0   13.15    1.44
  -4   1   0   12.27    1.26
  -4   1   0   11.83    1.27
  -4   1  -1   15.18    1.32
   4  -1   1   14.76    1.13
   4  -1   1   14.50    1.42
   4  -1   1   13.91    1.38
   4  -1   1   13.27    0.53
  -4   1  -1   14.86    1.42
   4  -1   2 1833.89   24.64
   4  -1   2 1834.59   26.66
   4  -1   2 1863.48   26.64
  -4   1  -2 1842.56   26.41
  -4   1  -2 1835.43   26.00
   4  -1   3 1218.74   16.76
   4  -1   3 1229.30   18.90
  -4   1  -3 1186.47   19.21
  -4   1  -3 1225.50   18.65
   4  -1   3 1219.62   18.55
  -4   1  -3 1222.21   18.48
   4  -1   3 1230.59   18.82
  -4   1  -3 1219.62   19.32
  -4   1  -4  360.44    8.01
   4  -1   4  363.32    7.81
   4  -1   4  381.27    7.88
  -4   1  -4  364.01    8.09
  -4   1  -4  359.95    7.61
   4  -1   4  362.39    7.72
  -4   1  -4  358.10    7.57
   4  -1   5  293.14    7.06
   4  -1   5  319.22    7.07
   4  -1   5  316.29    6.96
  -4   1  -5  327.70    7.45
  -4   1  -5  306.95    6.80
   4  -1   5  300.40    7.07
  -4   1  -5  308.59    7.04
  -4   1  -6 1106.69   17.73
   4  -1   6 1112.00   17.86
   4  -1   6 1091.59   17.78
   4  -1   6 1096.76   17.27
   4  -1   6 1073.27   17.10
  -4   1  -6 1086.41   17.80
  -4   1  -6 1129.27   17.15
  -4   1  -6 1058.26   15.97
  -4   1  -7  656.40   12.27
   4  -1   7  670.60   12.44
   4  -1   7  651.13   12.11
   4  -1   7  629.07   11.42
   4  -1   7  658.94   11.40
  -4   1  -7  625.37   11.91
  -4   1  -7  621.85   11.24
  -4   1  -7  631.85   10.71
   4  -1   8   90.42    3.85
   4  -1   8   97.35    3.80
   4  -1   8   91.44    3.21
  -4   1  -8   90.30    3.48
   4  -1   8   94.83    3.19
  -4   1  -8   95.94    3.15
  -4   1  -8   89.55    3.13
  -4   1  -9   18.23    1.52
  -4   1  -9   19.08    2.03
   4  -1   9   18.00    1.96
   4  -1   9   16.47    1.81
   4  -1   9   18.29    1.53
  -4   1  -9   20.89    1.77
   4  -1   9   17.64    1.49
  -4   1  -9   18.25    1.25
  -4   1  -9   18.60    1.58
  -4   1 -10  554.52   10.06
  -4   1 -10  549.41   12.00
   4  -1  10  517.72   11.91
   4  -1  10  552.69   11.34
   4  -1  10  574.46   10.04
  -4   1 -10  556.47   10.72
  -4   1 -10  542.58    8.95
  -4   1 -10  563.29   12.18
  -4   1 -10  555.68   10.75
  -4   1 -11  437.74    8.48
   4  -1  11  451.65    8.35
  -4   1 -11  440.94   10.75
   4  -1  11  420.54   10.82
   4  -1  11  433.97    7.85
   4  -1  11  442.59    9.94
  -4   1 -11  457.36    9.17
  -4   1 -11  440.07    7.16
  -4   1 -11  434.78   10.83
  -4   1 -11  433.83    9.55
   4  -1  12   26.47    1.64
   4  -1  12   25.38    1.65
  -4   1 -12   29.87    2.76
   4  -1  12   24.74    2.63
   4  -1  12   29.42    2.42
  -4   1 -12   26.66    1.94
  -4   1 -12   24.35    1.01
  -4   1 -12   25.24    1.68
  -4   1 -12   27.07    2.65
  -4   1 -12   26.98    2.37
   4  -1  13   23.12    2.66
   4  -1  13   24.56    1.75
   4  -1  13   14.96    1.99
  -4   1 -13   17.90    1.45
  -4   1 -13   18.09    2.46
  -4   1 -13   19.88    2.23
   4  -1  14    9.93    1.40
   4  -1  14   11.43    1.90
   4  -1  14    8.68    2.07
  -4   1 -14   14.38    2.31
  -4   1 -14   10.36    1.98
   4  -1  15   29.98    3.26
  -4   1 -15   20.96    2.84
   4  -1  16    4.48    2.17
  -4   1 -16    5.52    2.14
  -4   0  15    5.12    1.62
  -4   0  14   16.09    2.42
  -4   0  13   22.80    2.58
  -4   0  12   42.20    3.19
   4   0 -11   -1.18    1.65
  -4   0  11    1.46    1.22
  -4   0  11    1.39    1.28
  -4   0  10   85.63    3.85
   4   0 -10   95.02    5.18
  -4   0  10   88.67    4.08
  -4   0   9  143.70    5.02
  -4   0   9  136.62    5.35
  -4   0   9  143.03    3.95
   4   0  -9  134.50    5.90
  -4   0   9  142.76    4.92
  -4   0   9  130.04    5.55
  -4   0   9  130.42    5.61
  -4   0   9  135.94    3.70
  -4   0   8   13.85    1.31
  -4   0   8   11.65    1.28
  -4   0   8   12.93    1.78
  -4   0   8   12.32    1.60
   4   0  -8   13.67    2.07
  -4   0   8   12.35    1.61
  -4   0   8   13.43    1.90
  -4   0   8    8.31    1.47
  -4   0   7   41.40    2.11
   4   0  -7   44.82    2.84
  -4   0   7   42.95    2.76
  -4   0   7   48.63    2.38
   4   0  -7   53.76    3.42
  -4   0   7   44.24    2.66
  -4   0   7   41.51    2.89
  -4   0   7   44.61    2.91
  -4   0   6  237.92    5.60
   4   0  -6  234.83    6.58
  -4   0   6  245.72    6.63
   4   0  -6  244.05    5.33
   4   0  -6  235.94    7.17
  -4   0   6  241.46    5.80
  -4   0   6  244.44    6.48
  -4   0   6  231.68    6.68
  -4   0   6  246.11    7.02
  -4   0   5   19.51    1.80
  -4   0   5   22.08    1.93
   4   0  -5   21.53    0.68
   4   0  -5   21.97    1.85
  -4   0   5   22.85    1.93
  -4   0   5   19.60    1.60
   4   0  -5   19.53    1.38
   4   0  -5   24.98    2.18
  -4   0   5   24.09    1.73
  -4   0   5   22.46    1.87
  -4   0   5   18.77    1.52
  -4   0   4  963.59   15.73
  -4   0   4  957.68   15.67
   4   0  -4  953.34   15.70
   4   0  -4  935.56   12.83
  -4   0   4  934.50   15.20
   4   0  -4  966.03   14.75
  -4   0   4  950.11   15.28
   4   0  -4  947.05   16.51
  -4   0   4  940.97   15.84
  -4   0   4  920.03   14.96
   4   0  -3    6.00    0.61
  -4   0   3    4.81    0.94
   4   0  -3    4.92    0.98
   4   0  -3    5.64    0.87
  -4   0   3    5.35    0.97
   4   0  -3    8.57    1.33
  -4   0   3    5.86    1.00
  -4   0   3    5.59    0.99
  -4   0   3    6.84    1.05
   4   0  -2   48.90    2.29
   4   0  -2   47.78    1.75
  -4   0   2   47.62    2.27
   4   0  -2   46.86    2.21
  -4   0   2   46.47    2.37
   4   0  -2   47.61    2.19
  -4   0   2   44.34    2.31
[truncated: 402,078 more chars]
