# Supplementary material for: Synthesis and characterization of an organic–inorganic hybrid crystal: 2[Co(en)3](V4O13)·4H2O
Source: Acta Crystallogr B Struct Sci Cryst Eng Mater. 2024 Sep 3;80(Pt 5):488–94. doi: 10.1107/S2052520624007509 (PMC11457104; doi:10.1107/S2052520624007509)
Supplement: Supplementary file 2 [file b-80-00488-Isup2.hkl]

data_I                                                                          
_shelx_title ' cov_sep23_150k_a.res in P-1'                                     
_shelx_refln_list_code          4                                               
_shelx_F_calc_maximum      164.42                                               
_exptl_crystal_F_000       494.00                                               
_reflns_d_resolution_high  0.6704                                               
                                                                                
loop_                                                                           
 _space_group_symop_operation_xyz                                               
 'x, y, z'                                                                      
 '-x, -y, -z'                                                                   
                                                                                
_cell_length_a     8.6226                                                       
_cell_length_b     8.9645                                                       
_cell_length_c    12.8206                                                       
_cell_angle_alpha  81.491                                                       
_cell_angle_beta   71.357                                                       
_cell_angle_gamma  65.064                                                       
                                                                                
_shelx_F_squared_multiplier     1.000                                           
                                                                                
loop_                                                                           
 _refln_index_h                                                                 
 _refln_index_k                                                                 
 _refln_index_l                                                                 
 _refln_F_squared_calc                                                          
 _refln_F_squared_meas                                                          
 _refln_F_squared_sigma                                                         
 _refln_observed_status                                                         
   1   0   0         18.44         11.11         0.76 o                         
   2   0   0       2325.98       2766.75        14.55 o                         
   3   0   0         48.67         27.74         0.94 o                         
   4   0   0       1684.34       1703.45         9.66 o                         
   5   0   0       4901.38       4877.16        24.07 o                         
   6   0   0       3099.34       3059.27        20.46 o                         
   7   0   0        238.51        266.73         3.96 o                         
   8   0   0        285.96        304.59         4.32 o                         
   9   0   0        328.05        332.52         5.63 o                         
  10   0   0         32.02         28.71         3.04 o                         
 -10   1   0        109.56        100.20         6.73 o                         
  -9   1   0        236.43        252.73         7.33 o                         
  -8   1   0        590.14        585.55         7.10 o                         
  -7   1   0         47.51         42.28         1.75 o                         
  -6   1   0         34.83         36.73         1.65 o                         
  -5   1   0       4901.93       4799.36        25.67 o                         
  -4   1   0         33.95         36.06         1.42 o                         
  -3   1   0         13.16          6.76         0.73 o                         
  -2   1   0        899.77        854.15         6.33 o                         
  -1   1   0        147.94        175.52         1.91 o                         
   0   1   0       3255.63       3627.38        33.19 o                         
   1   1   0       1796.57       2007.01        16.79 o                         
   2   1   0       3919.49       4110.90        23.55 o                         
   3   1   0         23.10         86.44         1.39 o                         
   4   1   0        504.65        733.56         6.52 o                         
   5   1   0         56.88         48.43         1.47 o                         
   6   1   0       7028.51       6953.67        34.52 o                         
   7   1   0          1.80          2.04         0.86 o                         
   8   1   0       1090.61       1092.93         8.59 o                         
   9   1   0        473.38        466.85         8.64 o                         
  10   1   0         19.53         20.50         2.98 o                         
  11   1   0         75.60         69.38         8.80 o                         
  -9   2   0          0.59          0.14         2.32 o                         
  -8   2   0        163.64        157.59         4.32 o                         
  -7   2   0       1059.93       1029.43         9.60 o                         
  -6   2   0         92.89         86.43         2.69 o                         
  -5   2   0        167.58        171.51         3.42 o                         
  -4   2   0         59.38         61.75         1.84 o                         
  -3   2   0        645.04        560.66         5.62 o                         
  -2   2   0       8677.31       7997.51        53.71 o                         
  -1   2   0         69.46        109.09         2.88 o                         
   0   2   0       4273.63       4602.04        35.50 o                         
   1   2   0       2738.95       2691.92        18.89 o                         
   2   2   0        850.57        846.50         6.96 o                         
   3   2   0       1721.56       1789.44        10.43 o                         
   4   2   0       1666.37       1636.27         8.25 o                         
   5   2   0        616.71        591.97         4.38 o                         
   6   2   0        202.98        204.80         2.98 o                         
   7   2   0         64.68         68.81         1.94 o                         
   8   2   0        191.64        206.60         4.10 o                         
   9   2   0       1049.99       1064.28        16.58 o                         
  10   2   0         81.39         69.55         4.63 o                         
  11   2   0        704.13        703.14        20.53 o                         
  -8   3   0         75.25         77.33         5.47 o                         
  -7   3   0       1189.31       1237.23        17.22 o                         
  -6   3   0         34.61         29.08         2.17 o                         
  -5   3   0       3222.42       3113.91        25.03 o                         
  -4   3   0         65.66         79.63         2.48 o                         
  -3   3   0          6.89          3.33         0.78 o                         
  -2   3   0        161.84        148.76         2.69 o                         
  -1   3   0        153.44         83.26         2.15 o                         
   0   3   0       3507.84       3340.18        28.84 o                         
   1   3   0       6851.05       7599.99        50.13 o                         
   2   3   0       3192.14       2942.23        16.01 o                         
   3   3   0       3012.59       2977.17        15.57 o                         
   4   3   0       3022.90       2875.00        13.70 o                         
   5   3   0        862.05        841.58         5.97 o                         
   6   3   0       4912.42       4717.31        21.92 o                         
   7   3   0        184.97        187.63         3.71 o                         
   8   3   0        477.13        537.40         5.51 o                         
   9   3   0          4.94          7.59         1.65 o                         
  10   3   0        467.40        462.47         8.61 o                         
  11   3   0       1032.62       1057.10        19.72 o                         
  -8   4   0          8.92         14.78         4.55 o                         
  -7   4   0         10.44          8.74         3.14 o                         
  -6   4   0        549.53        527.80        10.31 o                         
  -5   4   0       1781.90       1734.95        17.46 o                         
  -4   4   0       1607.41       1498.16        13.18 o                         
  -3   4   0         63.61         79.82         2.18 o                         
  -2   4   0        594.75        557.52         6.01 o                         
  -1   4   0       2482.69       2284.19        15.87 o                         
   0   4   0         24.83         26.61         1.49 o                         
   1   4   0       6331.92       6285.36        44.62 o                         
   2   4   0       2838.95       2583.35        18.15 o                         
   3   4   0       1189.76       1095.57         6.60 o                         
   4   4   0        780.33        775.40         7.03 o                         
   5   4   0        425.68        417.35         4.46 o                         
   6   4   0       1799.67       1684.65         9.94 o                         
   7   4   0         59.14         78.58         1.96 o                         
   8   4   0        173.68        171.97         3.64 o                         
   9   4   0        218.47        238.93         5.23 o                         
  10   4   0        411.48        431.89         8.22 o                         
  11   4   0         19.52         14.56         4.21 o                         
  -7   5   0       1637.44       1654.51        30.79 o                         
  -6   5   0        322.67        326.42        22.10 o                         
  -5   5   0        130.56        104.99         5.33 o                         
  -4   5   0        900.25        932.63        10.86 o                         
  -3   5   0         62.98         82.94         2.53 o                         
  -2   5   0        633.92        606.38         6.80 o                         
  -1   5   0       1070.81       1032.68         9.92 o                         
   0   5   0        528.47        513.13         6.18 o                         
   1   5   0        718.59        784.31         8.43 o                         
   2   5   0          2.58         18.69         1.34 o                         
   3   5   0        200.69        188.77         3.68 o                         
   4   5   0       6840.10       6626.02        29.00 o                         
   5   5   0        237.20        244.96         3.50 o                         
   6   5   0          9.05         19.81         1.37 o                         
   7   5   0        119.84        111.53         2.60 o                         
   8   5   0        455.32        447.96         5.22 o                         
   9   5   0        190.65        176.53         4.81 o                         
  10   5   0        275.33        277.53         6.32 o                         
  11   5   0         27.90         24.27         3.82 o                         
  -6   6   0        454.81        468.22        15.36 o                         
  -5   6   0         73.38         84.28         6.89 o                         
  -4   6   0         81.21         80.62         3.77 o                         
  -3   6   0        697.13        734.23         8.36 o                         
  -2   6   0         32.58         19.96         1.55 o                         
  -1   6   0       7237.66       7187.28        47.22 o                         
   0   6   0       1378.90       1421.99        13.28 o                         
   1   6   0       3821.86       3951.64        25.61 o                         
   2   6   0         36.23         47.74         1.86 o                         
   3   6   0       2519.63       2526.70        16.62 o                         
   4   6   0        915.71        894.30         9.32 o                         
   5   6   0        887.88        802.45         5.70 o                         
   6   6   0        363.81        384.51         4.56 o                         
   7   6   0         47.93         49.04         2.55 o                         
   8   6   0         45.85         45.63         1.96 o                         
   9   6   0         11.58          9.33         1.47 o                         
  10   6   0       2524.45       2556.47        29.81 o                         
  11   6   0        109.31         89.84         5.90 o                         
  -5   7   0          6.72          6.94         3.98 o                         
  -4   7   0        443.02        412.76        13.91 o                         
  -3   7   0         25.57         33.39         2.65 o                         
  -2   7   0        571.00        597.06         7.52 o                         
  -1   7   0        801.38        803.19         8.28 o                         
   0   7   0        695.66        725.15         8.88 o                         
   1   7   0       1535.96       1652.33        14.25 o                         
   2   7   0        647.77        718.93         7.75 o                         
   3   7   0        313.15        358.71         5.21 o                         
   4   7   0         67.04         48.10         2.55 o                         
   5   7   0       3784.81       4054.12        21.54 o                         
   6   7   0         38.72         55.92         2.20 o                         
   7   7   0        465.47        454.63         5.01 o                         
   8   7   0        297.67        285.87         4.44 o                         
   9   7   0        468.40        442.50         6.81 o                         
  10   7   0        192.52        203.34         5.02 o                         
  11   7   0        504.36        470.23        14.96 o                         
  -4   8   0        139.57        148.89         7.25 o                         
  -3   8   0        759.94        712.40        21.98 o                         
  -2   8   0         23.02         25.42         3.32 o                         
  -1   8   0        539.62        528.52         6.83 o                         
   0   8   0        515.77        499.50         7.67 o                         
   1   8   0         65.29         69.73         2.73 o                         
   2   8   0        278.68        275.36         4.95 o                         
   3   8   0        744.70        690.24         8.05 o                         
   4   8   0          0.43          8.77         1.74 o                         
   5   8   0          2.73          5.60         1.25 o                         
   6   8   0         15.50         13.00         1.56 o                         
   7   8   0        174.97        164.40         3.34 o                         
   8   8   0       1066.11       1040.81        13.51 o                         
   9   8   0         25.39         22.92         2.12 o                         
  10   8   0        632.37        667.94        13.56 o                         
  -3   9   0         90.55         97.00        13.81 o                         
  -2   9   0        618.83        641.87        17.34 o                         
  -1   9   0        362.58        359.36         9.85 o                         
   0   9   0         65.07         68.41         4.62 o                         
   1   9   0         20.14         32.77         4.68 o                         
   2   9   0         66.74         64.06         3.01 o                         
   3   9   0       2374.59       2279.85        17.78 o                         
   4   9   0         83.91        111.66         3.38 o                         
   5   9   0       1194.18       1162.86        11.22 o                         
   6   9   0        794.95        783.35         9.60 o                         
   7   9   0        350.30        319.46         7.46 o                         
   8   9   0          0.79          1.76         2.20 o                         
   9   9   0        294.97        281.78        11.99 o                         
  10   9   0        288.46        301.00        10.79 o                         
  -2  10   0        387.56        387.49        20.11 o                         
  -1  10   0        216.54        214.08        10.20 o                         
   0  10   0       1208.65       1222.52        19.90 o                         
   1  10   0        155.55        164.45         6.12 o                         
   2  10   0        132.37        150.14         5.08 o                         
   3  10   0        270.69        263.36         8.81 o                         
   4  10   0        410.17        430.81         8.86 o                         
   5  10   0        807.75        785.81        16.42 o                         
   6  10   0        118.03        138.59         4.85 o                         
   7  10   0         38.55         54.16         4.58 o                         
   8  10   0        348.71        326.68         9.21 o                         
   9  10   0        262.00        242.48         8.08 o                         
  10  10   0         38.53         36.72         6.41 o                         
   0  11   0         48.39         51.46         8.68 o                         
   1  11   0          4.54          8.78         2.99 o                         
   2  11   0          7.59         11.73         3.07 o                         
   3  11   0       1309.01       1292.11        21.39 o                         
   4  11   0        658.62        662.51        14.99 o                         
   5  11   0         41.74         34.34         4.26 o                         
   6  11   0        447.24        422.08        18.84 o                         
   7  11   0         21.24         12.62         3.45 o                         
   8  11   0        335.05        366.02        10.27 o                         
   9  11   0        164.18        148.10         7.88 o                         
  10  11   0          3.20          8.83         5.51 o                         
   2  12   0        658.66        641.24        25.56 o                         
   4  12   0       1058.15       1045.14        32.40 o                         
   5  12   0         83.75         94.73        10.05 o                         
   6  12   0         16.51         19.47         6.44 o                         
   7  12   0          1.86          4.08         5.10 o                         
   9  12   0       1209.25       1077.89        32.29 o                         
  -7 -12   1        134.67        135.00        11.22 o                         
  -6 -12   1        611.72        640.02        23.69 o                         
  -5 -12   1        215.62        214.93        14.19 o                         
  -2 -12   1       1126.07       1159.42        35.08 o                         
  -9 -11   1         85.56         72.92         6.07 o                         
  -8 -11   1        115.06        107.63         4.77 o                         
  -7 -11   1        319.67        310.65         9.80 o                         
  -6 -11   1        321.56        340.96        12.78 o                         
  -5 -11   1         15.64         12.55         3.35 o                         
  -4 -11   1          0.17          3.74         2.47 o                         
  -3 -11   1        767.98        765.81        15.96 o                         
  -2 -11   1        128.99        136.20         6.06 o                         
  -1 -11   1          0.59          0.74         2.71 o                         
   0 -11   1        337.31        364.65        13.51 o                         
  -9 -10   1        324.91        337.59         9.93 o                         
  -8 -10   1       1035.51       1005.62        25.22 o                         
  -7 -10   1        133.28        108.17         5.77 o                         
  -6 -10   1         40.21         31.91         3.40 o                         
  -5 -10   1        668.22        629.38        10.43 o                         
  -4 -10   1       1662.77       1552.48        16.56 o                         
  -3 -10   1         48.79         61.35         3.44 o                         
  -2 -10   1        986.29       1006.95        19.30 o                         
  -1 -10   1        397.51        373.24         9.02 o                         
   0 -10   1        117.82        116.45         6.37 o                         
   1 -10   1        152.02        152.22         9.43 o                         
   2 -10   1        369.82        401.89        19.99 o                         
 -10  -9   1         20.27         14.02         6.50 o                         
  -9  -9   1        223.75        221.14         9.11 o                         
  -8  -9   1        473.37        494.35         8.61 o                         
  -7  -9   1       1025.73       1014.28        12.15 o                         
  -6  -9   1          2.78          4.03         1.70 o                         
  -5  -9   1        290.18        316.56         5.67 o                         
  -4  -9   1        691.66        689.70         8.89 o                         
  -3  -9   1          8.72          8.84         1.76 o                         
  -2  -9   1       2861.72       2921.33        22.71 o                         
  -1  -9   1          0.56         13.83         2.11 o                         
   0  -9   1          4.25          1.85         2.09 o                         
   1  -9   1        476.20        447.64        14.63 o                         
   2  -9   1        595.96        566.83        12.67 o                         
   3  -9   1         13.88         15.90         3.57 o                         
 -10  -8   1        367.80        356.76         8.95 o                         
  -9  -8   1         16.92         14.06         2.03 o                         
  -8  -8   1          7.57          9.44         1.73 o                         
  -7  -8   1       1136.69       1124.99        10.73 o                         
  -6  -8   1        116.66        129.66         2.88 o                         
  -5  -8   1        388.00        446.23         5.71 o                         
  -4  -8   1        504.79        524.72         7.15 o                         
  -3  -8   1        589.00        576.27         7.72 o                         
  -2  -8   1          0.21          5.29         1.44 o                         
  -1  -8   1        473.14        434.84         6.43 o                         
   0  -8   1          3.75          9.57         1.78 o                         
   1  -8   1        322.30        312.96         5.23 o                         
   2  -8   1        137.93        138.32         9.27 o                         
   3  -8   1        504.25        486.14        11.45 o                         
   4  -8   1        832.36        831.40        20.79 o                         
 -10  -7   1        202.27        221.69         7.02 o                         
  -9  -7   1       1357.06       1370.34        11.92 o                         
  -8  -7   1        379.83        396.16         4.82 o                         
  -7  -7   1        573.65        542.23         5.99 o                         
  -6  -7   1         59.50         63.36         1.84 o                         
  -5  -7   1          0.12          3.64         0.92 o                         
  -4  -7   1       2686.86       2722.47        18.31 o                         
  -3  -7   1        287.94        313.08         4.85 o                         
  -2  -7   1       2514.45       2541.61        18.84 o                         
  -1  -7   1        390.12        412.03         7.08 o                         
   0  -7   1          7.76         10.50         1.60 o                         
   1  -7   1        238.28        226.51         4.17 o                         
   2  -7   1       1751.79       1735.46        15.20 o                         
   3  -7   1         31.47         32.66         2.95 o                         
   4  -7   1        164.82        158.01         8.61 o                         
   5  -7   1         33.80         39.72         5.65 o                         
 -11  -6   1          0.27          6.06         3.39 o                         
 -10  -6   1         36.08         41.88         3.57 o                         
  -9  -6   1        882.17        892.59        10.28 o                         
  -8  -6   1        261.19        253.61         4.21 o                         
  -7  -6   1       1118.17       1122.29         8.33 o                         
  -6  -6   1         45.00         55.75         1.75 o                         
  -5  -6   1        300.03        321.14         4.73 o                         
  -4  -6   1        760.30        812.22         7.52 o                         
  -3  -6   1       5978.35       5888.47        32.64 o                         
  -2  -6   1       1866.40       1808.49        13.04 o                         
  -1  -6   1       1042.56       1106.55        11.17 o                         
   0  -6   1        306.56        287.85         5.39 o                         
   1  -6   1          9.71          8.32         1.23 o                         
   2  -6   1        889.71        893.53         9.62 o                         
   3  -6   1        841.56        774.13        10.30 o                         
   4  -6   1       1113.96       1107.22        16.18 o                         
   5  -6   1        389.63        372.84        23.66 o                         
   6  -6   1         21.45         23.63         4.61 o                         
 -11  -5   1        615.72        600.40        17.37 o                         
 -10  -5   1          2.40          8.80         2.78 o                         
  -9  -5   1        758.78        756.25        11.80 o                         
  -8  -5   1       1164.52       1152.49         9.58 o                         
  -7  -5   1        221.25        215.28         3.45 o                         
  -6  -5   1         24.76         25.23         1.35 o                         
  -5  -5   1        697.45        701.54         5.59 o                         
  -4  -5   1       2259.31       2183.36        11.43 o                         
  -3  -5   1       2545.36       2520.81        15.75 o                         
  -2  -5   1          8.15          8.28         1.06 o                         
  -1  -5   1       1544.48       1574.15        13.08 o                         
   0  -5   1       4354.25       4512.80        40.33 o                         
   1  -5   1          8.05         11.78         1.37 o                         
   2  -5   1        346.60        395.93         5.11 o                         
   3  -5   1       1246.11       1358.07        11.61 o                         
   4  -5   1        121.09        104.22         4.53 o                         
   5  -5   1         10.59          9.53         2.70 o                         
   6  -5   1          3.48          9.11         3.53 o                         
   7  -5   1        207.54        230.05        10.83 o                         
 -11  -4   1         49.92         53.10        10.72 o                         
 -10  -4   1          0.29         -1.80         2.50 o                         
  -9  -4   1        504.71        493.03         7.93 o                         
  -8  -4   1        592.39        586.83         6.96 o                         
  -7  -4   1        128.17        110.62         2.23 o                         
  -6  -4   1         37.20         30.09         1.29 o                         
  -5  -4   1       1054.08        962.41         7.34 o                         
  -4  -4   1         13.22         13.24         0.92 o                         
  -3  -4   1       7779.06       7370.83        31.42 o                         
  -2  -4   1       1886.78       1896.89        12.90 o                         
  -1  -4   1        915.06        984.87         8.11 o                         
   0  -4   1       1877.47       1927.43        16.35 o                         
   1  -4   1        641.64        622.24         8.91 o                         
   2  -4   1       1318.13       1253.50         9.98 o                         
   3  -4   1        138.12        122.01         2.57 o                         
   4  -4   1        456.39        514.19         7.62 o                         
   5  -4   1        376.63        384.92         7.32 o                         
   6  -4   1       2636.44       2688.12        27.28 o                         
   7  -4   1          0.11          1.86         2.75 o                         
   8  -4   1        802.22        833.85        17.40 o                         
 -11  -3   1        146.03        138.97        10.46 o                         
 -10  -3   1        556.51        559.89        14.84 o                         
  -9  -3   1        137.49        144.87         4.50 o                         
  -8  -3   1        900.23        888.97         8.37 o                         
  -7  -3   1         94.41         81.69         2.44 o                         
  -6  -3   1        130.76        144.03         2.28 o                         
  -5  -3   1        916.11        949.87         6.60 o                         
  -4  -3   1       1173.08       1246.03         7.24 o                         
  -3  -3   1       2138.54       1810.84        10.47 o                         
  -2  -3   1       5602.58       5287.16        32.68 o                         
  -1  -3   1       1612.08       1594.03        10.53 o                         
   0  -3   1        818.51        894.94         8.60 o                         
   1  -3   1       1568.35       1423.77        11.35 o                         
   2  -3   1        160.02        197.46         2.92 o                         
   3  -3   1       2070.45       1941.77        12.83 o                         
   4  -3   1        381.75        392.07         5.26 o                         
   5  -3   1        120.07        106.76         3.61 o                         
   6  -3   1         70.67         73.38         3.00 o                         
   7  -3   1         12.77         15.08         2.55 o                         
   8  -3   1       1165.79       1211.72        20.64 o                         
 -11  -2   1         41.94         35.87         6.96 o                         
 -10  -2   1         19.32         21.55         3.36 o                         
  -9  -2   1         81.24         76.09         3.51 o                         
  -8  -2   1        590.31        619.97         6.76 o                         
  -7  -2   1         12.16          8.49         1.01 o                         
  -6  -2   1        932.78        919.48         6.72 o                         
  -5  -2   1       2376.99       2370.01        11.93 o                         
  -4  -2   1        529.25        611.88         4.25 o                         
  -3  -2   1        448.87        518.10         4.40 o                         
  -2  -2   1       5055.91       4848.35        35.41 o                         
  -1  -2   1        218.14        186.08         2.04 o                         
   0  -2   1       7564.78       8382.17        59.71 o                         
   1  -2   1        359.20        352.40         3.29 o                         
   2  -2   1       4213.33       4290.65        35.52 o                         
   3  -2   1       3208.28       3108.54        32.86 o                         
   4  -2   1        918.15        864.21         8.21 o                         
   5  -2   1          3.83          7.38         1.06 o                         
   6  -2   1       1998.19       1839.83        14.18 o                         
   7  -2   1        375.49        354.92         6.52 o                         
   8  -2   1         22.12         20.23         2.07 o                         
   9  -2   1        425.91        403.99         9.14 o                         
 -10  -1   1       1768.92       1773.13        28.35 o                         
  -9  -1   1          5.29          5.66         1.94 o                         
  -8  -1   1         53.64         68.48         2.29 o                         
  -7  -1   1        273.76        282.29         3.82 o                         
  -6  -1   1        153.00        163.96         2.62 o                         
  -5  -1   1       4194.38       4100.82        20.17 o                         
  -4  -1   1        463.12        453.03         3.60 o                         
  -3  -1   1        210.02        254.86         2.53 o                         
  -2  -1   1        212.93        264.25         2.79 o                         
  -1  -1   1       4454.32       4438.38        25.37 o                         
   0  -1   1       1384.43       1369.55        15.23 o                         
   1  -1   1      18443.37      19485.18       171.72 o                         
   2  -1   1         51.32         42.74         1.77 o                         
   3  -1   1         43.80         40.45         1.61 o                         
   4  -1   1         46.78         40.59         1.15 o                         
   5  -1   1        613.24        615.46         6.00 o                         
   6  -1   1       1983.86       1912.52        13.13 o                         
   7  -1   1        248.57        283.29         4.03 o                         
   8  -1   1       1418.85       1361.00        11.69 o                         
   9  -1   1        436.09        421.45         8.29 o                         
  10  -1   1        189.21        173.82        10.64 o                         
 -10   0   1       1228.98       1252.25        20.17 o                         
  -9   0   1        101.89        100.70         3.61 o                         
  -8   0   1       1201.03       1202.06         9.18 o                         
  -7   0   1         96.90        110.21         2.40 o                         
  -6   0   1        205.42        208.35         3.29 o                         
  -5   0   1         78.21         87.32         1.86 o                         
  -4   0   1      12696.45      12785.78        55.29 o                         
  -3   0   1        817.62        755.33         5.44 o                         
  -2   0   1        638.18        609.01         4.79 o                         
  -1   0   1        197.02        260.01         2.42 o                         
   1   0   1      12555.94      13424.33        96.11 o                         
   2   0   1       6917.76       7029.16        45.40 o                         
   3   0   1       1897.44       2228.38        13.73 o                         
   4   0   1        201.22        267.60         5.15 o                         
   5   0   1        118.73        114.35         2.03 o                         
   6   0   1         15.04         19.67         1.16 o                         
   7   0   1       3856.07       3814.20        21.73 o                         
   8   0   1          2.51          2.53         1.10 o                         
   9   0   1        371.25        383.12         6.46 o                         
  10   0   1         40.23         51.47         5.53 o                         
  11   0   1         22.17         23.81         6.00 o                         
 -10   1   1        205.38        207.53        12.44 o                         
  -9   1   1        968.48        952.31        13.14 o                         
  -8   1   1        192.86        201.31         5.47 o                         
  -7   1   1         12.09         11.40         1.24 o                         
  -6   1   1        289.85        278.31         3.84 o                         
  -5   1   1        120.61        136.18         2.91 o                         
  -4   1   1       1320.69       1344.36         8.74 o                         
  -3   1   1         27.48         27.87         1.32 o                         
  -2   1   1       5543.70       5179.49        31.19 o                         
  -1   1   1       4315.37       4308.50        28.28 o                         
   0   1   1       1321.13       1346.35        20.24 o                         
   1   1   1       8905.66       9072.32        80.45 o                         
   2   1   1       3430.65       3849.08        56.88 o                         
   3   1   1        235.10        154.93         2.05 o                         
   4   1   1        120.21        108.49         1.78 o                         
   5   1   1       1167.66       1126.85         7.50 o                         
   6   1   1       2004.35       2013.75        11.34 o                         
   7   1   1        414.98        445.12         4.88 o                         
   8   1   1         49.78         39.64         1.66 o                         
   9   1   1       1073.58       1105.34        12.10 o                         
  10   1   1        813.99        805.01        14.75 o                         
  11   1   1          4.28          1.79         3.60 o                         
  -9   2   1        101.12        101.61         6.13 o                         
  -8   2   1         98.47        101.24         3.57 o                         
  -7   2   1        301.25        305.52         4.50 o                         
  -6   2   1        831.28        782.31         8.40 o                         
  -5   2   1        967.68        953.32        12.98 o                         
  -4   2   1       4627.82       4528.27        25.73 o                         
  -3   2   1       2584.23       2665.98        18.89 o                         
  -2   2   1        707.72        675.47         6.29 o                         
  -1   2   1        339.86        397.82         4.23 o                         
   0   2   1       8514.60       8937.41        66.21 o                         
   1   2   1       6020.54       6666.26        43.34 o                         
   2   2   1        205.64        189.55         3.10 o                         
   3   2   1          6.05          4.85         0.58 o                         
   4   2   1        140.70        232.86         2.77 o                         
   5   2   1       3235.25       3412.65        16.90 o                         
   6   2   1        969.86        965.10         6.86 o                         
   7   2   1       4368.25       4407.56        22.32 o                         
   8   2   1        402.80        415.38         5.43 o                         
   9   2   1        403.24        403.26         6.36 o                         
  10   2   1        187.06        177.72         5.51 o                         
  11   2   1        334.89        330.90        11.06 o                         
  -8   3   1          1.88          3.34         3.16 o                         
  -7   3   1         36.35         37.30         3.26 o                         
  -6   3   1        283.53        257.07         5.38 o                         
  -5   3   1        122.44        151.42         3.46 o                         
  -4   3   1       3091.41       3154.49        21.77 o                         
  -3   3   1        110.55         99.78         2.81 o                         
  -2   3   1       2876.86       2671.85        18.79 o                         
  -1   3   1       7002.14       6668.63        54.08 o                         
   0   3   1       1767.23       1740.39        14.22 o                         
   1   3   1        934.18        768.24         6.37 o                         
   2   3   1      10797.82      10876.85       106.14 o                         
   3   3   1       1624.34       1609.37         9.98 o                         
   4   3   1        377.13        421.16         4.14 o                         
   5   3   1         11.78         12.79         0.82 o                         
   6   3   1          6.55         11.84         0.69 o                         
   7   3   1       3351.29       3279.38        17.49 o                         
   8   3   1         20.80         28.67         1.41 o                         
   9   3   1        121.58        155.45         4.68 o                         
  10   3   1         86.34         98.28         4.13 o                         
  11   3   1        361.12        362.10         9.74 o                         
  -8   4   1          2.01          1.51         3.80 o                         
  -7   4   1         20.63         19.44         3.52 o                         
  -6   4   1       1842.61       1801.96        21.08 o                         
  -5   4   1        439.35        430.80         6.68 o                         
  -4   4   1          0.20          1.27         1.21 o                         
  -3   4   1       1603.14       1625.71        15.71 o                         
  -2   4   1         59.03         59.58         1.86 o                         
  -1   4   1        324.70        348.32         5.60 o                         
   0   4   1        233.73        268.49         6.49 o                         
   1   4   1        611.06        750.50        12.88 o                         
   2   4   1       4088.83       3825.94        25.20 o                         
   3   4   1        673.84        552.19         6.17 o                         
   4   4   1        644.03        552.16         5.20 o                         
   5   4   1       2422.47       2261.94        14.51 o                         
   6   4   1         13.49          6.38         0.78 o                         
   7   4   1        703.14        636.55         6.20 o                         
   8   4   1        998.32        980.13         8.05 o                         
   9   4   1        146.32        163.92         4.34 o                         
  10   4   1          5.45          9.27         2.06 o                         
  11   4   1        142.45        167.16         8.75 o                         
  -7   5   1          1.75          5.51         3.98 o                         
  -6   5   1        551.63        532.74        15.73 o                         
  -5   5   1        450.40        455.43         9.55 o                         
  -4   5   1        724.51        713.70         9.45 o                         
  -3   5   1          5.54         11.50         2.30 o                         
  -2   5   1        156.49        172.03         3.93 o                         
  -1   5   1        199.11        195.69         4.57 o                         
   0   5   1      14257.47      14257.44        77.00 o                         
   1   5   1        327.50        361.23         7.46 o                         
   2   5   1       2098.77       2120.65        21.59 o                         
   3   5   1        923.30        913.40        12.16 o                         
   4   5   1          7.01         14.87         1.76 o                         
   5   5   1       1337.85       1338.23        15.06 o                         
   6   5   1        814.20        791.88         9.77 o                         
   7   5   1       1267.35       1183.53         9.40 o                         
   8   5   1        292.10        266.86         3.87 o                         
   9   5   1        232.74        235.83         4.97 o                         
  10   5   1         38.09         29.92         2.28 o                         
  11   5   1       2376.60       2306.31        30.17 o                         
  -6   6   1          0.93          4.87         3.81 o                         
  -5   6   1       1819.31       1671.41        30.06 o                         
  -4   6   1        383.29        398.03         8.69 o                         
  -3   6   1        454.55        483.84         7.59 o                         
  -2   6   1          8.48          9.71         1.54 o                         
  -1   6   1        488.03        474.23         6.01 o                         
   0   6   1       3038.89       3033.20        21.38 o                         
   1   6   1        731.47        711.70         8.72 o                         
   2   6   1       6092.90       6282.21        37.60 o                         
   3   6   1        100.35        124.95         3.16 o                         
   4   6   1        482.91        481.72         6.26 o                         
   5   6   1        655.75        590.13         4.67 o                         
   6   6   1       5029.87       5035.26        27.25 o                         
   7   6   1        238.90        238.96         3.97 o                         
   8   6   1        617.00        596.33         7.72 o                         
   9   6   1         52.83         65.18         2.85 o                         
  10   6   1          1.37          3.03         1.90 o                         
  11   6   1        403.15        364.39         9.25 o                         
  -5   7   1        112.41        101.37         7.64 o                         
  -4   7   1         13.44         17.81         6.15 o                         
  -3   7   1        622.93        586.33         9.54 o                         
  -2   7   1        665.83        684.73         8.53 o                         
  -1   7   1          3.38          4.84         1.20 o                         
   0   7   1        386.10        373.55         5.70 o                         
   1   7   1       4670.76       4683.54        27.40 o                         
   2   7   1        114.74        111.18         2.97 o                         
   3   7   1        233.60        233.31         3.93 o                         
   4   7   1        288.06        291.56         4.68 o                         
   5   7   1          1.88          4.47         0.86 o                         
   6   7   1       1256.81       1233.51         7.89 o                         
   7   7   1         84.31         93.80         3.14 o                         
   8   7   1        607.56        593.90         6.93 o                         
   9   7   1        700.91        718.15         8.81 o                         
  10   7   1        495.61        520.76         8.15 o                         
  11   7   1         99.30        108.93         8.96 o                         
  -4   8   1        122.80        106.04         6.30 o                         
  -3   8   1        184.31        193.49         7.77 o                         
  -2   8   1          5.68          4.25         1.83 o                         
  -1   8   1        569.54        539.49         7.60 o                         
   0   8   1        534.38        542.87         7.44 o                         
   1   8   1         58.39         56.51         1.88 o                         
   2   8   1       1554.46       1551.30        13.32 o                         
   3   8   1          4.14          5.52         1.26 o                         
   4   8   1        840.05        851.42         8.99 o                         
   5   8   1        319.54        274.24         4.72 o                         
   6   8   1       1254.18       1307.51        10.10 o                         
   7   8   1        215.08        208.10         4.06 o                         
   8   8   1        574.68        546.47         8.49 o                         
   9   8   1          0.36          1.61         1.50 o                         
  10   8   1        356.54        336.69         8.34 o                         
  11   8   1        452.77        461.68        17.69 o                         
  -3   9   1        240.54        239.85         9.09 o                         
  -2   9   1        254.61        243.18        10.66 o                         
  -1   9   1        966.81        983.90        21.35 o                         
   0   9   1          7.46         10.87         1.99 o                         
   1   9   1       1911.31       1930.38        14.13 o                         
   2   9   1        514.41        537.52        10.79 o                         
   3   9   1        482.92        466.48         6.50 o                         
   4   9   1        114.86        116.43         3.79 o                         
   5   9   1        262.45        275.20         6.17 o                         
   6   9   1       1856.56       1919.16        14.64 o                         
   7   9   1        173.61        171.74         5.76 o                         
   8   9   1        347.84        346.90         9.74 o                         
   9   9   1         34.65         39.74         6.92 o                         
  10   9   1        539.80        547.00        25.10 o                         
  -1  10   1          0.63         -1.43         3.41 o                         
   0  10   1          0.42          5.81         3.67 o                         
   1  10   1       1186.80       1190.87        19.68 o                         
   2  10   1         22.89         19.25         2.55 o                         
   3  10   1        250.54        248.99         6.29 o                         
   4  10   1       2241.88       2187.91        23.26 o                         
   5  10   1        311.90        308.31         9.34 o                         
   6  10   1          3.68          1.97         1.69 o                         
   7  10   1        935.42        850.86        21.88 o                         
   8  10   1         88.25         75.79         6.23 o                         
   9  10   1         83.69         89.57         5.52 o                         
  10  10   1        155.18        168.63        11.13 o                         
   0  11   1         76.04         64.37         9.44 o                         
   1  11   1         60.95         73.74         5.61 o                         
   2  11   1        403.99        427.38        11.71 o                         
   3  11   1        390.70        429.30        14.15 o                         
   4  11   1        601.58        633.69        11.60 o                         
   5  11   1        136.09        124.22         5.57 o                         
   6  11   1         50.01         48.47        10.50 o                         
   7  11   1         91.26         87.90         6.79 o                         
   8  11   1         26.43         19.54         4.27 o                         
   9  11   1          0.91          1.11         3.21 o                         
  10  11   1       1853.57       1789.80        40.91 o                         
   4  12   1         40.93         52.98         8.65 o                         
   5  12   1       1708.70       1701.88        42.86 o                         
   6  12   1         79.69         76.87         9.06 o                         
   7  12   1         82.39         86.57         9.85 o                         
   9  12   1        110.03        110.47        10.93 o                         
  -7 -12   2          1.65          4.22         3.88 o                         
  -6 -12   2         95.96         93.64         6.29 o                         
  -5 -12   2        712.06        779.65        26.63 o                         
  -9 -11   2         95.62         81.79         9.59 o                         
  -8 -11   2         75.67         84.56         5.21 o                         
  -7 -11   2        962.57        940.07        13.22 o                         
  -6 -11   2         41.13         36.90         4.42 o                         
  -5 -11   2         32.90         28.54         4.14 o                         
  -4 -11   2        233.50        227.31         9.70 o                         
  -3 -11   2        432.72        410.03        11.61 o                         
  -2 -11   2        249.70        231.34         7.49 o                         
  -1 -11   2        358.34        349.83         9.24 o                         
   0 -11   2          2.44          4.09         4.28 o                         
   1 -11   2        215.66        254.18        16.23 o                         
  -9 -10   2         16.23         12.95         3.63 o                         
  -8 -10   2        295.56        266.84         6.61 o                         
  -7 -10   2        561.37        590.71         9.81 o                         
  -6 -10   2        869.24        884.66        13.13 o                         
  -5 -10   2         10.67         11.77         2.67 o                         
  -4 -10   2        167.67        173.18         5.08 o                         
  -3 -10   2       1284.15       1260.55        14.78 o                         
  -2 -10   2        189.55        186.36         5.52 o                         
  -1 -10   2       2177.87       2143.78        24.27 o                         
   0 -10   2         22.14         26.19         3.67 o                         
   1 -10   2        162.48        168.63         7.40 o                         
   2 -10   2        107.93        120.86         8.11 o                         
  -9  -9   2         16.47         14.02         3.54 o                         
  -8  -9   2        244.11        236.77         5.93 o                         
  -7  -9   2         33.15         25.86         2.31 o                         
  -6  -9   2       2191.22       2177.59        19.96 o                         
  -5  -9   2        127.97        129.79         3.34 o                         
  -4  -9   2        200.33        177.74         4.39 o                         
  -3  -9   2        711.41        662.92         8.88 o                         
  -2  -9   2        185.68        177.36         4.57 o                         
  -1  -9   2        296.46        316.12         7.80 o                         
   0  -9   2        612.05        617.51        10.99 o                         
   1  -9   2        100.19        101.53         5.54 o                         
   2  -9   2        106.08         91.98         5.49 o                         
   3  -9   2        207.97        212.78         9.39 o                         
 -10  -8   2         22.29         20.25         4.38 o                         
  -9  -8   2          0.43          3.89         2.27 o                         
  -8  -8   2        559.36        519.42         8.42 o                         
  -7  -8   2          2.69          8.33         1.46 o                         
  -6  -8   2          0.10          0.25         1.42 o                         
  -5  -8   2         65.81         66.78         2.27 o                         
  -4  -8   2        524.22        511.49         7.02 o                         
  -3  -8   2       2267.50       2159.28        17.48 o                         
  -2  -8   2         20.61         14.22         1.65 o                         
  -1  -8   2        562.94        596.03         6.33 o                         
   0  -8   2        165.94        164.09         4.32 o                         
   1  -8   2          9.76         12.15         1.25 o                         
   2  -8   2         23.82         31.92         3.54 o                         
   3  -8   2       1384.14       1344.05        21.84 o                         
   4  -8   2         13.63         27.13         7.58 o                         
 -10  -7   2          8.05          6.14         2.60 o                         
  -9  -7   2        163.42        151.29         4.77 o                         
  -8  -7   2       2002.25       1936.74        13.83 o                         
  -7  -7   2         99.37        114.52         2.65 o                         
  -6  -7   2       3644.22       3619.39        21.10 o                         
  -5  -7   2        522.54        560.71         8.54 o                         
  -4  -7   2        312.70        332.93         5.15 o                         
  -3  -7   2          0.89          1.26         1.11 o                         
  -2  -7   2       3185.81       3214.56        22.41 o                         
  -1  -7   2       1882.06       1829.02        13.22 o                         
   0  -7   2        359.04        354.04         5.93 o                         
   1  -7   2          1.17          1.99         1.01 o                         
   2  -7   2          3.99          6.01         1.01 o                         
   3  -7   2       1586.39       1630.04        21.73 o                         
   4  -7   2         11.81         22.85         3.42 o                         
   5  -7   2       2389.63       2311.42        37.76 o                         
 -10  -6   2         59.65         57.93         4.02 o                         
  -9  -6   2        100.19        118.42         3.67 o                         
  -8  -6   2         44.17         37.28         1.93 o                         
  -7  -6   2       1399.61       1417.28         9.69 o                         
  -6  -6   2       2815.26       2715.64        14.91 o                         
  -5  -6   2        117.86        135.41         3.44 o                         
  -4  -6   2        504.58        483.29         4.67 o                         
  -3  -6   2        318.60        331.62         4.85 o                         
  -2  -6   2       1749.63       1814.77        14.00 o                         
  -1  -6   2        128.53         79.25         2.46 o                         
   0  -6   2       5912.39       6061.34        40.27 o                         
   1  -6   2        405.30        427.64         5.31 o                         
   2  -6   2        493.70        509.23         5.95 o                         
   3  -6   2         25.64         32.20         2.39 o                         
   4  -6   2        981.64        983.36        15.27 o                         
   5  -6   2        653.49        635.59        17.08 o                         
   6  -6   2         55.68         48.02         9.03 o                         
 -11  -5   2        341.58        376.19        18.82 o                         
 -10  -5   2         26.20         27.25         3.12 o                         
  -9  -5   2          6.34          4.22         2.00 o                         
  -8  -5   2       1650.10       1663.09        10.92 o                         
  -7  -5   2        197.81        201.41         3.08 o                         
  -6  -5   2         20.82         19.65         1.07 o                         
  -5  -5   2        789.20        827.39         6.23 o                         
  -4  -5   2        292.04        324.22         3.49 o                         
  -3  -5   2          5.14         15.26         0.98 o                         
  -2  -5   2       1555.79       1539.69        12.75 o                         
  -1  -5   2        252.71        273.13         3.68 o                         
   0  -5   2       1167.36       1158.18        11.12 o                         
   1  -5   2         49.44         51.00         2.24 o                         
   2  -5   2          8.64         12.88         1.02 o                         
   3  -5   2       2620.33       2648.77        21.70 o                         
   4  -5   2         31.58         38.66         2.43 o                         
   5  -5   2        508.24        493.12        11.37 o                         
   6  -5   2       1319.50       1357.69        26.10 o                         
   7  -5   2        265.58        268.89        11.52 o                         
 -11  -4   2        381.10        452.48        17.86 o                         
 -10  -4   2          1.86          2.61         2.28 o                         
  -9  -4   2         69.18         79.74         3.88 o                         
  -8  -4   2        136.19        134.42         3.06 o                         
  -7  -4   2       2018.11       1990.82        11.24 o                         
  -6  -4   2         20.85         19.43         1.47 o                         
  -5  -4   2         70.41         81.72         1.73 o                         
  -4  -4   2       1204.37       1227.27         9.79 o                         
  -3  -4   2        737.92        760.68         5.36 o                         
  -2  -4   2      13433.38      12717.01        73.62 o                         
  -1  -4   2        255.01        245.20         4.10 o                         
   0  -4   2       1642.08       1674.65        14.68 o                         
   1  -4   2        385.04        357.51         5.16 o                         
   2  -4   2        104.35         80.15         1.84 o                         
   3  -4   2       2414.58       2292.87        17.16 o                         
   4  -4   2        832.19        822.13         9.04 o                         
   5  -4   2         42.25         44.29         2.26 o                         
   6  -4   2          4.70          3.39         2.07 o                         
   7  -4   2        544.06        581.01        13.62 o                         
   8  -4   2         36.57         31.52         4.20 o                         
 -11  -3   2        115.75        107.87         9.99 o                         
 -10  -3   2         95.38         94.46         5.35 o                         
  -9  -3   2         60.43         69.81         4.46 o                         
  -8  -3   2         74.59         60.65         2.41 o                         
  -7  -3   2       2476.14       2449.35        28.08 o                         
  -6  -3   2         18.19         22.59         1.14 o                         
  -5  -3   2       1941.44       1955.16        11.12 o                         
  -4  -3   2       1126.88       1163.16         6.99 o                         
  -3  -3   2       2634.50       2503.13        12.12 o                         
  -2  -3   2        566.29        605.13         4.47 o                         
  -1  -3   2       2342.94       2235.19        14.86 o                         
   0  -3   2        578.22        745.97         6.77 o                         
   1  -3   2         14.88         25.55         1.31 o                         
   2  -3   2        445.77        395.57         5.47 o                         
   3  -3   2        191.81        194.36         3.53 o                         
   4  -3   2       3600.95       3533.67        27.60 o                         
   5  -3   2        246.45        245.22         4.29 o                         
   6  -3   2        234.80        231.92         5.10 o                         
   7  -3   2        672.21        711.37        18.29 o                         
   8  -3   2        414.96        420.71        12.41 o                         
 -11  -2   2         13.94          8.01         5.92 o                         
 -10  -2   2        302.83        309.69         8.18 o                         
  -9  -2   2        391.51        386.98         9.71 o                         
  -8  -2   2          0.12          1.57         1.12 o                         
  -7  -2   2         18.51         13.62         1.13 o                         
  -6  -2   2        180.07        169.23         2.35 o                         
  -5  -2   2        520.64        537.06         4.32 o                         
  -4  -2   2       2441.55       2372.47        11.62 o                         
  -3  -2   2       2328.71       2512.07        15.03 o                         
  -2  -2   2       1135.42       1015.91         5.50 o                         
  -1  -2   2       3854.33       3925.36        21.48 o                         
   0  -2   2        759.46        590.94         6.53 o                         
   1  -2   2         14.43          7.23         0.83 o                         
   2  -2   2         29.53         19.47         1.65 o                         
   3  -2   2        209.70        202.65         4.45 o                         
   4  -2   2        409.96        391.15         4.36 o                         
   5  -2   2        126.81        123.17         2.94 o                         
   6  -2   2        118.87        131.04         3.15 o                         
   7  -2   2        807.04        790.51         8.65 o                         
   8  -2   2        128.79        138.49         3.98 o                         
   9  -2   2        717.20        720.27        13.53 o                         
 -10  -1   2         10.89          8.03         2.70 o                         
  -9  -1   2       1837.88       1777.63        26.55 o                         
  -8  -1   2          0.12          2.07         1.08 o                         
  -7  -1   2       1227.27       1208.76         8.91 o                         
  -6  -1   2        238.48        215.46         3.05 o                         
  -5  -1   2       2251.83       2118.44        12.84 o                         
  -4  -1   2         95.77        106.72         1.78 o                         
  -3  -1   2       5379.04       5108.37        24.49 o                         
  -2  -1   2       4001.82       3976.00        18.31 o                         
  -1  -1   2        949.61       1026.53         6.33 o                         
   0  -1   2        300.55        289.43         5.25 o                         
   1  -1   2       1942.34       1934.62        35.32 o                         
   2  -1   2        939.88        839.34         7.21 o                         
   3  -1   2        119.53        177.26         2.86 o                         
   4  -1   2       5523.71       5366.70        33.93 o                         
   5  -1   2       2371.69       2178.16        16.95 o                         
   6  -1   2         56.69         42.51         1.65 o                         
   7  -1   2         74.41         67.86         2.27 o                         
   8  -1   2        889.87        903.09        10.23 o                         
   9  -1   2        218.97        233.12         5.83 o                         
  10  -1   2         43.10         37.74         6.06 o                         
 -10   0   2         49.90         41.61         4.55 o                         
  -9   0   2         60.26         72.82         3.78 o                         
  -8   0   2        711.47        764.70         7.69 o                         
  -7   0   2       1214.78       1164.06         9.51 o                         
  -6   0   2        209.14        215.05         3.10 o                         
  -5   0   2         28.04         25.89         1.23 o                         
  -4   0   2        167.12        136.32         2.03 o                         
  -3   0   2       7234.74       7363.45        30.95 o                         
  -2   0   2       1121.44       1150.20         6.79 o                         
  -1   0   2      27034.62      28659.11       144.42 o                         
   0   0   2       5980.21       6163.95        51.20 o                         
   1   0   2       2569.06       2498.45        13.64 o                         
   2   0   2         89.04         83.93         1.30 o                         
   3   0   2      12544.34      13493.09        70.30 o                         
   4   0   2       4013.68       3993.33        33.34 o                         
   5   0   2        264.81        278.32         3.58 o                         
   6   0   2          8.47          6.20         0.65 o                         
   7   0   2        612.55        586.20         5.89 o                         
   8   0   2        629.81        633.57         7.82 o                         
   9   0   2        107.28        102.42         3.45 o                         
  10   0   2        725.28        690.81        15.04 o                         
  11   0   2        572.90        547.38        14.57 o                         
  -9   1   2        695.41        668.30        10.92 o                         
  -8   1   2        796.75        801.37         8.26 o                         
  -7   1   2          6.51          3.30         1.08 o                         
  -6   1   2         60.42         79.61         2.11 o                         
  -5   1   2        420.38        439.77         6.16 o                         
  -4   1   2        957.47        906.47         7.69 o                         
  -3   1   2       2065.55       2047.21        12.76 o                         
  -2   1   2       3566.63       3756.02        21.62 o                         
  -1   1   2        970.54       1034.83         8.71 o                         
   0   1   2        471.99        548.46         6.76 o                         
   1   1   2        177.09        217.36         2.08 o                         
   2   1   2       5703.27       5967.79        34.64 o                         
   3   1   2       5157.39       6269.31        33.72 o                         
   4   1   2        938.25        742.17         8.42 o                         
   5   1   2       2847.79       3088.04        23.71 o                         
   6   1   2       2182.19       2178.03        16.80 o                         
   7   1   2         38.79         37.78         1.64 o                         
   8   1   2        413.82        433.57         5.90 o                         
   9   1   2        826.12        846.48        12.68 o                         
  10   1   2         72.22         70.93         4.68 o                         
  11   1   2          0.14          1.84         3.19 o                         
  -9   2   2        197.51        236.50        14.52 o                         
  -8   2   2        715.56        710.71         9.59 o                         
  -7   2   2        247.30        248.07         4.09 o                         
  -6   2   2        233.95        231.16         4.02 o                         
  -5   2   2         65.16         79.49         2.40 o                         
  -4   2   2        458.64        408.33         5.66 o                         
  -3   2   2       7692.55       7711.63        39.45 o                         
  -2   2   2       7762.33       8006.79        43.50 o                         
  -1   2   2       6101.02       5606.80        33.67 o                         
   0   2   2        149.65        202.14         3.08 o                         
   1   2   2       3354.62       3770.72        24.33 o                         
   2   2   2      18634.18      19357.07       121.36 o                         
   3   2   2       2356.80       2202.04        13.05 o                         
   4   2   2        129.93        194.85         2.35 o                         
   5   2   2         50.53         45.61         1.40 o                         
   6   2   2        973.42        999.92         8.06 o                         
   7   2   2          4.56         15.19         1.51 o                         
   8   2   2       3350.60       3414.25        23.14 o                         
   9   2   2        103.90        119.26         3.51 o                         
  10   2   2        296.86        307.53         7.15 o                         
  11   2   2        344.98        356.05         9.81 o                         
  -8   3   2        470.30        461.46        12.24 o                         
  -7   3   2          0.86          1.13         1.64 o                         
  -6   3   2        594.62        577.73        11.25 o                         
  -5   3   2        633.70        636.13         7.40 o                         
  -4   3   2        212.62        214.86         6.08 o                         
  -3   3   2          7.20          7.07         0.96 o                         
  -2   3   2       1569.50       1491.68        12.17 o                         
  -1   3   2         46.82         73.83         2.23 o                         
   0   3   2       1204.21       1182.06        39.37 o                         
   1   3   2        251.29        255.90         4.69 o                         
   2   3   2       1929.99       2480.84        15.56 o                         
   3   3   2       2473.14       2207.00        15.69 o                         
   4   3   2        314.08        266.95         4.09 o                         
   5   3   2        865.43        880.24         8.13 o                         
   6   3   2       1384.91       1334.37         8.49 o                         
   7   3   2        967.90        947.10         7.65 o                         
   8   3   2          0.08          0.84         0.82 o                         
   9   3   2       1089.12       1078.74        13.30 o                         
  10   3   2         72.36         71.28         3.61 o                         
  11   3   2         64.63         58.77         4.47 o                         
  -7   4   2        503.51        488.91        12.49 o                         
  -6   4   2        238.67        235.85         8.24 o                         
  -5   4   2        672.60        632.65         8.37 o                         
  -4   4   2          0.75          2.24         1.31 o                         
  -3   4   2        915.60        926.70        11.36 o                         
  -2   4   2       2042.87       1990.13        16.66 o                         
  -1   4   2        144.30        131.44         3.48 o                         
   0   4   2        588.85        618.74        12.67 o                         
   1   4   2       4236.89       4625.89        32.60 o                         
   2   4   2       3194.77       3295.80        39.61 o                         
   3   4   2        792.26        836.69         8.27 o                         
   4   4   2       1047.36       1052.42         8.33 o                         
   5   4   2         45.97         56.63         1.99 o                         
   6   4   2       1811.27       1772.32        10.66 o                         
   7   4   2        442.50        473.56         4.58 o                         
   8   4   2       2642.80       2601.75        16.48 o                         
   9   4   2        979.82       1034.44        11.30 o                         
  10   4   2         15.00         14.38         2.03 o                         
  11   4   2          1.02          6.41         3.52 o                         
  -7   5   2        245.75        225.92        14.89 o                         
  -6   5   2         64.01         43.12         5.34 o                         
  -5   5   2        220.88        175.50         6.13 o                         
  -4   5   2       1794.85       1736.91        25.11 o                         
  -3   5   2       1178.26       1136.06        13.59 o                         
  -2   5   2        112.83        111.37         3.40 o                         
  -1   5   2       2003.38       2062.54        17.18 o                         
   0   5   2        248.91        252.23         4.68 o                         
   1   5   2       2361.43       2273.39        23.01 o                         
   2   5   2       1498.65       1479.81        35.81 o                         
   3   5   2       6152.71       5996.36        43.03 o                         
   4   5   2       1724.91       1565.61        12.79 o                         
   5   5   2        149.40        149.97         3.40 o                         
   6   5   2        166.20        177.69         3.78 o                         
   7   5   2       3643.88       3515.87        20.44 o                         
   8   5   2        542.38        534.84         5.57 o                         
   9   5   2         73.82         78.03         2.74 o                         
  10   5   2          7.75          7.86         2.07 o                         
  11   5   2          0.16          4.02         2.63 o                         
  -7   6   2         19.62         17.86         6.09 o                         
  -6   6   2          6.85          7.43         4.16 o                         
  -5   6   2          6.92          7.17         2.42 o                         
  -4   6   2       1612.50       1473.25        34.43 o                         
  -3   6   2        164.88        163.96         5.37 o                         
  -2   6   2       3186.90       3122.61        22.06 o                         
  -1   6   2        475.87        439.78         6.10 o                         
   0   6   2        983.42        953.90        10.81 o                         
   1   6   2        780.83        783.42         7.77 o                         
   2   6   2       4652.98       4678.15        26.33 o                         
   3   6   2        104.60        103.57         2.50 o                         
   4   6   2         85.68        125.07         2.80 o                         
   5   6   2          0.80          4.58         0.87 o                         
   6   6   2        140.66        140.91         2.50 o                         
   7   6   2        551.24        501.61         5.88 o                         
   8   6   2        167.82        169.93         3.41 o                         
   9   6   2       1513.79       1529.38        14.40 o                         
  10   6   2        614.23        625.67        10.27 o                         
  11   6   2        186.21        173.61         6.64 o                         
  -6   7   2         42.85         41.29         7.52 o                         
  -5   7   2        201.42        224.88         8.49 o                         
  -4   7   2        214.96        194.51         5.72 o                         
  -3   7   2        256.70        288.85         6.72 o                         
  -2   7   2          0.25          2.88         1.45 o                         
  -1   7   2         36.29         37.52         1.95 o                         
   0   7   2          0.29          1.50         1.48 o                         
   1   7   2       1989.67       1954.79        15.22 o                         
   2   7   2       2215.53       2169.04        21.83 o                         
   3   7   2        336.77        341.60         5.28 o                         
   4   7   2        732.09        791.32         8.46 o                         
   5   7   2        204.81        252.16         3.87 o                         
   6   7   2        134.81        107.74         1.95 o                         
   7   7   2        754.86        790.15        11.13 o                         
   8   7   2        219.19        223.76         4.15 o                         
   9   7   2        108.44        110.19         3.38 o                         
  10   7   2         28.69         28.31         2.41 o                         
  11   7   2        141.42        142.84         5.24 o                         
  -4   8   2        672.12        650.69        14.73 o                         
  -3   8   2          8.49         12.75         3.82 o                         
  -2   8   2       2015.83       2057.53        24.15 o                         
  -1   8   2        539.98        560.25         7.31 o                         
   0   8   2        588.35        561.14         7.08 o                         
   1   8   2        153.95        145.91         3.08 o                         
   2   8   2       1776.97       1764.55        15.87 o                         
   3   8   2        177.79        190.26         5.36 o                         
   4   8   2        105.20         93.21         3.33 o                         
   5   8   2        171.48        182.67         4.54 o                         
   6   8   2          7.29          6.48         1.07 o                         
   7   8   2       2176.90       2179.56        17.92 o                         
   8   8   2         79.19         79.24         3.40 o                         
   9   8   2       1022.61       1054.92        11.58 o                         
  10   8   2        541.17        559.36        12.67 o                         
  11   8   2        751.39        788.95        24.36 o                         
  -3   9   2        709.55        702.34        15.60 o                         
  -2   9   2         55.75         47.67         8.36 o                         
  -1   9   2         29.47         35.19         5.60 o                         
   0   9   2        157.19        167.37         4.86 o                         
   1   9   2         11.75         10.75         1.35 o                         
   2   9   2       1238.59       1325.38        13.70 o                         
   3   9   2         24.85         25.03         2.00 o                         
   4   9   2        181.74        159.71         4.30 o                         
   5   9   2        473.65        455.84         7.17 o                         
   6   9   2        497.52        468.80         7.13 o                         
   7   9   2          7.27         21.41         3.03 o                         
   8   9   2        947.96        893.76        19.17 o                         
   9   9   2          0.52          1.56         2.21 o                         
  10   9   2          2.87          1.24         3.34 o                         
  11   9   2         17.12         15.18         5.33 o                         
  -1  10   2         38.09         43.58         5.50 o                         
   0  10   2       1186.28       1189.78        26.04 o                         
   1  10   2          0.84         -0.31         2.74 o                         
   2  10   2         29.88         34.10         3.25 o                         
   3  10   2        357.07        342.54         8.13 o                         
   4  10   2          0.28          1.94         2.28 o                         
   5  10   2        363.90        349.95        10.35 o                         
   6  10   2        125.63        129.95         5.03 o                         
   7  10   2        256.26        245.60         9.98 o                         
   8  10   2        429.57        406.33        13.01 o                         
   9  10   2        281.08        273.55         8.35 o                         
  10  10   2         21.15         21.24         5.68 o                         
  11  10   2        701.50        682.50        23.22 o                         
   1  11   2         68.10         65.74         5.36 o                         
   2  11   2        818.33        807.40        16.46 o                         
   3  11   2        171.60        184.03         7.66 o                         
   4  11   2        636.47        633.47        18.74 o                         
   5  11   2          0.80          2.82         2.57 o                         
   6  11   2       1655.38       1691.94        29.94 o                         
   7  11   2        268.69        283.98        18.47 o                         
   8  11   2         18.97         16.57         4.14 o                         
   9  11   2          0.24          1.49         3.42 o                         
  10  11   2          6.45          8.33         5.77 o                         
   5  12   2          0.53          8.97         6.09 o                         
   6  12   2        468.57        515.50        21.68 o                         
   7  12   2        311.05        352.27        17.63 o                         
  -7 -12   3        144.10        132.32         7.33 o                         
  -6 -12   3        419.74        382.48        17.95 o                         
  -8 -11   3         35.52         35.04         5.18 o                         
  -7 -11   3         89.74         95.82         4.83 o                         
  -6 -11   3        511.14        489.52         9.15 o                         
  -5 -11   3        161.17        183.72         6.07 o                         
  -4 -11   3        253.79        262.09         9.21 o                         
  -3 -11   3        179.12        162.49         7.47 o                         
  -2 -11   3        196.82        189.18         8.18 o                         
  -1 -11   3         29.07         20.28         3.42 o                         
   0 -11   3       1109.81       1086.20        26.49 o                         
   1 -11   3         40.55         55.99        14.00 o                         
   2 -11   3        551.40        653.51        24.94 o                         
  -9 -10   3        210.37        220.06        10.33 o                         
  -8 -10   3        380.05        356.04         7.62 o                         
  -7 -10   3        463.78        427.46         8.28 o                         
  -6 -10   3         61.94         62.69         3.10 o                         
  -5 -10   3       1583.72       1538.25        14.78 o                         
  -4 -10   3          9.70         16.21         2.22 o                         
  -3 -10   3        279.69        283.12         6.54 o                         
  -2 -10   3        185.54        194.20         7.54 o                         
  -1 -10   3         13.64         21.61         3.09 o                         
   0 -10   3       1012.83       1013.79        17.05 o                         
   1 -10   3        394.84        401.14        11.05 o                         
   2 -10   3        285.36        330.04        13.84 o                         
  -9  -9   3         28.29         27.38         4.14 o                         
  -8  -9   3          8.47         14.20         2.32 o                         
  -7  -9   3         69.21         68.12         3.05 o                         
  -6  -9   3         97.92        104.04         3.31 o                         
  -5  -9   3        802.23        791.70         9.17 o                         
  -4  -9   3          3.41          5.75         1.52 o                         
  -3  -9   3        339.99        326.31        10.51 o                         
  -2  -9   3       1730.72       1750.98        17.56 o                         
  -1  -9   3          8.78         10.31         1.91 o                         
   0  -9   3        232.41        240.85         6.75 o                         
   1  -9   3        520.32        491.14        11.59 o                         
   2  -9   3         58.20         41.53         4.35 o                         
   3  -9   3          3.89          5.38         3.23 o                         
   4  -9   3        304.25        295.88        17.48 o                         
 -10  -8   3          0.61         -0.01         3.52 o                         
  -9  -8   3          3.80          6.30         3.06 o                         
  -8  -8   3         33.25         35.37         3.23 o                         
  -7  -8   3       2112.79       2046.79        16.02 o                         
  -6  -8   3          8.64          9.60         1.56 o                         
  -5  -8   3       1246.37       1279.64        11.30 o                         
  -4  -8   3        372.62        378.50         8.51 o                         
  -3  -8   3         72.01         71.48         2.79 o                         
  -2  -8   3        117.81        115.56         3.83 o                         
  -1  -8   3        723.53        715.08         7.13 o                         
   0  -8   3        678.48        690.33         9.03 o                         
   1  -8   3        151.75        145.65         5.04 o                         
   2  -8   3         61.39         57.74         4.18 o                         
   3  -8   3        145.26        173.75         6.91 o                         
   4  -8   3       2891.74       2927.87        33.74 o                         
   5  -8   3          9.35          8.80         6.70 o                         
 -10  -7   3        899.41        853.50        15.99 o                         
  -9  -7   3          0.49          3.64         1.77 o                         
  -8  -7   3        108.14        100.19         3.18 o                         
  -7  -7   3        149.96        163.99         3.02 o                         
  -6  -7   3        377.02        380.45         4.66 o                         
  -5  -7   3       3417.20       3388.91        18.22 o                         
  -4  -7   3         30.51         36.90         1.99 o                         
  -3  -7   3        235.27        226.15         4.95 o                         
  -2  -7   3        114.68        103.25         2.47 o                         
  -1  -7   3        994.35       1072.04         9.24 o                         
   0  -7   3        107.14        115.22         3.69 o                         
   1  -7   3       3286.88       3188.61        24.51 o                         
   2  -7   3          2.66          0.94         1.73 o                         
   3  -7   3          0.54          0.18         2.33 o                         
   4  -7   3          9.17          8.31         2.86 o                         
   5  -7   3         34.64         30.75         4.87 o                         
   6  -7   3        640.43        688.04        26.81 o                         
 -10  -6   3        422.85        416.86        14.08 o                         
  -9  -6   3          5.05          7.33         1.71 o                         
  -8  -6   3         59.00         65.52         2.35 o                         
  -7  -6   3       1225.18       1207.03         9.36 o                         
  -6  -6   3        947.79        900.64        11.03 o                         
  -5  -6   3         28.25         42.02         1.61 o                         
  -4  -6   3       4846.03       4648.38        23.05 o                         
  -3  -6   3          0.68          2.52         0.99 o                         
  -2  -6   3        134.84        155.87         2.99 o                         
  -1  -6   3         26.22         33.88         1.51 o                         
   0  -6   3         53.42         56.83         2.55 o                         
   1  -6   3       3266.96       3062.98        20.19 o                         
   2  -6   3         34.57         50.32         2.65 o                         
   3  -6   3        166.90        193.44         6.91 o                         
   4  -6   3        953.36        967.02        15.26 o                         
   5  -6   3        319.86        328.15         8.42 o                         
   6  -6   3          1.24          6.54         3.57 o                         
 -10  -5   3         10.47         10.72         3.04 o                         
  -9  -5   3        287.10        319.88         6.77 o                         
  -8  -5   3        194.54        206.64         3.37 o                         
  -7  -5   3       1017.67        989.66         7.48 o                         
  -6  -5   3       2411.07       2394.19        12.73 o                         
  -5  -5   3       1092.53       1066.64         7.92 o                         
  -4  -5   3        937.16        947.29         7.40 o                         
  -3  -5   3        797.93        827.04         6.41 o                         
  -2  -5   3        758.22        809.52         7.57 o                         
  -1  -5   3       9650.74       9637.40        52.72 o                         
   0  -5   3         16.81         16.53         1.52 o                         
   1  -5   3       1326.28       1267.80        12.12 o                         
   2  -5   3       2258.24       2214.36        18.33 o                         
   3  -5   3         77.02         97.72         3.37 o                         
   4  -5   3       1767.72       1704.39        16.40 o                         
   5  -5   3        688.51        680.11        14.57 o                         
   6  -5   3        198.72        213.69         9.64 o                         
   7  -5   3        278.35        284.29         9.94 o                         
 -11  -4   3        301.56        301.01        15.24 o                         
 -10  -4   3        393.99        404.27         9.09 o                         
  -9  -4   3        208.91        208.41         6.13 o                         
  -8  -4   3        272.03        295.85         5.30 o                         
  -7  -4   3          0.53          2.41         0.89 o                         
  -6  -4   3       4461.94       4396.96        22.62 o                         
  -5  -4   3          4.13          6.70         0.71 o                         
  -4  -4   3       1127.94       1227.92         8.13 o                         
  -3  -4   3        318.84        373.48         3.13 o                         
  -2  -4   3        558.07        564.56         4.09 o                         
  -1  -4   3       6894.83       6672.24        36.57 o                         
   0  -4   3       5378.02       5515.40        31.79 o                         
   1  -4   3        926.34        887.06        11.44 o                         
   2  -4   3        118.02        136.87         3.31 o                         
   3  -4   3       2740.53       2760.73        19.77 o                         
   4  -4   3         27.49         18.34         1.88 o                         
   5  -4   3       3424.99       3490.45        24.73 o                         
   6  -4   3          0.23          0.52         1.89 o                         
   7  -4   3        793.39        839.07        16.58 o                         
   8  -4   3        137.16        148.77         7.38 o                         
 -11  -3   3        994.82       1013.73        29.87 o                         
 -10  -3   3          0.60          5.32         2.95 o                         
  -9  -3   3         37.05         36.95         3.56 o                         
  -8  -3   3        100.77        103.55         3.04 o                         
  -7  -3   3         96.32         92.65         1.82 o                         
  -6  -3   3        681.81        654.77         5.72 o                         
  -5  -3   3         41.68         46.03         1.19 o                         
  -4  -3   3       1239.83       1264.65         7.12 o                         
  -3  -3   3       3443.14       3336.92        25.62 o                         
  -2  -3   3       1679.88       1623.49         7.61 o                         
  -1  -3   3       4376.10       4681.28        25.79 o                         
   0  -3   3        644.89        739.13         7.81 o                         
   1  -3   3         24.84         11.92         1.04 o                         
   2  -3   3         84.14         69.72         2.59 o                         
   3  -3   3        524.06        518.75         6.18 o                         
   4  -3   3          0.85          0.78         0.95 o                         
   5  -3   3        306.88        302.09         6.07 o                         
   6  -3   3        191.89        186.46         3.64 o                         
   7  -3   3        755.17        796.65        12.88 o                         
   8  -3   3        262.44        289.64         9.56 o                         
   9  -3   3         65.73         65.51         9.65 o                         
 -10  -2   3          6.03          4.23         2.64 o                         
  -9  -2   3        188.53        200.21         7.24 o                         
  -8  -2   3         78.00         77.41         2.51 o                         
  -7  -2   3         12.65         11.36         1.11 o                         
  -6  -2   3       2217.08       2145.91        16.05 o                         
  -5  -2   3        762.71        768.64         5.84 o                         
  -4  -2   3       1737.11       1760.60         8.87 o                         
  -3  -2   3        609.78        627.15         4.59 o                         
  -2  -2   3        534.31        441.18         5.14 o                         
  -1  -2   3       8137.31       8525.84        51.76 o                         
   0  -2   3       2010.94       2136.36        15.54 o                         
   1  -2   3        562.41        820.28         8.65 o                         
   2  -2   3         35.07         32.32         1.47 o                         
   3  -2   3       3865.51       3819.28        23.65 o                         
   4  -2   3        556.87        550.31         5.98 o                         
   5  -2   3       8619.47       8431.45        41.47 o                         
   6  -2   3        165.05        141.47         2.68 o                         
   7  -2   3        360.49        343.46         5.10 o                         
   8  -2   3          2.34          2.19         1.71 o                         
   9  -2   3        454.65        418.24        11.70 o                         
 -10  -1   3         15.42         15.24         4.32 o                         
  -9  -1   3        265.54        267.20         7.42 o                         
  -8  -1   3         96.70         92.94         2.42 o                         
  -7  -1   3        556.36        568.80         7.19 o                         
  -6  -1   3       4056.42       4028.25        24.35 o                         
  -5  -1   3        301.13        330.43         4.35 o                         
  -4  -1   3        490.13        522.66         5.06 o                         
  -3  -1   3        242.69        216.19         3.10 o                         
  -2  -1   3       1179.49       1101.15         5.48 o                         
  -1  -1   3       1078.33        926.68         7.12 o                         
   0  -1   3      12923.36      14448.23        68.58 o                         
   1  -1   3         97.29         79.40         2.62 o                         
   2  -1   3        135.07        128.83         2.42 o                         
   3  -1   3        214.57        252.78         3.57 o                         
   4  -1   3       3616.73       3552.97        19.10 o                         
   5  -1   3       5309.00       5208.72        27.21 o                         
   6  -1   3         46.40         44.72         1.79 o                         
   7  -1   3        395.23        372.05         5.15 o                         
   8  -1   3          6.46          9.38         1.67 o                         
   9  -1   3        631.34        631.60        13.04 o                         
  10  -1   3        119.31        144.69         9.79 o                         
  -9   0   3         92.90         93.17         4.83 o                         
  -8   0   3        496.78        525.96         7.02 o                         
  -7   0   3       1294.58       1322.69         9.86 o                         
  -6   0   3        177.92        192.69         2.95 o                         
  -5   0   3       5462.00       5214.21        25.68 o                         
  -4   0   3         13.75         17.30         0.89 o                         
  -3   0   3        293.82        325.83         3.02 o                         
  -2   0   3        736.65        928.53         5.57 o                         
  -1   0   3       4354.93       4668.92        25.95 o                         
   0   0   3      10422.92      10911.57        53.28 o                         
   1   0   3          0.89          9.38         0.98 o                         
   2   0   3         26.07         12.04         0.64 o                         
   3   0   3        613.36        566.12         6.48 o                         
   4   0   3       1816.83       1968.65        13.45 o                         
   5   0   3         37.09         30.56         1.20 o                         
   6   0   3       4153.45       3955.38        21.66 o                         
   7   0   3        182.17        197.38         2.63 o                         
   8   0   3          0.04          1.02         1.21 o                         
   9   0   3          5.50          4.34         1.71 o                         
  10   0   3         54.69         52.26         4.31 o                         
  11   0   3        569.98        536.69        14.15 o                         
  -9   1   3        287.18        299.01        12.46 o                         
  -8   1   3        135.04        122.76         3.61 o                         
  -7   1   3        233.31        244.10         3.94 o                         
  -6   1   3          7.73         27.20         1.55 o                         
  -5   1   3        149.34        166.49         2.68 o                         
  -4   1   3        832.70        849.88         6.98 o                         
  -3   1   3          4.64          8.31         0.82 o                         
  -2   1   3       7779.16       7404.57        40.15 o                         
  -1   1   3       6621.94       6938.16        37.27 o                         
   0   1   3        694.68        754.50         4.98 o                         
   1   1   3       1111.82       1171.51         7.35 o                         
   2   1   3        302.55        281.02         2.56 o                         
   3   1   3       1413.52       1388.39         9.98 o                         
   4   1   3        241.36        199.12         3.35 o                         
   5   1   3         36.38         59.79         1.97 o                         
   6   1   3        687.73        656.06         7.05 o                         
   7   1   3        823.70        803.83         7.02 o                         
   8   1   3         34.42         28.14         1.45 o                         
   9   1   3       1154.94       1203.43        14.33 o                         
  10   1   3         28.92         26.60         4.31 o                         
  11   1   3        250.93        264.43        18.84 o                         
  -9   2   3        254.11        252.04        10.91 o                         
  -8   2   3        139.73        133.54         5.68 o                         
  -7   2   3       2143.49       2230.71        17.03 o                         
  -6   2   3          0.41          0.05         1.19 o                         
  -5   2   3       1616.77       1569.46        12.37 o                         
  -4   2   3          1.72          1.23         0.88 o                         
  -3   2   3        984.55       1055.61         8.66 o                         
  -2   2   3       3048.37       3091.85        22.41 o                         
  -1   2   3       3504.03       3450.75        22.20 o                         
   0   2   3        129.99        155.00         2.44 o                         
   1   2   3         89.72         55.36         1.12 o                         
   2   2   3       1679.58       1837.15        11.53 o                         
   3   2   3        732.08        796.65         6.59 o                         
   4   2   3       7535.99       7837.93        39.37 o                         
   5   2   3        405.58        364.01         4.24 o                         
   6   2   3       1992.25       1863.93        18.84 o                         
   7   2   3       1565.12       1502.63        14.21 o                         
   8   2   3        859.65        863.66         8.21 o                         
   9   2   3        899.10        921.64        13.45 o                         
  10   2   3        596.14        617.22        10.29 o                         
  11   2   3        193.51        195.42         7.17 o                         
  -8   3   3         30.84         40.55         3.98 o                         
  -7   3   3        243.01        235.87         5.74 o                         
  -6   3   3         85.60         99.23         3.49 o                         
  -5   3   3        853.38        847.22         9.67 o                         
  -4   3   3        685.86        702.40         9.35 o                         
  -3   3   3       1004.48       1059.85         9.24 o                         
  -2   3   3       1269.34       1323.71        10.48 o                         
  -1   3   3      11801.05      11829.18        85.97 o                         
   0   3   3        112.74         63.89         1.87 o                         
   1   3   3       1114.15       1544.73         9.74 o                         
   2   3   3       1312.93       1490.30        10.45 o                         
   3   3   3          0.20          2.04         0.66 o                         
   4   3   3       1318.14       1287.16         9.67 o                         
   5   3   3        544.80        534.74         6.02 o                         
   6   3   3        527.97        535.39         5.04 o                         
   7   3   3       1170.48       1121.63         8.04 o                         
   8   3   3        460.33        469.27         5.18 o                         
   9   3   3        273.29        314.44         4.48 o                         
  10   3   3       1041.74       1043.49        13.65 o                         
  11   3   3        106.71         97.20         6.94 o                         
  -7   4   3        145.44        130.53         6.69 o                         
  -6   4   3        867.84        841.79        15.96 o                         
  -5   4   3         85.40         73.16         2.95 o                         
  -4   4   3        130.78        138.47         4.65 o                         
  -3   4   3       1766.42       1795.00        16.21 o                         
  -2   4   3       2110.10       2007.41        27.24 o                         
  -1   4   3        311.27        322.79         4.48 o                         
   0   4   3        123.67        114.86         2.71 o                         
   1   4   3         62.11        100.88         3.13 o                         
   2   4   3       1262.56       1589.90        11.26 o                         
   3   4   3        206.42        195.57         3.35 o                         
   4   4   3       4474.82       4477.38        24.82 o                         
   5   4   3       4538.39       4607.81        25.67 o                         
   6   4   3        697.76        681.93         6.68 o                         
   7   4   3        498.73        468.32         4.51 o                         
   8   4   3       2154.54       2131.30        14.28 o                         
   9   4   3        679.87        704.54         7.76 o                         
  10   4   3          1.81          5.08         1.65 o                         
  11   4   3          0.29          3.39         3.35 o                         
  -7   5   3        985.27        988.03        20.49 o                         
  -6   5   3         93.03         97.68         7.11 o                         
  -5   5   3          1.34          4.15         2.14 o                         
  -4   5   3         90.93         88.90         3.45 o                         
  -3   5   3       2553.47       2586.32        18.85 o                         
  -2   5   3        278.34        288.67         4.73 o                         
  -1   5   3       5175.64       5006.53        37.10 o                         
   0   5   3        342.58        301.70         4.53 o                         
   1   5   3        235.93        243.69         4.42 o                         
   2   5   3         10.04         23.80         1.36 o                         
   3   5   3       2265.68       2161.29        17.23 o                         
   4   5   3       6277.32       6410.71        34.90 o                         
   5   5   3          2.11          6.74         0.98 o                         
   6   5   3        583.96        593.16         6.06 o                         
   7   5   3        399.29        389.76         5.69 o                         
   8   5   3        188.75        198.04         3.24 o                         
   9   5   3         85.21         70.68         2.90 o                         
  10   5   3       2072.13       2055.11        17.90 o                         
  11   5   3        173.22        149.55         6.01 o                         
  -7   6   3          5.31          1.46         5.10 o                         
  -6   6   3        707.88        669.16        25.89 o                         
  -5   6   3         18.48         10.59         2.24 o                         
  -4   6   3          4.41          5.92         1.94 o                         
  -3   6   3         49.05         43.46         2.83 o                         
  -2   6   3        845.07        806.19        10.55 o                         
  -1   6   3       2279.43       2207.65        17.03 o                         
   0   6   3        350.04        375.37         5.49 o                         
   1   6   3       1000.35        943.04         9.68 o                         
   2   6   3        970.06        881.77         8.44 o                         
   3   6   3       1293.07       1172.35        11.93 o                         
   4   6   3        660.72        684.55         5.88 o                         
   5   6   3       5441.03       5408.65        27.76 o                         
   6   6   3        243.97        283.35         3.99 o                         
   7   6   3          1.03          1.61         1.28 o                         
   8   6   3         97.50        101.09         2.62 o                         
   9   6   3        191.61        195.61         4.65 o                         
  10   6   3        901.33        885.20        10.74 o                         
  11   6   3          6.01          5.91         2.52 o                         
  -6   7   3        191.43        174.84        12.30 o                         
  -5   7   3        102.38        110.86         7.44 o                         
  -4   7   3          0.65          1.14         1.96 o                         
  -3   7   3       1810.37       1804.94        22.69 o                         
  -2   7   3        411.73        408.25         6.43 o                         
  -1   7   3        641.29        570.94         8.38 o                         
   0   7   3       1337.72       1277.52        12.03 o                         
   1   7   3        296.40        309.27         6.00 o                         
   2   7   3        521.31        524.30         6.28 o                         
   3   7   3        882.94        899.39         9.82 o                         
   4   7   3         94.06         92.92         4.15 o                         
   5   7   3        628.66        617.14         7.42 o                         
   6   7   3         37.05         42.66         1.46 o                         
   7   7   3         87.06         66.65         2.63 o                         
   8   7   3       1655.24       1567.18        13.36 o                         
   9   7   3        259.69        289.77         6.39 o                         
  10   7   3        261.62        304.26         6.97 o                         
  11   7   3        816.08        846.20        12.70 o                         
  -4   8   3         55.03         41.96         5.32 o                         
  -3   8   3        219.63        215.24         6.20 o                         
  -2   8   3        651.47        656.41        12.07 o                         
  -1   8   3        346.43        380.75         6.84 o                         
   0   8   3        106.20        117.67         3.46 o                         
   1   8   3        262.87        278.51         6.85 o                         
   2   8   3         20.22         19.19         1.29 o                         
   3   8   3       1727.39       1712.02        15.53 o                         
   4   8   3        328.35        359.46         6.92 o                         
   5   8   3        969.79        943.82        10.79 o                         
   6   8   3        184.00        182.63         5.38 o                         
   7   8   3       1051.45       1020.40         8.76 o                         
   8   8   3        138.92        151.73         5.25 o                         
   9   8   3        357.58        376.38         7.07 o                         
  10   8   3         39.25         36.22         3.99 o                         
  11   8   3          0.78          1.43         4.55 o                         
  -3   9   3        118.58        108.97        13.97 o                         
  -2   9   3       1130.69       1174.44        34.05 o                         
  -1   9   3        174.48        199.98         5.37 o                         
   0   9   3       1238.84       1214.29        19.32 o                         
   1   9   3        718.74        728.78        16.36 o                         
   2   9   3         32.49         45.48         3.02 o                         
   3   9   3         55.75         60.92         2.98 o                         
   4   9   3         78.82         83.07         3.73 o                         
   5   9   3        350.61        339.78         7.16 o                         
   6   9   3         69.47         76.52         2.37 o                         
   7   9   3         90.83         89.21         4.93 o                         
   8   9   3        618.67        612.44        37.31 o                         
   9   9   3       1318.59       1331.72        22.09 o                         
  10   9   3          2.67          3.40         3.38 o                         
  11   9   3        135.29        116.18        10.08 o                         
  12   9   3         21.88         13.67         5.71 o                         
  -1  10   3         17.47         16.95         4.36 o                         
   0  10   3        212.05        211.53         7.62 o                         
   1  10   3        393.45        419.11        11.21 o                         
   2  10   3        107.16         94.69         5.51 o                         
   3  10   3       1232.62       1274.14        16.95 o                         
   4  10   3        313.61        352.78         9.18 o                         
   5  10   3        464.29        487.19        10.56 o                         
   6  10   3        515.79        499.23        10.27 o                         
   7  10   3       1239.52       1219.19        31.69 o                         
   8  10   3        235.58        247.29        15.39 o                         
   9  10   3         42.90         31.56         5.96 o                         
  10  10   3          2.19          0.76         4.63 o                         
  11  10   3          9.75         16.03         5.68 o                         
   1  11   3        106.13         91.23         5.96 o                         
   2  11   3        513.20        531.59        13.21 o                         
   3  11   3        666.39        638.27        22.50 o                         
   4  11   3         29.56         35.61         6.56 o                         
   5  11   3         40.72         46.51         4.11 o                         
   6  11   3         27.64         36.90         5.15 o                         
   7  11   3        598.81        623.97        17.02 o                         
   8  11   3        243.85        242.86        18.50 o                         
   9  11   3       1272.82       1263.83        34.21 o                         
   5  12   3        119.30        107.93        10.69 o                         
   6  12   3         26.94         29.49         6.96 o                         
  -7 -11   4        340.04        333.37         9.13 o                         
  -6 -11   4         81.54         75.99         4.30 o                         
  -5 -11   4        178.08        176.23        12.25 o                         
  -4 -11   4        777.59        735.92        21.49 o                         
  -3 -11   4        217.51        240.30         8.92 o                         
  -2 -11   4        202.93        212.74        12.53 o                         
  -1 -11   4          0.41         -0.20         3.38 o                         
   0 -11   4         64.17         80.20         7.20 o                         
   1 -11   4        952.21        923.25        29.52 o                         
  -9 -10   4        487.31        466.32        20.63 o                         
  -8 -10   4        223.21        234.39         7.43 o                         
  -7 -10   4         33.77         36.68         3.21 o                         
  -6 -10   4         19.87         19.62         2.58 o                         
  -5 -10   4         82.17         86.19         3.93 o                         
  -4 -10   4        493.35        456.22        10.72 o                         
  -3 -10   4        278.81        293.58         6.61 o                         
  -2 -10   4        788.14        813.83        12.27 o                         
  -1 -10   4        369.50        380.57         9.05 o                         
   0 -10   4        196.32        194.45         6.73 o                         
   1 -10   4          3.20          4.71         3.16 o                         
   2 -10   4       1202.70       1203.86        46.78 o                         
  -9  -9   4        218.45        218.42         9.32 o                         
  -8  -9   4         22.15         17.85         3.04 o                         
  -7  -9   4        221.52        201.18         4.89 o                         
  -6  -9   4       1040.00       1040.77        10.69 o                         
  -5  -9   4          2.51          2.53         1.50 o                         
  -4  -9   4        103.86        123.09         3.28 o                         
  -3  -9   4        340.68        361.01         5.56 o                         
  -2  -9   4        138.20        148.03         3.53 o                         
  -1  -9   4         34.46         29.56         2.32 o                         
   0  -9   4         83.39         90.14         4.31 o                         
   1  -9   4        551.35        521.07        10.14 o                         
   2  -9   4        221.18        223.70         9.62 o                         
   3  -9   4        152.31        176.34         7.47 o                         
   4  -9   4        194.27        225.42        14.95 o                         
 -10  -8   4         27.98         32.40         5.01 o                         
  -9  -8   4        243.38        220.34        10.66 o                         
  -8  -8   4         86.72         83.06         3.79 o                         
  -7  -8   4          2.09         19.30         2.23 o                         
  -6  -8   4         78.13         75.28         2.78 o                         
  -5  -8   4          8.08          9.48         1.30 o                         
  -4  -8   4       2719.08       2703.78        18.44 o                         
  -3  -8   4         81.16         71.85         2.43 o                         
  -2  -8   4        184.31        201.97         3.49 o                         
  -1  -8   4         76.37         89.36         3.01 o                         
   0  -8   4       1377.23       1354.87        11.79 o                         
   1  -8   4        259.16        266.11         7.70 o                         
   2  -8   4        541.14        550.80        14.29 o                         
   3  -8   4          0.01          0.45         2.88 o                         
   4  -8   4          2.09          2.24         3.05 o                         
   5  -8   4         30.54         29.02         7.66 o                         
 -10  -7   4         27.82         32.18         4.06 o                         
  -9  -7   4       1569.39       1539.19        15.12 o                         
  -8  -7   4          0.53         -0.82         2.17 o                         
  -7  -7   4        674.06        625.95         7.01 o                         
  -6  -7   4        598.72        545.18         6.08 o                         
  -5  -7   4       1265.29       1217.42         8.69 o                         
  -4  -7   4         67.60         54.29         2.14 o                         
  -3  -7   4       1710.97       1620.86        12.35 o                         
  -2  -7   4         19.01         25.81         1.28 o                         
  -1  -7   4        271.17        277.49         3.55 o                         
   0  -7   4          7.85          7.85         1.29 o                         
   1  -7   4         28.99         23.04         2.16 o                         
   2  -7   4       2766.51       2744.51        24.07 o                         
   3  -7   4         20.82         31.31         3.53 o                         
   4  -7   4        562.88        613.07        12.51 o                         
   5  -7   4        702.24        702.87        18.37 o                         
   6  -7   4        147.15        139.37        12.47 o                         
 -10  -6   4         15.06         12.66         3.34 o                         
  -9  -6   4         30.44         26.25         2.29 o                         
  -8  -6   4        686.53        686.01         7.18 o                         
  -7  -6   4         53.59         55.44         1.89 o                         
  -6  -6   4       1341.35       1285.46        10.06 o                         
  -5  -6   4        111.45         97.11         2.66 o                         
  -4  -6   4        327.14        321.99         3.75 o                         
  -3  -6   4       3552.07       3432.42        20.74 o                         
  -2  -6   4        280.98        285.60         4.82 o                         
  -1  -6   4        306.95        280.64         3.68 o                         
   0  -6   4       2131.83       2139.61        15.83 o                         
   1  -6   4        388.35        360.95         6.41 o                         
   2  -6   4        360.17        353.25         6.37 o                         
   3  -6   4        940.87        972.25        17.42 o                         
   4  -6   4        169.35        182.79         6.41 o                         
   5  -6   4        614.55        582.09        11.65 o                         
   6  -6   4          1.97          6.82         3.83 o                         
   7  -6   4         95.28         77.16         9.99 o                         
 -10  -5   4        206.23        221.31        13.65 o                         
  -9  -5   4        797.93        851.57        15.45 o                         
  -8  -5   4       1168.06       1217.12         9.91 o                         
  -7  -5   4        339.83        374.32         4.90 o                         
  -6  -5   4         29.71         28.48         1.34 o                         
  -5  -5   4       2503.03       2544.20        15.54 o                         
  -4  -5   4        342.73        311.98         3.10 o                         
  -3  -5   4        146.96        157.69         2.82 o                         
  -2  -5   4        237.79        233.48         2.86 o                         
  -1  -5   4         56.30         47.74         1.37 o                         
   0  -5   4       2936.78       2965.79        18.07 o                         
   1  -5   4        635.45        739.71         8.59 o                         
   2  -5   4       3211.34       3083.28        24.80 o                         
   3  -5   4       2130.85       2055.06        18.20 o                         
   4  -5   4        442.65        438.66         7.37 o                         
   5  -5   4         30.26         29.70         3.08 o                         
   6  -5   4       1556.86       1555.46        27.83 o                         
   7  -5   4        416.38        415.65        14.08 o                         
 -10  -4   4        671.77        657.52        13.53 o                         
  -9  -4   4        102.80         94.17         4.44 o                         
  -8  -4   4        143.68        154.85         3.26 o                         
  -7  -4   4          3.63          6.28         0.97 o                         
  -6  -4   4         26.56         25.78         1.23 o                         
  -5  -4   4       1926.73       1987.21        11.30 o                         
  -4  -4   4        804.14        722.46         7.56 o                         
  -3  -4   4       1933.75       1948.72         9.86 o                         
  -2  -4   4       1978.74       2021.56        11.35 o                         
  -1  -4   4        724.91        678.86         5.92 o                         
   0  -4   4        407.13        461.45         4.70 o                         
   1  -4   4       2309.02       2025.31        14.47 o                         
   2  -4   4        624.94        653.66         7.89 o                         
   3  -4   4        380.49        352.36         5.88 o                         
   4  -4   4          2.04          3.34         1.26 o                         
   5  -4   4        176.86        180.99         4.23 o                         
   6  -4   4        998.05        980.42        11.71 o                         
   7  -4   4         19.36         21.99         3.59 o                         
   8  -4   4        958.09        932.74        26.52 o                         
 -10  -3   4        119.94        122.81         6.88 o                         
  -9  -3   4          2.29          2.40         2.53 o                         
  -8  -3   4        215.22        225.78         5.58 o                         
  -7  -3   4        463.28        480.78         5.08 o                         
  -6  -3   4        110.61        114.83         1.87 o                         
  -5  -3   4       2611.55       2643.54        12.33 o                         
  -4  -3   4       1090.33       1126.58         7.11 o                         
  -3  -3   4         34.99         53.95         1.21 o                         
  -2  -3   4        726.23        759.86         4.94 o                         
  -1  -3   4       1090.50       1202.39         9.90 o                         
   0  -3   4       4390.02       4586.58        25.89 o                         
   1  -3   4          5.21         13.21         1.34 o                         
   2  -3   4         48.29         48.59         2.16 o                         
   3  -3   4       1528.49       1466.65        12.15 o                         
   4  -3   4       4296.01       4279.05        27.94 o                         
   5  -3   4        369.37        352.04         5.57 o                         
   6  -3   4        954.96        936.92         9.32 o                         
   7  -3   4        153.25        159.21         5.62 o                         
   8  -3   4          1.21          0.28         2.89 o                         
   9  -3   4          0.79         -0.99         5.57 o                         
 -10  -2   4        821.01        801.94        37.58 o                         
  -9  -2   4         45.66         42.99         3.65 o                         
  -8  -2   4         55.75         51.74         2.70 o                         
  -7  -2   4          0.65          2.58         0.88 o                         
  -6  -2   4          8.20         11.53         1.16 o                         
  -5  -2   4       7243.80       7087.13        29.56 o                         
  -4  -2   4        153.86        174.72         2.36 o                         
  -3  -2   4       1817.41       1746.63        11.30 o                         
  -2  -2   4        186.79        179.56         2.05 o                         
  -1  -2   4       3673.21       3766.54        28.27 o                         
   0  -2   4       1080.93        777.70         7.85 o                         
   1  -2   4       2820.92       3244.43        34.11 o                         
   2  -2   4        700.80        723.57         7.15 o                         
   3  -2   4        649.77        681.37         6.88 o                         
   4  -2   4          8.62         17.92         1.07 o                         
   5  -2   4        307.39        302.33         4.04 o                         
   6  -2   4       2152.77       2106.72        16.41 o                         
   7  -2   4         35.91         30.61         1.84 o                         
   8  -2   4        867.10        917.63        11.54 o                         
   9  -2   4          5.33         18.39         3.66 o                         
 -10  -1   4        785.21        793.87        28.59 o                         
  -9  -1   4         34.54         37.42         3.51 o                         
  -8  -1   4        188.76        182.21         4.30 o                         
  -7  -1   4        477.42        455.18         6.35 o                         
  -6  -1   4       2017.41       1866.58        11.91 o                         
  -5  -1   4         20.67         11.20         0.84 o                         
  -4  -1   4       7250.27       7002.66        32.90 o                         
  -3  -1   4        195.60        257.84         2.73 o                         
  -2  -1   4          6.77          6.61         0.50 o                         
  -1  -1   4         13.53         16.41         0.76 o                         
   0  -1   4        142.63         98.07         1.71 o                         
   1  -1   4       8292.99       8419.02        76.74 o                         
   2  -1   4        129.21        145.92         2.90 o                         
   3  -1   4       1637.67       1678.12        13.20 o                         
   4  -1   4       1077.33       1061.38         8.60 o                         
   5  -1   4       1943.78       1977.33        12.01 o                         
   6  -1   4        234.33        213.46         3.76 o                         
   7  -1   4       1662.17       1667.41        12.47 o                         
   8  -1   4         27.80         33.34         2.20 o                         
   9  -1   4          4.41          5.14         1.89 o                         
  10  -1   4         32.46         33.95         5.58 o                         
  -9   0   4        336.44        339.69         8.79 o                         
  -8   0   4          8.78         10.48         2.14 o                         
  -7   0   4        256.81        260.17         3.83 o                         
  -6   0   4          1.76          2.21         0.88 o                         
  -5   0   4       1164.40       1076.15         7.45 o                         
  -4   0   4       2906.60       2758.01        13.96 o                         
  -3   0   4        405.88        367.01         4.02 o                         
  -2   0   4        746.55        620.87         4.59 o                         
  -1   0   4          8.49         26.31         0.79 o                         
   0   0   4         15.02         13.75         0.61 o                         
   1   0   4        940.10        983.52         5.82 o                         
   2   0   4      10855.13      11159.72        54.65 o                         
   3   0   4         64.49         89.62         1.74 o                         
   4   0   4         23.03         16.54         0.98 o                         
   5   0   4        362.02        357.27         4.26 o                         
   6   0   4       1840.53       1712.71        11.08 o                         
   7   0   4       1530.62       1446.25        18.45 o                         
   8   0   4          1.21          1.97         0.99 o                         
   9   0   4         10.24          7.97         2.09 o                         
  10   0   4        762.53        752.85        14.46 o                         
  -9   1   4        116.27        100.48         7.11 o                         
  -8   1   4        265.05        273.43         7.23 o                         
  -7   1   4          0.94          3.21         1.14 o                         
  -6   1   4       1991.99       2020.57        13.92 o                         
  -5   1   4        169.72        169.99         2.72 o                         
  -4   1   4        578.42        611.51         5.54 o                         
  -3   1   4         34.86         23.64         1.04 o                         
  -2   1   4        408.82        431.45         3.93 o                         
  -1   1   4       6846.10       6607.73        42.98 o                         
   0   1   4       8579.99       8486.53        38.65 o                         
   1   1   4       5057.78       5317.24        24.76 o                         
   2   1   4       6252.06       5833.12        27.16 o                         
   3   1   4      10419.66       9931.64        47.18 o                         
   4   1   4          4.82          4.88         0.69 o                         
   5   1   4       4566.11       4468.21        23.28 o                         
   6   1   4          0.00          2.63         0.90 o                         
   7   1   4        211.17        218.61         3.25 o                         
   8   1   4        344.17        367.76         4.75 o                         
   9   1   4        169.55        179.25         4.61 o                         
  10   1   4        750.81        704.20        33.39 o                         
  11   1   4        167.77        190.87         8.18 o                         
  -8   2   4          3.67          2.99         2.48 o                         
  -7   2   4          2.11          2.62         1.69 o                         
  -6   2   4        767.33        781.59         7.39 o                         
  -5   2   4        530.13        529.88         6.11 o                         
  -4   2   4       1702.46       1797.15        12.27 o                         
  -3   2   4       1130.42       1301.40        11.72 o                         
  -2   2   4       3087.54       3301.47        22.05 o                         
  -1   2   4          6.05          2.50         0.67 o                         
   0   2   4       6242.22       6463.89        32.50 o                         
   1   2   4       2169.25       2017.76        11.12 o                         
   2   2   4       1844.30       1665.42         8.70 o                         
   3   2   4        143.68        136.90         2.27 o                         
   4   2   4        586.31        667.45         5.18 o                         
   5   2   4       8614.66       8816.20        42.03 o                         
   6   2   4        882.31        927.06         7.92 o                         
   7   2   4       2305.49       2215.49        15.89 o                         
   8   2   4        730.84        732.46        11.38 o                         
   9   2   4        460.32        489.92         6.74 o                         
  10   2   4          4.99          5.50         2.31 o                         
  11   2   4       1202.07       1161.36        29.10 o                         
  12   2   4          0.76          2.10         4.87 o                         
  -8   3   4         15.04          5.13         3.83 o                         
  -7   3   4         34.86         38.90         3.12 o                         
  -6   3   4        172.01        180.87         3.72 o                         
  -5   3   4        939.94        903.68        11.41 o                         
  -4   3   4        784.63        769.68         7.55 o                         
  -3   3   4         13.35         17.67         1.18 o                         
  -2   3   4       1204.55       1205.96         9.15 o                         
  -1   3   4       1812.25       1819.45        12.92 o                         
   0   3   4       1018.29       1086.91         9.62 o                         
   1   3   4        608.26        949.53         8.52 o                         
   2   3   4        289.28        273.42         3.37 o                         
   3   3   4       1860.43       1920.61        11.86 o                         
   4   3   4        145.49        153.98         3.03 o                         
   5   3   4        887.37        847.55         7.72 o                         
   6   3   4        667.14        628.14         5.38 o                         
   7   3   4        256.01        208.37         2.82 o                         
   8   3   4        222.85        213.71         4.03 o                         
   9   3   4        132.05        137.83         2.92 o                         
  10   3   4         43.33         56.34         3.57 o                         
  11   3   4         48.63         35.80        10.48 o                         
  12   3   4          4.71          9.65         5.54 o                         
  -7   4   4        193.47        213.54         8.40 o                         
  -6   4   4        992.40        958.47        18.09 o                         
  -5   4   4         94.13         86.22         3.05 o                         
  -4   4   4        640.21        612.02         8.42 o                         
  -3   4   4       1220.44       1233.90        10.72 o                         
  -2   4   4       2544.53       2625.52        18.19 o                         
  -1   4   4        576.07        580.97         5.95 o                         
   0   4   4       4790.84       4704.89        30.16 o                         
   1   4   4        704.18        645.61         6.50 o                         
   2   4   4       1012.74       1197.95         7.55 o                         
   3   4   4        273.03        277.22         3.58 o                         
   4   4   4       3534.17       3667.65        21.25 o                         
   5   4   4      10748.28      10778.13        54.67 o                         
   6   4   4         11.38          8.02         0.92 o                         
   7   4   4       1044.09       1019.33         7.46 o                         
   8   4   4        176.74        188.02         3.00 o                         
   9   4   4       1128.95       1199.26        10.72 o                         
  10   4   4        442.43        434.39         8.93 o                         
  11   4   4       1005.63       1004.17        50.13 o                         
  -6   5   4         99.97        114.62         6.95 o                         
  -5   5   4       2272.02       2147.17        22.15 o                         
  -4   5   4         13.26         14.82         1.89 o                         
  -3   5   4        106.01         93.59         2.80 o                         
  -2   5   4          0.86          2.07         1.12 o                         
  -1   5   4        557.40        581.66         6.31 o                         
   0   5   4       5958.38       5800.03        46.70 o                         
   1   5   4        120.99        111.71         2.63 o                         
   2   5   4        126.94        158.74         2.64 o                         
   3   5   4        695.12        713.67         6.98 o                         
   4   5   4       1337.69       1301.13         9.88 o                         
   5   5   4         12.07          4.24         0.87 o                         
   6   5   4      12278.45      12166.68        62.04 o                         
   7   5   4         18.46         18.55         1.13 o                         
   8   5   4         50.15         48.08         1.80 o                         
   9   5   4         23.78         23.30         2.04 o                         
  10   5   4        129.96        131.77         4.38 o                         
  11   5   4       1752.58       1821.79        22.33 o                         
  -6   6   4          2.29          5.19         4.20 o                         
  -5   6   4       1767.26       1663.36        23.41 o                         
  -4   6   4         11.72          6.53         2.03 o                         
  -3   6   4        321.32        308.52         5.36 o                         
  -2   6   4       1653.45       1545.76        13.63 o                         
  -1   6   4        501.68        439.54         5.74 o                         
   0   6   4        547.93        581.84         7.15 o                         
   1   6   4       4065.51       4003.89        25.76 o                         
   2   6   4        167.68        173.71         3.33 o                         
   3   6   4        344.35        350.17         4.99 o                         
   4   6   4        645.40        646.39         7.11 o                         
   5   6   4         43.95         42.63         1.67 o                         
   6   6   4       3257.20       3263.43        19.53 o                         
   7   6   4        385.97        374.04         5.07 o                         
   8   6   4          5.60          5.44         1.13 o                         
   9   6   4        915.31        963.48        11.57 o                         
  10   6   4         40.41         45.19         3.05 o                         
  11   6   4          3.11          6.56         3.28 o                         
  -6   7   4         69.26         80.22         8.83 o                         
  -5   7   4         59.01         58.52         5.91 o                         
  -4   7   4         50.98         59.00         4.40 o                         
  -3   7   4        102.30        105.86         4.41 o                         
  -2   7   4        439.37        436.01         6.55 o                         
  -1   7   4        476.39        475.27         6.31 o                         
   0   7   4        530.67        503.46         7.18 o                         
   1   7   4       1532.73       1497.60        13.22 o                         
   2   7   4       1205.42       1131.55        11.90 o                         
   3   7   4        188.33        148.45         3.52 o                         
   4   7   4       2778.70       2618.46        19.87 o                         
   5   7   4         39.07         44.74         2.17 o                         
   6   7   4        599.90        635.42         9.92 o                         
   7   7   4        558.98        572.32         9.35 o                         
   8   7   4         21.36         26.93         1.92 o                         
   9   7   4        403.43        391.18         7.55 o                         
  10   7   4        640.43        642.78        10.34 o                         
  11   7   4        212.67        218.36         9.00 o                         
  -4   8   4          1.23          2.10         3.90 o                         
  -3   8   4        502.37        501.47         9.73 o                         
  -2   8   4          0.78          2.68         1.67 o                         
  -1   8   4       2869.13       2887.50        23.44 o                         
   0   8   4        156.76        169.86         4.20 o                         
   1   8   4       1731.09       1776.42        14.27 o                         
   2   8   4          2.15          6.19         1.17 o                         
   3   8   4          5.89          8.73         1.61 o                         
   4   8   4       1124.07       1095.68        11.78 o                         
   5   8   4        170.77        187.79         4.61 o                         
   6   8   4       1579.53       1556.95        14.86 o                         
   7   8   4        139.83        137.11         3.32 o                         
   8   8   4       1328.00       1305.13        16.55 o                         
   9   8   4        342.15        362.27         8.56 o                         
  10   8   4       1191.90       1255.30        20.27 o                         
  11   8   4        133.62        158.08         7.16 o                         
  12   8   4        274.76        279.74        15.41 o                         
  -3   9   4        168.57        183.96        12.82 o                         
  -2   9   4        300.06        308.55         8.83 o                         
  -1   9   4        173.92        202.35         5.02 o                         
   0   9   4         12.93         18.13         2.53 o                         
   1   9   4       1403.49       1461.46        14.88 o                         
   2   9   4         11.21          5.40         1.26 o                         
   3   9   4         53.11         48.49         2.76 o                         
   4   9   4        228.54        234.02         5.94 o                         
   5   9   4        692.58        688.65         9.52 o                         
   6   9   4         65.59         80.71         3.74 o                         
   7   9   4        896.51        841.33        19.27 o                         
   8   9   4        521.91        521.81        14.48 o                         
   9   9   4        165.37        181.79        10.75 o                         
  10   9   4         27.62         21.18         4.82 o                         
  11   9   4         20.97         23.14         6.18 o                         
  -1  10   4       1248.18       1246.43        25.88 o                         
   0  10   4         33.02         31.76         3.02 o                         
   1  10   4         61.64         58.94         4.77 o                         
   2  10   4         10.34         10.08         2.88 o                         
   3  10   4        455.56        445.63        11.25 o                         
   4  10   4       1620.96       1666.02        28.71 o                         
   5  10   4         10.51          7.55         3.12 o                         
   6  10   4        299.53        336.53        11.81 o                         
   7  10   4        203.08        209.95         9.44 o                         
   8  10   4        484.17        473.21        14.23 o                         
   9  10   4          0.02          4.12         3.15 o                         
  10  10   4        921.56        860.72        27.01 o                         
   1  11   4        194.75        204.24        11.83 o                         
   2  11   4         22.36         31.09         4.02 o                         
   3  11   4        518.32        573.97        13.55 o                         
   4  11   4        111.10        112.11         7.45 o                         
   5  11   4       1962.98       1956.73        25.46 o                         
   6  11   4        101.94        116.79         9.25 o                         
   7  11   4        110.35        115.71         8.49 o                         
   8  11   4          2.34          0.92         3.49 o                         
   9  11   4        357.47        353.52        17.28 o                         
  -7 -11   5        513.94        524.45        19.26 o                         
  -6 -11   5         71.76         67.13         4.59 o                         
  -5 -11   5         18.49         14.13         4.19 o                         
  -4 -11   5          3.43          5.41         3.68 o                         
  -3 -11   5        752.87        726.70        18.45 o                         
  -2 -11   5        131.43        135.21         8.55 o                         
   0 -11   5         90.25         82.64         9.27 o                         
   1 -11   5        464.87        453.70        19.67 o                         
  -8 -10   5        612.58        590.57        22.50 o                         
  -7 -10   5          1.53         -1.65         2.68 o                         
  -6 -10   5       1430.72       1409.27        16.03 o                         
  -5 -10   5          8.36         10.96         2.08 o                         
  -4 -10   5          2.62          1.45         1.76 o                         
  -3 -10   5         18.35         18.53         2.44 o                         
  -2 -10   5        118.94        131.08         7.76 o                         
  -1 -10   5        650.34        652.15        11.83 o                         
   0 -10   5          0.63          1.10         2.50 o                         
   1 -10   5         43.79         41.00         5.43 o                         
   2 -10   5        476.30        463.82        14.39 o                         
   3 -10   5        412.09        449.44        20.40 o                         
  -9  -9   5        130.29        126.55         7.10 o                         
  -8  -9   5         60.05         55.23         4.12 o                         
  -7  -9   5         20.10         17.05         2.98 o                         
  -6  -9   5         11.74          7.50         1.77 o                         
  -5  -9   5        206.25        196.83         5.62 o                         
  -4  -9   5          1.31          2.35         1.31 o                         
  -3  -9   5       1274.40       1262.56        16.56 o                         
  -2  -9   5        344.21        353.18         6.95 o                         
  -1  -9   5        628.78        664.35         8.97 o                         
   0  -9   5        623.18        666.80        10.12 o                         
   1  -9   5        463.23        465.53         9.46 o                         
   2  -9   5        217.72        213.68         9.39 o                         
   3  -9   5        149.23        129.38         9.05 o                         
   4  -9   5        111.72        118.45        11.13 o                         
  -9  -8   5          3.50          3.58         2.56 o                         
  -8  -8   5       1871.22       1795.08        22.03 o                         
  -7  -8   5         28.07         39.14         2.70 o                         
  -6  -8   5        189.01        180.79         4.42 o                         
  -5  -8   5        158.44        184.80         4.97 o                         
  -4  -8   5        604.00        617.71         6.41 o                         
  -3  -8   5        746.73        729.97         9.32 o                         
  -2  -8   5        504.93        547.43         5.75 o                         
  -1  -8   5        312.47        297.87         3.90 o                         
   0  -8   5        164.40        163.98         3.89 o                         
   1  -8   5        419.54        427.66        12.08 o                         
   2  -8   5        119.03        107.64         8.20 o                         
   3  -8   5       1986.93       2048.83        26.41 o                         
   4  -8   5        325.32        362.47        10.08 o                         
   5  -8   5        322.64        364.15        18.36 o                         
 -10  -7   5         42.97         39.68         4.99 o                         
  -9  -7   5        180.29        168.21         5.18 o                         
  -8  -7   5        199.96        193.32         6.06 o                         
  -7  -7   5        255.77        250.27         4.15 o                         
  -6  -7   5        779.56        752.57         8.03 o                         
  -5  -7   5         62.91         61.37         2.11 o                         
  -4  -7   5        842.38        837.60         8.23 o                         
  -3  -7   5          3.90          6.39         1.13 o                         
  -2  -7   5       1204.45       1221.29        10.07 o                         
  -1  -7   5         79.64         74.53         1.87 o                         
   0  -7   5        295.74        314.44         5.09 o                         
   1  -7   5        172.85        181.87         5.39 o                         
   2  -7   5         37.21         42.58         3.12 o                         
   3  -7   5         41.20         42.07         7.35 o                         
   4  -7   5        175.68        189.55         9.11 o                         
   5  -7   5        189.00        187.04         9.34 o                         
   6  -7   5        182.14        184.19        13.58 o                         
 -10  -6   5        198.57        199.09        23.88 o                         
  -9  -6   5         41.96         49.60         3.55 o                         
  -8  -6   5        948.84        969.66         8.82 o                         
  -7  -6   5       1757.04       1703.16        14.93 o                         
  -6  -6   5        106.99         89.90         2.30 o                         
  -5  -6   5          2.49          3.15         1.01 o                         
  -4  -6   5       1253.70       1185.51        12.59 o                         
  -3  -6   5          0.44          5.54         0.88 o                         
  -2  -6   5         45.16         50.03         1.87 o                         
  -1  -6   5        365.67        351.50         4.31 o                         
   0  -6   5        649.81        631.99         7.12 o                         
   1  -6   5        926.42        885.00        10.18 o                         
   2  -6   5        325.20        320.40         6.87 o                         
   3  -6   5       1053.00       1048.14        12.55 o                         
   4  -6   5       1149.92       1167.14        17.38 o                         
   5  -6   5         55.83         47.10         3.84 o                         
   6  -6   5          1.24         -1.30         3.37 o                         
   7  -6   5        199.42        165.72        13.35 o                         
 -10  -5   5         72.58         67.72         5.94 o                         
  -9  -5   5        606.75        586.47        10.56 o                         
  -8  -5   5        655.43        657.69         7.37 o                         
  -7  -5   5        121.73        119.14         2.80 o                         
  -6  -5   5         76.56         81.62         1.99 o                         
  -5  -5   5         86.15         91.93         2.01 o                         
  -4  -5   5        978.45       1024.84         7.41 o                         
  -3  -5   5       1654.28       1663.25         9.26 o                         
  -2  -5   5       5501.28       5234.31        23.96 o                         
  -1  -5   5       1046.41        991.01         7.80 o                         
   0  -5   5        489.75        449.41         5.07 o                         
   1  -5   5        109.01         76.46         2.43 o                         
   2  -5   5       2784.11       2657.06        21.34 o                         
   3  -5   5       1866.33       1927.88        17.52 o                         
   4  -5   5         95.90         89.05         3.46 o                         
   5  -5   5        426.51        426.77        15.34 o                         
   6  -5   5        412.63        426.57        13.36 o                         
   7  -5   5        451.68        478.39        27.27 o                         
 -10  -4   5        340.57        339.44        11.94 o                         
  -9  -4   5        782.32        791.62        22.19 o                         
  -8  -4   5          7.81          6.15         1.87 o                         
  -7  -4   5       2115.80       2151.42        15.62 o                         
  -6  -4   5       1317.83       1314.79        12.29 o                         
  -5  -4   5          2.74          5.16         0.70 o                         
  -4  -4   5         81.12         56.78         1.64 o                         
  -3  -4   5       1890.14       1926.69        10.44 o                         
  -2  -4   5       2882.12       2765.49        18.21 o                         
  -1  -4   5         75.38         95.15         1.91 o                         
   0  -4   5         64.05         79.96         1.65 o                         
   1  -4   5        653.37        632.93         7.04 o                         
   2  -4   5       5233.42       4957.06        37.24 o                         
   3  -4   5         50.49         58.11         2.33 o                         
   4  -4   5       3259.25       3248.65        23.14 o                         
   5  -4   5        155.69        151.21         3.96 o                         
   6  -4   5          8.54         10.72         1.92 o                         
   7  -4   5          1.61          2.40         2.69 o                         
   8  -4   5        412.49        435.29        18.48 o                         
 -10  -3   5         61.26         62.68         4.95 o                         
  -9  -3   5        176.73        182.16         6.07 o                         
  -8  -3   5        177.15        191.79         4.66 o                         
  -7  -3   5        297.38        293.36         5.14 o                         
  -6  -3   5        168.65        145.16         2.43 o                         
  -5  -3   5          0.15          2.79         0.72 o                         
  -4  -3   5       6132.92       6074.96        27.22 o                         
  -3  -3   5        151.31        167.90         3.52 o                         
  -2  -3   5        870.23        896.34         6.05 o                         
  -1  -3   5       2514.91       2549.94        12.95 o                         
   0  -3   5       4939.35       5474.47        28.43 o                         
   1  -3   5       1402.57       1382.05        12.62 o                         
   2  -3   5        481.35        497.73         6.49 o                         
   3  -3   5          0.37          1.49         1.00 o                         
   4  -3   5        416.19        394.73         5.89 o                         
   5  -3   5          0.61          0.43         1.35 o                         
   6  -3   5        358.88        370.70         5.64 o                         
   7  -3   5        938.34        929.54        16.54 o                         
   8  -3   5        327.24        338.04        10.22 o                         
   9  -3   5        247.12        233.52        15.62 o                         
 -10  -2   5          9.04         10.40         5.89 o                         
  -9  -2   5       1203.19       1166.75        16.46 o                         
  -8  -2   5          7.76          9.79         1.70 o                         
  -7  -2   5        222.11        226.88         4.57 o                         
  -6  -2   5        567.90        545.46         5.35 o                         
  -5  -2   5        861.50        864.47         6.38 o                         
  -4  -2   5         27.80         24.27         0.95 o                         
  -3  -2   5        368.51        377.79         3.61 o                         
  -2  -2   5       1381.15       1358.18         8.13 o                         
  -1  -2   5         90.25        103.92         1.54 o                         
   0  -2   5        146.93        142.72         2.58 o                         
   1  -2   5          9.20         42.43         1.30 o                         
   2  -2   5       9983.65      10107.11        53.63 o                         
   3  -2   5         20.25         11.89         0.74 o                         
   4  -2   5       6437.99       6807.02        39.85 o                         
   5  -2   5        594.93        642.53         6.13 o                         
   6  -2   5        527.95        515.45        10.56 o                         
   7  -2   5          0.55          1.00         0.99 o                         
   8  -2   5       1158.44       1097.08        32.11 o                         
   9  -2   5        325.37        338.68        11.48 o                         
 -10  -1   5         25.56         25.79         7.23 o                         
  -9  -1   5        121.00        130.97         5.59 o                         
  -8  -1   5        668.82        693.82         9.93 o                         
  -7  -1   5        898.15        874.26         9.31 o                         
  -6  -1   5        193.08        193.91         2.89 o                         
  -5  -1   5         57.35         54.98         1.70 o                         
  -4  -1   5       1140.68       1077.45         9.54 o                         
  -3  -1   5       6805.88       6625.82        27.66 o                         
  -2  -1   5       1371.78       1462.53         9.14 o                         
  -1  -1   5          3.99         20.79         0.74 o                         
   0  -1   5       1766.48       2026.74         9.95 o                         
   1  -1   5        804.26        911.91         6.93 o                         
   2  -1   5        197.30        229.46         3.35 o                         
   3  -1   5       2198.62       2133.59        13.20 o                         
   4  -1   5        909.01        904.56        10.97 o                         
   5  -1   5       1275.99       1286.77         9.40 o                         
   6  -1   5        200.23        216.93         3.55 o                         
   7  -1   5        201.77        216.73         3.83 o                         
   8  -1   5       1222.88       1301.09        18.60 o                         
   9  -1   5         48.49         40.95         2.77 o                         
  10  -1   5        228.55        222.66        11.04 o                         
  -9   0   5        342.51        336.14        13.33 o                         
  -8   0   5       1354.70       1331.33        15.42 o                         
  -7   0   5          6.25          9.48         1.65 o                         
  -6   0   5       1146.06       1098.37         8.80 o                         
  -5   0   5       1026.11        988.13         6.75 o                         
  -4   0   5         65.02         62.46         1.53 o                         
  -3   0   5          1.90          7.09         0.67 o                         
  -2   0   5       1999.45       2003.78        11.08 o                         
  -1   0   5        895.77        935.17         5.87 o                         
   0   0   5        137.18        176.17         2.05 o                         
   1   0   5       1143.22       1220.89         7.54 o                         
   2   0   5       9691.12       9246.39        39.72 o                         
   3   0   5      10816.86      10397.17        45.11 o                         
   4   0   5        549.23        509.25         4.50 o                         
   5   0   5        502.03        522.56         6.66 o                         
   6   0   5       2181.09       2164.96        15.24 o                         
   7   0   5       1024.00        956.75         8.52 o                         
   8   0   5         43.11         56.76         2.37 o                         
   9   0   5         41.56         41.78         2.96 o                         
  10   0   5         77.73         63.94         3.57 o                         
  -9   1   5        449.80        473.16        21.68 o                         
  -8   1   5         88.14         83.97         6.21 o                         
  -7   1   5         23.21         28.40         2.01 o                         
  -6   1   5          3.86          4.54         1.04 o                         
  -5   1   5       1378.09       1342.67         7.94 o                         
  -4   1   5        584.93        586.29         4.95 o                         
  -3   1   5       2487.62       2526.39        15.90 o                         
  -2   1   5       5728.69       5596.24        27.38 o                         
  -1   1   5        705.69        572.18         7.59 o                         
   0   1   5        110.69        111.46         1.44 o                         
   1   1   5        971.44        823.76         5.34 o                         
   2   1   5        126.91        134.05         1.50 o                         
   3   1   5         41.70         62.68         1.30 o                         
   4   1   5          0.69          8.04         0.78 o                         
   5   1   5          6.14         15.35         1.03 o                         
   6   1   5       1421.90       1378.75        10.76 o                         
   7   1   5         89.70        111.48         2.87 o                         
   8   1   5        436.53        484.85         5.71 o                         
   9   1   5         79.53         90.43         3.42 o                         
  10   1   5        355.70        370.97         8.89 o                         
  11   1   5        174.24        194.16        10.96 o                         
  -8   2   5        592.56        577.10        24.35 o                         
  -7   2   5        246.96        252.10         5.64 o                         
  -6   2   5        436.54        426.42         4.79 o                         
  -5   2   5         60.13         48.39         1.77 o                         
  -4   2   5        647.14        663.63         5.40 o                         
  -3   2   5        630.42        624.83         5.41 o                         
  -2   2   5       1164.55       1076.23         9.31 o                         
  -1   2   5        497.12        549.93         4.65 o                         
   0   2   5        298.20        267.47         2.86 o                         
   1   2   5       2306.02       2404.32        13.59 o                         
   2   2   5        484.27        554.76         4.62 o                         
   3   2   5       5502.29       4796.64        23.85 o                         
   4   2   5       3870.45       3713.15        19.02 o                         
   5   2   5        173.70        137.20         2.42 o                         
   6   2   5        272.36        233.31         3.67 o                         
   7   2   5        352.27        347.29         4.86 o                         
   8   2   5        453.10        459.18         5.79 o                         
   9   2   5         65.63         64.60         2.66 o                         
  10   2   5         92.27         88.98         5.89 o                         
  11   2   5         47.63         38.46         5.01 o                         
  12   2   5        251.56        250.86        13.58 o                         
  -8   3   5          1.52          3.75         3.79 o                         
  -7   3   5          5.02          2.79         2.53 o                         
  -6   3   5         18.38         20.26         1.74 o                         
  -5   3   5       1679.59       1655.98        11.84 o                         
  -4   3   5        486.92        487.43         4.93 o                         
  -3   3   5       2029.67       2071.55        14.89 o                         
  -2   3   5        861.23        976.20         8.22 o                         
  -1   3   5       2553.42       2561.25        18.31 o                         
   0   3   5          8.71         10.94         0.86 o                         
   1   3   5        776.33        838.23         6.06 o                         
   2   3   5        131.60        129.39         1.78 o                         
   3   3   5        278.20        329.16         3.59 o                         
   4   3   5         43.58         48.00         1.82 o                         
   5   3   5          3.19          3.20         0.70 o                         
   6   3   5       2295.72       2219.32        13.73 o                         
   7   3   5         41.27         35.86         1.47 o                         
   8   3   5       1022.01        959.01         8.30 o                         
   9   3   5        585.24        596.85        10.01 o                         
  10   3   5        979.47        970.25        14.84 o                         
  11   3   5         43.85         60.61         5.80 o                         
  12   3   5        299.10        305.09        15.24 o                         
  -7   4   5        184.97        168.34        11.86 o                         
  -6   4   5        421.34        399.05         8.57 o                         
  -5   4   5        288.22        325.04         8.29 o                         
  -4   4   5       1445.73       1448.21        12.07 o                         
  -3   4   5        596.41        553.92         8.18 o                         
  -2   4   5          0.41          1.70         0.89 o                         
  -1   4   5         33.21         29.53         1.46 o                         
   0   4   5        389.81        408.89         5.17 o                         
   1   4   5       9348.29       9660.88        67.10 o                         
   2   4   5        318.83        250.35         3.26 o                         
   3   4   5        772.52        820.92         7.96 o                         
   4   4   5       1021.59       1078.63         8.44 o                         
   5   4   5       6037.88       6281.16        34.03 o                         
   6   4   5         51.94         51.55         1.76 o                         
   7   4   5       3691.44       3585.64        20.75 o                         
   8   4   5         14.45         17.69         1.54 o                         
   9   4   5        103.19         93.33         3.81 o                         
  10   4   5        183.63        182.97         6.36 o                         
  11   4   5        253.35        272.96        10.79 o                         
  12   4   5        733.85        697.71        23.95 o                         
  -6   5   5          0.68          3.20         2.25 o                         
  -5   5   5         52.73         46.28         3.82 o                         
  -4   5   5       2553.06       2538.65        21.74 o                         
  -3   5   5        259.98        237.22         4.15 o                         
  -2   5   5        412.28        420.57         5.54 o                         
  -1   5   5        196.76        207.77         4.16 o                         
   0   5   5        327.28        331.34         5.00 o                         
   1   5   5        771.68        770.54         7.77 o                         
   2   5   5       2097.40       2068.06        12.96 o                         
   3   5   5        374.58        427.48         4.18 o                         
   4   5   5        742.49        775.12         7.19 o                         
   5   5   5        213.62        242.33         3.33 o                         
   6   5   5        752.44        810.44         7.89 o                         
   7   5   5       3070.46       3116.69        18.88 o                         
   8   5   5          1.10          1.41         0.96 o                         
   9   5   5        194.50        214.15         3.82 o                         
  10   5   5        337.08        361.23        10.49 o                         
  11   5   5          7.35         11.38         2.76 o                         
  -6   6   5        547.35        548.90        22.15 o                         
  -5   6   5          6.33          2.53         2.83 o                         
  -4   6   5         38.56         43.75         3.21 o                         
  -3   6   5        269.23        267.65         4.69 o                         
  -2   6   5         63.41         56.78         2.30 o                         
  -1   6   5        523.39        550.60         6.63 o                         
   0   6   5       1026.01        997.97        10.02 o                         
   1   6   5        494.74        489.78         6.33 o                         
   2   6   5       4047.26       3927.95        22.03 o                         
   3   6   5       1310.61       1229.54        10.54 o                         
   4   6   5        454.16        391.04         4.94 o                         
   5   6   5       3361.11       3343.64        19.35 o                         
   6   6   5          1.70          3.79         0.99 o                         
   7   6   5         15.31         15.34         1.26 o                         
   8   6   5         53.64         50.02         1.64 o                         
   9   6   5          3.88         10.43         1.85 o                         
  10   6   5        718.28        737.44        10.99 o                         
  11   6   5        275.71        282.63         9.63 o                         
  -5   7   5        145.87        160.12         8.96 o                         
  -4   7   5       1083.77       1096.04        24.60 o                         
  -3   7   5        455.88        424.22        13.47 o                         
  -2   7   5        631.01        631.92         8.99 o                         
  -1   7   5         24.33         17.96         1.66 o                         
   0   7   5       1344.63       1313.49        12.50 o                         
   1   7   5        891.13        876.38         8.84 o                         
   2   7   5        522.31        570.02         7.05 o                         
   3   7   5          8.24         10.64         1.41 o                         
   4   7   5         25.54         21.83         1.81 o                         
   5   7   5       1260.63       1203.37        10.19 o                         
   6   7   5       1603.30       1606.43        11.62 o                         
   7   7   5       1774.38       1738.54        11.89 o                         
   8   7   5        526.35        502.03         5.77 o                         
   9   7   5        114.33        119.05         4.36 o                         
  10   7   5        126.62        129.29         4.78 o                         
  11   7   5       1037.09       1081.43        15.39 o                         
  -4   8   5         76.17         63.14         6.10 o                         
  -3   8   5        223.52        223.01        13.11 o                         
  -2   8   5         11.48         13.80         2.38 o                         
  -1   8   5        399.63        403.72         7.52 o                         
   0   8   5       1336.61       1324.77        22.21 o                         
   1   8   5        221.51        218.77         4.34 o                         
   2   8   5       1491.70       1550.84        13.71 o                         
   3   8   5        336.66        318.99         6.04 o                         
   4   8   5        338.46        311.22         6.36 o                         
   5   8   5        127.18        106.57         3.61 o                         
   6   8   5        981.08        981.58        12.36 o                         
   7   8   5        322.60        320.89         5.17 o                         
   8   8   5        176.56        184.23         5.85 o                         
   9   8   5         21.97         32.79         3.69 o                         
  10   8   5          2.35          2.88         2.86 o                         
  11   8   5        159.35        131.15         5.85 o                         
  12   8   5          2.09          4.20         5.68 o                         
  -3   9   5       1053.55       1057.44        31.03 o                         
  -2   9   5        509.52        500.57        12.61 o                         
  -1   9   5         16.99         11.85         2.02 o                         
   0   9   5       1223.79       1194.96        12.24 o                         
   1   9   5          0.91          1.37         1.49 o                         
   2   9   5          0.57          2.67         1.29 o                         
   3   9   5         54.56         49.89         3.28 o                         
   4   9   5        284.46        283.38         6.55 o                         
   5   9   5       1758.52       1708.27        16.37 o                         
   6   9   5         26.80         22.84         6.79 o                         
   7   9   5        204.37        232.96         6.49 o                         
   8   9   5       1175.36       1140.11        22.58 o                         
   9   9   5        746.04        733.36        17.89 o                         
  10   9   5          6.62          3.46         3.08 o                         
  11   9   5        364.59        360.31        17.54 o                         
  -1  10   5         48.53         47.67         7.69 o                         
   0  10   5       1402.79       1358.07        21.80 o                         
   1  10   5         74.26         70.37        10.38 o                         
   2  10   5        324.63        334.66        13.12 o                         
   3  10   5         40.60         44.38         4.14 o                         
   4  10   5        939.78        950.01        20.59 o                         
   5  10   5          0.82         -1.53         3.12 o                         
   6  10   5       3500.40       3556.82        47.57 o                         
   7  10   5        314.86        291.37         7.67 o                         
   8  10   5        209.05        209.14         9.64 o                         
   9  10   5         28.09         26.38         6.83 o                         
  10  10   5         43.03         37.15         6.79 o                         
   1  11   5        752.46        741.00        20.32 o                         
   2  11   5        356.21        359.17        10.88 o                         
   3  11   5         57.86         55.88         5.17 o                         
   4  11   5          1.31          1.35         3.30 o                         
   5  11   5          1.35          5.37         3.69 o                         
   6  11   5       2048.89       2171.76        35.36 o                         
   7  11   5         30.53         40.43         5.31 o                         
   8  11   5        536.24        505.98        30.45 o                         
   9  11   5        306.47        290.17        15.88 o                         
  -7 -11   6        573.40        573.52        20.25 o                         
  -6 -11   6        124.72        139.14        12.03 o                         
  -5 -11   6        861.28        883.43        28.69 o                         
  -4 -11   6         18.95         20.79         4.53 o                         
  -3 -11   6          0.63          1.72         3.76 o                         
  -2 -11   6         88.52        101.62         7.47 o                         
  -8 -10   6        335.39        327.58        17.02 o                         
  -7 -10   6         97.60         98.40         6.70 o                         
  -6 -10   6         40.52         40.13         4.00 o                         
  -5 -10   6        422.88        426.12         9.47 o                         
  -4 -10   6        174.16        197.16         7.52 o                         
  -3 -10   6          2.27          1.12         2.37 o                         
  -2 -10   6        962.94        950.64        17.50 o                         
  -1 -10   6        164.63        174.23         7.64 o                         
   0 -10   6         13.36         13.37         2.93 o                         
   1 -10   6        965.14        929.76        17.08 o                         
   2 -10   6         44.91         35.21         9.78 o                         
   3 -10   6        161.83        175.88        12.91 o                         
  -9  -9   6        385.99        380.66        12.19 o                         
  -8  -9   6          2.17          5.78         4.00 o                         
  -7  -9   6        986.85        949.14        16.36 o                         
  -6  -9   6         86.88         96.23         5.26 o                         
  -5  -9   6        268.75        274.06         8.11 o                         
  -4  -9   6          2.10          5.39         1.71 o                         
  -3  -9   6        729.79        732.32         8.28 o                         
  -2  -9   6       1028.89       1003.68        18.88 o                         
  -1  -9   6        157.67        169.28         5.80 o                         
   0  -9   6        932.35        924.77        12.05 o                         
   1  -9   6         20.30         23.34         4.23 o                         
   2  -9   6        128.50        127.91         6.43 o                         
   3  -9   6         40.29         33.30         5.80 o                         
   4  -9   6        809.43        828.08        27.25 o                         
  -9  -8   6         21.61         22.55         3.16 o                         
  -8  -8   6         47.47         43.46         3.83 o                         
  -7  -8   6        486.90        461.01         8.61 o                         
  -6  -8   6        137.87        158.20         4.81 o                         
  -5  -8   6        735.14        716.10         8.25 o                         
  -4  -8   6        183.90        176.93         3.36 o                         
  -3  -8   6        340.08        336.85         4.87 o                         
  -2  -8   6         29.91         34.89         1.56 o                         
  -1  -8   6       2737.43       2859.27        19.62 o                         
   0  -8   6         10.38         17.45         1.67 o                         
   1  -8   6        659.66        691.36        10.14 o                         
   2  -8   6         85.65         89.08        11.25 o                         
   3  -8   6        175.96        184.77         7.22 o                         
   4  -8   6        574.86        561.51        13.71 o                         
   5  -8   6        195.68        195.03        13.52 o                         
  -9  -7   6         85.90         82.45         5.00 o                         
  -8  -7   6        200.70        208.09         7.67 o                         
  -7  -7   6        395.18        353.94         6.30 o                         
  -6  -7   6        314.70        288.62         4.99 o                         
  -5  -7   6         32.87         27.49         1.68 o                         
  -4  -7   6        709.63        667.66         6.78 o                         
  -3  -7   6        195.62        184.96         3.38 o                         
  -2  -7   6        147.46        152.46         2.87 o                         
  -1  -7   6         45.06         46.98         1.67 o                         
   0  -7   6        305.73        285.96         4.84 o                         
   1  -7   6       1178.17       1193.52        11.49 o                         
   2  -7   6        650.26        691.39        18.48 o                         
   3  -7   6          8.85          2.99         2.42 o                         
   4  -7   6        442.75        498.95        11.29 o                         
   5  -7   6        384.19        427.60        16.24 o                         
   6  -7   6          5.81         13.14         5.71 o                         
  -9  -6   6          0.41          1.96         2.58 o                         
  -8  -6   6        188.41        191.34         4.64 o                         
  -7  -6   6       1035.05       1011.90         8.82 o                         
  -6  -6   6        240.65        231.39         3.81 o                         
  -5  -6   6        119.29        122.09         2.74 o                         
  -4  -6   6        530.44        526.00         4.82 o                         
  -3  -6   6       1087.21       1036.35         7.50 o                         
  -2  -6   6        504.70        566.34         5.07 o                         
  -1  -6   6       1885.50       1881.55        13.50 o                         
   0  -6   6        441.20        422.13         6.48 o                         
   1  -6   6        211.75        199.72         3.74 o                         
   2  -6   6         26.49         30.14         2.50 o                         
   3  -6   6        882.42        890.35        11.36 o                         
   4  -6   6        593.30        609.60        11.95 o                         
   5  -6   6         64.80         66.06         4.88 o                         
   6  -6   6        104.91        110.86        14.32 o                         
   7  -6   6        145.07        140.54        12.27 o                         
  -9  -5   6         90.83         85.11         6.17 o                         
  -8  -5   6       1560.61       1614.86        13.52 o                         
  -7  -5   6        112.73        106.91         2.71 o                         
  -6  -5   6       4020.02       3932.34        30.02 o                         
  -5  -5   6         18.13         18.37         1.18 o                         
  -4  -5   6          1.07          5.07         0.88 o                         
  -3  -5   6        551.98        530.33         4.85 o                         
  -2  -5   6        284.09        292.41         3.30 o                         
  -1  -5   6       4038.90       3951.66        21.30 o                         
   0  -5   6          1.01          2.73         0.67 o                         
   1  -5   6        371.79        334.85         4.54 o                         
   2  -5   6       1529.21       1438.97        14.00 o                         
   3  -5   6       3421.62       3402.78        24.17 o                         
   4  -5   6        353.66        346.12         7.73 o                         
   5  -5   6       1706.02       1623.95        21.03 o                         
   6  -5   6         32.16         25.10         3.05 o                         
   7  -5   6         31.20         33.59         5.01 o                         
   8  -5   6          0.07          1.92         5.48 o                         
  -9  -4   6         58.13         49.90         5.09 o                         
  -8  -4   6         48.87         58.79         3.30 o                         
  -7  -4   6         45.18         42.95         1.98 o                         
  -6  -4   6       1222.09       1233.27         9.25 o                         
  -5  -4   6         53.70         64.72         1.69 o                         
  -4  -4   6         65.54         46.62         1.31 o                         
  -3  -4   6         13.71         35.03         1.54 o                         
  -2  -4   6       1809.70       1753.53         9.29 o                         
  -1  -4   6         19.29         21.87         1.39 o                         
   0  -4   6       3990.11       3934.24        20.38 o                         
   1  -4   6       1023.22       1001.92         9.70 o                         
   2  -4   6         33.25         47.70         2.16 o                         
   3  -4   6         10.18         15.23         1.66 o                         
   4  -4   6         74.34         86.15         3.05 o                         
   5  -4   6        898.06        932.44        10.61 o                         
   6  -4   6          0.67          2.90         1.74 o                         
   7  -4   6         30.26         23.44         3.65 o                         
   8  -4   6        633.14        593.48        14.18 o                         
  -9  -3   6         26.99         35.96         3.47 o                         
  -8  -3   6       1515.20       1594.60        14.90 o                         
  -7  -3   6        101.44         92.43         2.64 o                         
  -6  -3   6        391.14        396.19         4.23 o                         
  -5  -3   6        420.79        430.79         4.07 o                         
  -4  -3   6        935.42        986.74         6.42 o                         
  -3  -3   6       1674.54       1609.73        13.01 o                         
  -2  -3   6       1465.10       1435.18         8.17 o                         
  -1  -3   6       2068.38       2129.90        11.38 o                         
   0  -3   6        660.74        634.40         6.38 o                         
   1  -3   6        612.45        607.66         6.08 o                         
   2  -3   6          7.04         16.59         1.30 o                         
   3  -3   6       6236.31       6163.80        36.68 o                         
   4  -3   6          9.12          6.35         1.26 o                         
   5  -3   6         56.14         61.28         2.40 o                         
   6  -3   6        121.34        112.52         3.63 o                         
   7  -3   6        201.01        195.23         6.58 o                         
   8  -3   6        577.36        601.18        13.74 o                         
   9  -3   6        386.08        410.66        20.08 o                         
  -9  -2   6        112.36        113.85         6.14 o                         
  -8  -2   6        588.02        539.13         8.31 o                         
  -7  -2   6        396.17        394.95         5.95 o                         
  -6  -2   6       1932.06       1898.98        12.19 o                         
  -5  -2   6         13.18         15.49         1.11 o                         
  -4  -2   6       1062.51       1066.24         6.55 o                         
  -3  -2   6          1.94         20.01         0.97 o                         
  -2  -2   6       8155.90       8064.80        32.58 o                         
  -1  -2   6        544.05        533.37         4.42 o                         
   0  -2   6       3968.49       4120.97        22.16 o                         
   1  -2   6        426.50        478.44         4.51 o                         
   2  -2   6        560.59        508.07         4.51 o                         
   3  -2   6       1324.40       1233.49         9.37 o                         
   4  -2   6       1756.80       1716.43        12.53 o                         
   5  -2   6       3443.47       3410.00        19.59 o                         
   6  -2   6        131.42        122.69         2.57 o                         
   7  -2   6         72.61         80.33         2.45 o                         
   8  -2   6         37.51         30.84         3.65 o                         
   9  -2   6       1394.94       1412.04        22.54 o                         
  -9  -1   6          8.73         15.37         4.52 o                         
  -8  -1   6        291.66        315.37         6.28 o                         
  -7  -1   6       2326.92       2323.19        17.74 o                         
  -6  -1   6         25.30         32.43         1.56 o                         
  -5  -1   6        902.82        870.29         6.87 o                         
  -4  -1   6       1611.12       1580.93         9.59 o                         
  -3  -1   6        120.15        128.35         2.09 o                         
  -2  -1   6       1683.03       1720.85         8.93 o                         
  -1  -1   6       2233.93       2290.08        11.05 o                         
   0  -1   6       6633.63       6839.08        39.29 o                         
   1  -1   6       1627.87       1614.49        10.18 o                         
   2  -1   6        269.93        263.51         3.11 o                         
   3  -1   6        651.14        638.86         5.74 o                         
   4  -1   6       2999.90       3187.27        18.61 o                         
   5  -1   6         25.58         50.12         1.71 o                         
   6  -1   6        545.24        555.46         5.34 o                         
   7  -1   6        902.07        923.42         7.22 o                         
   8  -1   6          0.16         -0.08         1.52 o                         
   9  -1   6          4.22          6.20         2.95 o                         
  10  -1   6          7.67         10.43         6.12 o                         
  -9   0   6        274.76        267.21        15.71 o                         
  -8   0   6        548.34        573.46        14.55 o                         
  -7   0   6        200.66        205.87         4.90 o                         
  -6   0   6        192.48        201.43         4.21 o                         
  -5   0   6       1039.05       1020.48         7.58 o                         
  -4   0   6        681.87        700.83         6.09 o                         
  -3   0   6        141.88        147.46         2.32 o                         
  -2   0   6       4233.42       3910.61        25.82 o                         
  -1   0   6        615.83        558.79         6.29 o                         
   0   0   6          2.04          1.83         0.66 o                         
   1   0   6        538.15        590.07         4.50 o                         
   2   0   6        909.43        817.13         5.27 o                         
   3   0   6       2047.96       1975.05        12.56 o                         
   4   0   6        160.27        169.55         2.83 o                         
   5   0   6          2.21          5.24         0.77 o                         
   6   0   6       2088.36       2119.95        16.94 o                         
   7   0   6        405.98        428.36         5.39 o                         
   8   0   6        317.49        277.44         5.00 o                         
   9   0   6        926.88        990.62        14.27 o                         
  10   0   6         31.63         30.14         3.29 o                         
  -9   1   6        335.48        327.56        18.04 o                         
  -8   1   6         50.26         65.48         5.24 o                         
  -7   1   6       2778.34       2808.58        22.09 o                         
  -6   1   6        352.16        355.49         6.04 o                         
  -5   1   6        176.12        172.27         2.28 o                         
  -4   1   6        400.56        394.14         4.09 o                         
  -3   1   6        511.25        571.28         5.06 o                         
  -2   1   6       4677.14       4619.82        25.65 o                         
  -1   1   6        541.65        640.38         7.84 o                         
   0   1   6        605.35        554.88         3.33 o                         
   1   1   6       1757.13       1711.60         9.45 o                         
   2   1   6       6300.95       5918.83        23.83 o                         
   3   1   6        286.68        232.77         2.58 o                         
   4   1   6      10560.71       9963.08        46.78 o                         
   5   1   6        626.62        680.67         7.47 o                         
   6   1   6        451.16        461.66         5.59 o                         
   7   1   6         63.37         60.65         3.19 o                         
   8   1   6         58.04         68.59         2.56 o                         
   9   1   6       1229.57       1251.74        15.06 o                         
  10   1   6          2.09          2.04         2.39 o                         
  11   1   6         19.94         23.11         5.16 o                         
  -8   2   6          6.30          6.00         3.57 o                         
  -7   2   6        848.17        820.65        13.25 o                         
  -6   2   6         15.10         20.99         2.09 o                         
  -5   2   6        505.14        481.07         5.04 o                         
  -4   2   6        737.82        752.16         7.30 o                         
  -3   2   6          8.61          6.19         0.79 o                         
  -2   2   6        158.40        142.15         2.43 o                         
  -1   2   6       5330.41       5182.57        24.42 o                         
   0   2   6         69.62         63.55         1.41 o                         
   1   2   6        406.91        475.00         3.67 o                         
   2   2   6         39.37         47.39         1.39 o                         
   3   2   6        485.05        494.71         3.61 o                         
   4   2   6       6537.98       6490.94        38.28 o                         
   5   2   6         46.43         49.49         1.57 o                         
   6   2   6         54.09         49.35         1.82 o                         
   7   2   6        601.17        571.69         6.55 o                         
   8   2   6        592.84        560.54         7.36 o                         
   9   2   6          3.98          4.35         1.56 o                         
  10   2   6       1430.80       1383.33        24.01 o                         
  11   2   6        370.71        387.04        12.97 o                         
  12   2   6         17.39         19.35         5.80 o                         
  -8   3   6          5.16          9.21         5.30 o                         
  -7   3   6        116.05        111.70         5.32 o                         
  -6   3   6        481.56        439.71         7.72 o                         
  -5   3   6        371.65        330.99         4.59 o                         
  -4   3   6        100.09        111.76         2.40 o                         
  -3   3   6        337.58        367.70         6.58 o                         
  -2   3   6        227.74        286.64         6.27 o                         
  -1   3   6          1.64          3.88         0.88 o                         
   0   3   6       1831.17       1863.50        12.81 o                         
   1   3   6         24.42         34.57         1.24 o                         
   2   3   6       6312.98       6340.15        28.81 o                         
   3   3   6          1.36          5.21         1.18 o                         
   4   3   6       1332.48       1237.60         7.79 o                         
   5   3   6        107.97         90.46         2.00 o                         
   6   3   6        474.76        467.94         5.09 o                         
   7   3   6          1.48          3.60         1.12 o                         
   8   3   6         36.08         38.55         1.78 o                         
   9   3   6        236.57        236.12         5.34 o                         
  10   3   6        199.07        192.74         8.43 o                         
  11   3   6         60.75         49.00         5.19 o                         
  12   3   6          2.05          0.70         4.69 o                         
  -7   4   6        346.60        310.07        15.50 o                         
  -6   4   6          2.14          3.26         3.19 o                         
  -5   4   6        168.46        158.64         4.07 o                         
  -4   4   6        168.61        165.56         3.78 o                         
  -3   4   6       3942.18       3986.45        22.74 o                         
  -2   4   6         87.31         80.69         2.10 o                         
  -1   4   6       1160.07       1140.14         9.52 o                         
   0   4   6        285.59        253.31         4.06 o                         
   1   4   6       1592.76       1580.76        11.01 o                         
   2   4   6        332.33        306.44         3.34 o                         
   3   4   6       1231.74       1231.53         8.87 o                         
   4   4   6       4644.36       4527.59        23.77 o                         
   5   4   6        228.09        256.30         4.82 o                         
   6   4   6       1735.76       1738.61        11.48 o                         
   7   4   6        224.20        214.16         6.43 o                         
   8   4   6       1781.92       1819.33        11.82 o                         
   9   4   6         99.74         91.16         3.15 o                         
  10   4   6        663.72        703.42        12.95 o                         
  11   4   6        100.47        109.51         7.55 o                         
  12   4   6         30.37         20.89         6.15 o                         
  -6   5   6        687.41        707.47        24.16 o                         
  -5   5   6        149.30        161.62         5.57 o                         
  -4   5   6         58.66         63.16         3.05 o                         
  -3   5   6        137.69        135.16         3.23 o                         
  -2   5   6          7.79         10.93         1.27 o                         
  -1   5   6        846.47        838.08         8.17 o                         
   0   5   6         17.96         21.63         1.54 o                         
   1   5   6          4.00          3.22         0.92 o                         
   2   5   6       1023.83       1056.27         7.69 o                         
   3   5   6       2403.14       2292.16        13.10 o                         
   4   5   6         52.37         57.22         1.92 o                         
   5   5   6       2523.71       2599.30        15.01 o                         
   6   5   6       1990.61       2050.84        13.04 o                         
   7   5   6          3.51          5.92         1.18 o                         
   8   5   6          8.84          8.25         1.19 o                         
   9   5   6        380.15        381.30         5.67 o                         
  10   5   6        767.56        793.32        16.60 o                         
  11   5   6        269.71        278.67        13.60 o                         
  12   5   6         21.08         34.30         7.02 o                         
  -5   6   6        490.65        505.23        11.50 o                         
  -4   6   6         23.03         18.87         3.16 o                         
  -3   6   6        975.61        949.44        10.71 o                         
  -2   6   6       2033.55       1984.74        14.25 o                         
  -1   6   6         83.08         86.83         2.83 o                         
   0   6   6         29.44         27.56         1.83 o                         
   1   6   6       1063.48       1058.65        10.23 o                         
   2   6   6        637.14        640.04         6.43 o                         
   3   6   6        113.06        121.53         3.13 o                         
   4   6   6         17.72         21.41         1.14 o                         
   5   6   6        468.23        475.17         5.38 o                         
   6   6   6       2094.53       2217.83        13.87 o                         
   7   6   6        440.84        432.51         5.27 o                         
   8   6   6        584.23        586.53         9.49 o                         
   9   6   6        477.94        498.14         6.53 o                         
  10   6   6         44.40         45.72         3.09 o                         
  11   6   6         10.01         16.23         3.33 o                         
  -4   7   6        462.33        415.81        10.73 o                         
  -3   7   6        740.01        754.27        26.60 o                         
  -2   7   6         45.88         43.72         2.30 o                         
  -1   7   6        141.91        132.94         3.46 o                         
   0   7   6        300.12        288.97         5.39 o                         
   1   7   6        763.79        773.66         8.33 o                         
   2   7   6         43.04         44.26         1.96 o                         
   3   7   6       2783.79       2739.22        19.19 o                         
   4   7   6       3396.21       3160.41        20.50 o                         
   5   7   6        469.42        424.46         5.96 o                         
   6   7   6        306.06        297.66         4.34 o                         
   7   7   6        542.25        514.30         5.71 o                         
   8   7   6       1785.56       1751.80        12.70 o                         
   9   7   6          4.54          3.86         2.16 o                         
  10   7   6         20.94         17.31         2.46 o                         
  11   7   6         82.60         84.21         4.81 o                         
  -4   8   6        380.90        330.76        15.71 o                         
  -3   8   6        139.40        151.05        10.03 o                         
  -2   8   6        512.83        515.81         9.99 o                         
  -1   8   6        170.81        167.05         4.60 o                         
   0   8   6         83.69         94.82         3.66 o                         
   1   8   6          8.87         12.74         1.59 o                         
   2   8   6        468.05        498.60         8.71 o                         
   3   8   6        758.41        745.56         9.56 o                         
   4   8   6         85.04         84.83         3.98 o                         
   5   8   6        230.92        210.30         3.67 o                         
   6   8   6        705.55        696.08         8.49 o                         
   7   8   6        284.61        291.41         4.36 o                         
   8   8   6        182.54        171.81         5.95 o                         
   9   8   6        518.47        533.71        12.39 o                         
  10   8   6        285.55        294.30         9.37 o                         
  11   8   6          9.27         11.71         2.87 o                         
  -3   9   6         72.23         60.90         8.39 o                         
  -2   9   6         57.25         57.98         5.82 o                         
  -1   9   6          9.00          8.89         2.37 o                         
   0   9   6        124.82        122.50         3.78 o                         
   1   9   6       1680.23       1718.67        18.71 o                         
   2   9   6        130.55        116.40         4.76 o                         
   3   9   6        108.25        119.60         4.41 o                         
   4   9   6        744.54        753.90        12.30 o                         
   5   9   6        299.79        281.40         8.92 o                         
   6   9   6         61.44         55.08         4.93 o                         
   7   9   6        829.46        854.11        13.75 o                         
   8   9   6        196.90        188.95         8.81 o                         
   9   9   6        270.64        270.38        10.72 o                         
  10   9   6          2.45          5.02         4.87 o                         
  11   9   6          0.42          3.38         5.10 o                         
  -1  10   6        193.57        201.16         9.84 o                         
   0  10   6        388.22        375.51        10.85 o                         
   1  10   6        265.02        267.54         9.05 o                         
   2  10   6        773.11        755.63        15.20 o                         
   3  10   6       1078.63       1072.00        18.45 o                         
   4  10   6         52.20         55.60         5.29 o                         
   5  10   6         45.03         54.83         5.49 o                         
   6  10   6         79.15         86.13         6.33 o                         
   7  10   6       1744.69       1773.13        22.53 o                         
   8  10   6        162.97        195.67         9.39 o                         
   9  10   6        531.82        508.18        15.23 o                         
  10  10   6         99.54        106.42        10.26 o                         
   1  11   6         18.15          7.96         6.21 o                         
   2  11   6        969.36        964.43        22.38 o                         
   3  11   6         61.22         49.94         7.25 o                         
   4  11   6        503.98        517.46        15.57 o                         
   5  11   6        818.85        869.26        20.62 o                         
   6  11   6         81.19         85.32         6.75 o                         
   7  11   6         47.00         38.94         5.27 o                         
   8  11   6        399.31        375.93        13.44 o                         
  -5 -11   7          4.49          6.85         5.65 o                         
  -4 -11   7        993.72        977.62        45.95 o                         
  -3 -11   7          6.85         17.69         4.47 o                         
  -7 -10   7         23.12         15.11         3.86 o                         
  -6 -10   7        678.49        664.70        15.62 o                         
  -5 -10   7         51.90         35.96         6.64 o                         
  -4 -10   7          0.89          1.98         2.80 o                         
  -3 -10   7        328.69        320.77        11.03 o                         
  -2 -10   7         84.31         99.06         5.29 o                         
  -1 -10   7        641.04        657.93        14.54 o                         
   0 -10   7          2.93          8.24         3.59 o                         
  -7  -9   7         31.32         43.39         3.83 o                         
  -6  -9   7        452.79        420.07         9.30 o                         
  -5  -9   7         65.85         81.86         3.73 o                         
  -4  -9   7       1008.96        955.13        12.41 o                         
  -3  -9   7        125.19        120.87         4.42 o                         
  -2  -9   7        497.82        503.83         8.98 o                         
  -1  -9   7        227.08        247.08         8.37 o                         
   0  -9   7       2019.95       2022.84        25.70 o                         
   1  -9   7        191.72        182.97         8.84 o                         
   2  -9   7         98.25         94.04         5.61 o                         
   3  -9   7          7.25          8.61         3.94 o                         
   4  -9   7          2.87          4.14         6.88 o                         
  -8  -8   7         63.29         65.87         4.24 o                         
  -7  -8   7          4.63          9.62         2.62 o                         
  -6  -8   7          0.63          2.94         2.35 o                         
  -5  -8   7        521.96        533.58         8.36 o                         
  -4  -8   7        383.81        382.55         8.00 o                         
  -3  -8   7        182.77        192.06         4.87 o                         
  -2  -8   7          0.84          3.46         1.00 o                         
  -1  -8   7        413.84        412.92         5.87 o                         
   0  -8   7        711.57        726.35         9.70 o                         
   1  -8   7         30.37         31.87         2.95 o                         
   2  -8   7        814.16        829.71        12.29 o                         
   3  -8   7         95.45        113.39         5.78 o                         
   4  -8   7          1.83          6.51         3.24 o                         
   5  -8   7         39.28         29.96         6.85 o                         
  -9  -7   7         30.93         30.77         6.76 o                         
  -8  -7   7         75.63         78.22         3.79 o                         
  -7  -7   7         32.61         37.94         3.14 o                         
  -6  -7   7        642.17        614.61         7.40 o                         
  -5  -7   7         59.84         54.55         2.10 o                         
  -4  -7   7        606.67        622.79         6.55 o                         
  -3  -7   7       1069.35       1040.76         8.45 o                         
  -2  -7   7        351.01        367.00         4.21 o                         
  -1  -7   7         42.57         34.56         1.41 o                         
   0  -7   7        335.29        352.31         5.07 o                         
   1  -7   7          4.23          7.28         1.59 o                         
   2  -7   7         15.12         13.75         3.73 o                         
   3  -7   7         11.65         12.07         2.60 o                         
   4  -7   7        237.77        224.88        13.42 o                         
   5  -7   7        469.98        466.10        11.15 o                         
   6  -7   7         25.63         38.11         7.17 o                         
  -8  -6   7        318.61        350.21         7.95 o                         
  -7  -6   7        575.21        588.11         7.01 o                         
  -6  -6   7         80.54         93.31         2.86 o                         
  -5  -6   7       1148.11       1147.27         9.34 o                         
  -4  -6   7         27.37         26.80         1.39 o                         
  -3  -6   7          1.89         23.39         1.37 o                         
  -2  -6   7        182.02        179.39         3.11 o                         
  -1  -6   7         90.72         98.77         2.16 o                         
   0  -6   7       1390.11       1416.32        12.24 o                         
   1  -6   7          2.65          3.63         1.24 o                         
   2  -6   7       1090.63       1085.69        12.35 o                         
   3  -6   7        631.52        659.17        10.55 o                         
   4  -6   7        410.12        438.53        10.01 o                         
   5  -6   7        104.38        102.21         5.22 o                         
   6  -6   7        342.77        342.86        12.12 o                         
   7  -6   7          9.11          5.22         5.19 o                         
  -8  -5   7         62.06         66.20         5.30 o                         
  -7  -5   7        204.72        218.86         5.31 o                         
  -6  -5   7         37.01         47.54         1.91 o                         
  -5  -5   7       1450.30       1491.64        10.90 o                         
  -4  -5   7        353.77        318.96         4.64 o                         
  -3  -5   7        605.67        601.99         5.46 o                         
  -2  -5   7        637.93        606.72         4.91 o                         
  -1  -5   7        804.90        770.78         5.89 o                         
   0  -5   7         31.06         36.40         1.72 o                         
   1  -5   7       2011.04       1956.09        16.31 o                         
   2  -5   7          0.51          0.37         1.24 o                         
   3  -5   7         13.16         16.06         1.66 o                         
   4  -5   7         28.58         28.10         2.15 o                         
   5  -5   7          3.47          3.66         2.14 o                         
   6  -5   7        923.45        913.12        15.19 o                         
   7  -5   7          0.40          1.53         3.29 o                         
   8  -5   7        109.39        139.02        12.24 o                         
  -9  -4   7        384.48        424.44        18.53 o                         
  -8  -4   7        127.48        134.79         5.63 o                         
  -7  -4   7        763.90        752.09         8.72 o                         
  -6  -4   7          0.33          1.22         1.01 o                         
  -5  -4   7         44.68         53.99         1.68 o                         
  -4  -4   7        241.89        250.82         3.61 o                         
  -3  -4   7        369.93        366.92         3.87 o                         
  -2  -4   7       1297.81       1379.86         7.93 o                         
  -1  -4   7          0.34          5.57         0.69 o                         
   0  -4   7       1042.09       1111.22         9.27 o                         
   1  -4   7       3507.40       3433.58        22.24 o                         
   2  -4   7        366.03        342.43         6.71 o                         
   3  -4   7        355.81        329.69         7.69 o                         
   4  -4   7       1996.35       1939.83        17.64 o                         
   5  -4   7          6.12          7.72         1.67 o                         
   6  -4   7         93.42        107.62         4.46 o                         
   7  -4   7        151.93        149.82         6.90 o                         
   8  -4   7         65.17         58.33         5.11 o                         
  -9  -3   7         21.85         32.37         7.23 o                         
  -8  -3   7         47.57         41.78         2.94 o                         
  -7  -3   7       1122.69       1101.81        10.08 o                         
  -6  -3   7        419.51        438.31         5.03 o                         
  -5  -3   7       1601.32       1592.04        10.49 o                         
  -4  -3   7        292.23        292.27         3.13 o                         
  -3  -3   7        860.29        861.54         6.30 o                         
  -2  -3   7         91.82        102.98         1.73 o                         
  -1  -3   7      10511.34      10152.79        59.55 o                         
   0  -3   7        777.49        770.09         6.56 o                         
   1  -3   7        622.68        625.64         6.27 o                         
   2  -3   7         34.85         37.93         1.60 o                         
   3  -3   7       1291.79       1279.21        10.29 o                         
   4  -3   7       2166.34       2146.08        16.69 o                         
   5  -3   7        608.55        636.68         7.55 o                         
   6  -3   7        692.39        659.02         7.63 o                         
   7  -3   7        415.09        405.70         8.26 o                         
   8  -3   7        190.18        202.55         7.92 o                         
   9  -3   7         87.37         79.26         9.97 o                         
  -9  -2   7        253.07        250.74        15.12 o                         
  -8  -2   7        149.85        162.52         9.74 o                         
  -7  -2   7          4.89          5.75         1.53 o                         
  -6  -2   7        789.39        781.63         6.31 o                         
  -5  -2   7        237.28        234.34         3.05 o                         
  -4  -2   7        124.73        138.45         2.05 o                         
  -3  -2   7          3.77          6.56         0.59 o                         
  -2  -2   7         67.10         65.51         1.07 o                         
  -1  -2   7       2971.62       2800.43        20.41 o                         
   0  -2   7        201.14        184.61         2.60 o                         
   1  -2   7       8039.67       7894.53        40.58 o                         
   2  -2   7        992.42        954.57        12.10 o                         
   3  -2   7        532.50        534.07         4.75 o                         
   4  -2   7        237.59        183.70         3.12 o                         
   5  -2   7       1747.99       1820.91        10.86 o                         
   6  -2   7        350.51        323.95         3.85 o                         
   7  -2   7       1095.57       1093.83         9.81 o                         
   8  -2   7          5.05          7.27         2.78 o                         
   9  -2   7          8.83         11.12         3.37 o                         
  -8  -1   7         60.39         72.94         4.57 o                         
  -7  -1   7        605.69        613.15         7.55 o                         
  -6  -1   7        475.93        503.55         6.64 o                         
  -5  -1   7         42.82         51.24         1.61 o                         
  -4  -1   7       1429.70       1486.51        10.97 o                         
  -3  -1   7       1583.38       1605.16         8.46 o                         
  -2  -1   7        677.10        688.53         5.60 o                         
  -1  -1   7       2558.46       2596.91        16.42 o                         
   0  -1   7         12.97         16.37         0.89 o                         
   1  -1   7         24.07         27.72         1.30 o                         
   2  -1   7         28.39         19.43         0.89 o                         
   3  -1   7        986.25       1065.11        10.55 o                         
   4  -1   7       1889.51       1872.47        17.75 o                         
   5  -1   7         11.96          5.94         0.96 o                         
   6  -1   7        650.53        644.62         6.52 o                         
   7  -1   7       2370.27       2386.56        13.82 o                         
   8  -1   7        933.51        988.54        10.61 o                         
   9  -1   7         40.60         32.49         4.16 o                         
  10  -1   7        635.38        664.70        25.53 o                         
  -8   0   7        544.58        574.91        13.06 o                         
  -7   0   7         10.29          3.27         1.98 o                         
  -6   0   7       2477.01       2524.32        21.09 o                         
  -5   0   7          0.80          0.88         1.06 o                         
  -4   0   7        139.17        131.20         3.16 o                         
  -3   0   7        101.09         98.94         2.16 o                         
  -2   0   7        266.94        283.49         3.47 o                         
  -1   0   7       3011.70       2975.70        16.26 o                         
   0   0   7       1388.50       1379.44         9.71 o                         
   1   0   7       1549.53       1613.58         9.23 o                         
   2   0   7       5497.08       5566.84        28.26 o                         
   3   0   7       3710.59       3624.87        18.91 o                         
   4   0   7       2898.52       2837.08        15.99 o                         
   5   0   7       6747.31       6886.77        34.43 o                         
   6   0   7        121.41        130.11         2.53 o                         
   7   0   7         14.42         12.41         1.82 o                         
   8   0   7         23.75         26.90         1.79 o                         
   9   0   7        106.70        109.16         5.80 o                         
  10   0   7       1971.58       1949.92        27.17 o                         
  -8   1   7         44.66         47.44         5.73 o                         
  -7   1   7         36.80         36.42         3.84 o                         
  -6   1   7       3262.84       3239.88        23.68 o                         
  -5   1   7         46.33         55.95         2.12 o                         
  -4   1   7        290.41        310.97         4.29 o                         
  -3   1   7        456.16        500.35         5.11 o                         
  -2   1   7        733.73        759.62         6.57 o                         
  -1   1   7       1773.79       1809.98        14.29 o                         
   0   1   7       6287.39       6237.43        27.08 o                         
   1   1   7        554.88        570.59         3.46 o                         
   2   1   7        412.76        441.98         4.20 o                         
   3   1   7         35.38         56.90         1.46 o                         
   4   1   7         27.93         30.19         1.41 o                         
   5   1   7       3413.26       3351.55        20.14 o                         
   6   1   7        274.67        245.86         4.07 o                         
   7   1   7         57.47         64.52         2.41 o                         
   8   1   7        310.40        325.43         5.48 o                         
   9   1   7        534.11        563.42         8.59 o                         
  10   1   7        141.12        126.94         5.36 o                         
  -8   2   7        567.83        548.46        19.26 o                         
  -7   2   7          8.48          5.12         2.38 o                         
  -6   2   7          3.28          4.72         1.82 o                         
  -5   2   7       1063.37       1000.56        18.55 o                         
  -4   2   7          0.12          0.72         0.76 o                         
  -3   2   7         20.21         26.02         1.15 o                         
  -2   2   7        321.15        297.50         3.28 o                         
  -1   2   7        316.78        276.37         3.05 o                         
   0   2   7       4650.95       4598.77        19.70 o                         
   1   2   7       1352.25       1421.35         8.71 o                         
   2   2   7       3932.23       3844.31        19.54 o                         
   3   2   7       5523.59       5261.75        22.09 o                         
   4   2   7        154.47        139.65         2.19 o                         
   5   2   7         24.35         30.81         1.16 o                         
   6   2   7        179.28        190.39         3.48 o                         
   7   2   7         28.74         28.00         1.83 o                         
   8   2   7        262.89        256.32         4.93 o                         
   9   2   7        154.88        153.68         4.62 o                         
  10   2   7        286.84        318.77         8.16 o                         
  11   2   7        168.24        160.40         9.27 o                         
  -7   3   7        236.68        221.72        12.21 o                         
  -6   3   7       1181.32       1130.38        15.20 o                         
  -5   3   7          8.41          4.93         1.67 o                         
  -4   3   7       1630.13       1569.86        10.18 o                         
  -3   3   7         20.63         25.42         1.34 o                         
  -2   3   7       2414.70       2437.22        15.92 o                         
  -1   3   7        730.40        794.20         6.61 o                         
   0   3   7       2000.14       1804.82        11.97 o                         
   1   3   7          3.61          3.97         0.65 o                         
   2   3   7       1311.36       1404.43         8.64 o                         
   3   3   7        102.32         76.00         1.60 o                         
   4   3   7        649.66        621.59         4.56 o                         
   5   3   7       4896.78       4866.10        24.82 o                         
   6   3   7         10.76         12.78         0.86 o                         
   7   3   7        287.09        272.78         4.14 o                         
   8   3   7         50.15         42.05         2.21 o                         
   9   3   7       2134.05       2167.57        18.56 o                         
  10   3   7         18.33         22.42         3.33 o                         
  11   3   7        749.25        787.24        18.23 o                         
  12   3   7          7.96          3.38         4.55 o                         
  -7   4   7        647.35        636.99        21.97 o                         
  -6   4   7        295.89        319.83        11.30 o                         
  -5   4   7        737.36        719.19        10.23 o                         
  -4   4   7         11.03          9.05         1.42 o                         
  -3   4   7          0.02          0.67         1.04 o                         
  -2   4   7       1194.05       1175.81         9.91 o                         
  -1   4   7        776.76        826.38         7.87 o                         
   0   4   7      10475.21      10002.88        55.60 o                         
   1   4   7         13.95         11.20         1.03 o                         
   2   4   7       1851.12       1818.63        10.75 o                         
   3   4   7          6.63          5.34         0.98 o                         
   4   4   7       3011.06       2912.04        16.82 o                         
   5   4   7        992.91        912.96         7.18 o                         
   6   4   7       1896.73       1920.48        12.56 o                         
   7   4   7         38.91         51.59         2.09 o                         
   8   4   7        141.01        144.36         3.26 o                         
   9   4   7        243.93        229.83         4.53 o                         
  10   4   7        232.47        222.74         5.80 o                         
  11   4   7       1750.52       1771.85        45.20 o                         
  12   4   7        192.04        174.19        11.86 o                         
  -6   5   7         34.60         39.63         6.99 o                         
  -5   5   7        853.35        840.48        16.10 o                         
  -4   5   7        268.73        251.86         5.83 o                         
  -3   5   7         28.23         27.74         1.82 o                         
  -2   5   7        808.82        836.37         7.57 o                         
  -1   5   7        148.02        170.04         3.34 o                         
   0   5   7        261.76        257.82         4.96 o                         
   1   5   7        343.86        359.17         4.77 o                         
   2   5   7        116.46        115.72         2.25 o                         
   3   5   7        436.66        427.58         4.64 o                         
   4   5   7        424.54        405.65         5.07 o                         
   5   5   7          9.55         14.36         1.17 o                         
   6   5   7       3945.33       3992.19        26.46 o                         
   7   5   7        924.87        899.28         7.41 o                         
   8   5   7         24.97         27.85         1.62 o                         
   9   5   7        540.99        577.66         7.36 o                         
  10   5   7        189.51        213.01         6.47 o                         
  11   5   7          4.65          9.41         2.95 o                         
  12   5   7         23.09         14.98         5.83 o                         
  -5   6   7          0.21          2.27         4.37 o                         
  -4   6   7         45.01         44.64         4.24 o                         
  -3   6   7        609.58        634.07         9.63 o                         
  -2   6   7        867.33        901.82        11.12 o                         
  -1   6   7         36.13         27.32         1.83 o                         
   0   6   7         57.79         74.26         2.74 o                         
   1   6   7        194.73        230.95         4.84 o                         
   2   6   7       2696.59       2772.64        16.05 o                         
   3   6   7         50.54         57.93         1.86 o                         
   4   6   7       3596.91       3490.45        19.89 o                         
   5   6   7        573.07        555.25         7.53 o                         
   6   6   7        261.33        244.51         3.81 o                         
   7   6   7        283.32        304.42         4.13 o                         
   8   6   7         62.32         60.63         2.21 o                         
   9   6   7       1168.38       1178.85        14.84 o                         
  10   6   7         12.36          9.10         2.23 o                         
  11   6   7         94.30        109.41         5.23 o                         
  -4   7   7        165.85        158.84         7.72 o                         
  -3   7   7        213.02        208.93         6.59 o                         
  -2   7   7        202.96        205.16         5.16 o                         
  -1   7   7        952.89       1005.52        10.82 o                         
   0   7   7          3.89          4.58         1.50 o                         
   1   7   7        409.32        412.89         7.09 o                         
   2   7   7         50.88         58.84         2.50 o                         
   3   7   7        149.90        144.47         3.19 o                         
   4   7   7       3085.12       3022.05        19.92 o                         
   5   7   7         16.73         23.48         2.21 o                         
   6   7   7        224.66        247.88         5.44 o                         
   7   7   7        223.08        232.74         5.10 o                         
   8   7   7        384.27        369.59         4.77 o                         
   9   7   7        253.92        250.28         5.53 o                         
  10   7   7        828.92        829.27        13.76 o                         
  11   7   7          1.66          2.04         2.51 o                         
  -3   8   7         38.28         37.51         4.92 o                         
  -2   8   7         24.27         27.97         3.73 o                         
  -1   8   7        619.35        600.92        10.23 o                         
   0   8   7        395.29        368.40         5.89 o                         
   1   8   7        577.56        599.76         8.19 o                         
   2   8   7       1534.23       1561.06        13.25 o                         
   3   8   7        356.32        389.92         6.77 o                         
   4   8   7         25.33         24.26         1.73 o                         
   5   8   7        778.50        782.37        10.42 o                         
   6   8   7          0.28          1.35         1.17 o                         
   7   8   7          7.44          6.79         1.33 o                         
   8   8   7         55.29         52.34         2.97 o                         
   9   8   7          2.47          3.13         2.76 o                         
  10   8   7        357.04        374.57        10.64 o                         
  11   8   7         15.98         15.56         6.29 o                         
  -2   9   7        174.81        191.05         9.27 o                         
  -1   9   7        156.73        159.96         8.58 o                         
   0   9   7        247.26        249.98         5.98 o                         
   1   9   7         98.00        103.45         3.90 o                         
   2   9   7        278.97        289.34         6.52 o                         
   3   9   7        761.33        758.31        12.38 o                         
   4   9   7       1069.22       1083.38        13.60 o                         
   5   9   7        291.75        305.77        13.39 o                         
   6   9   7        224.16        256.52        14.32 o                         
   7   9   7          2.51          2.83         2.11 o                         
   8   9   7       1772.15       1720.90        21.57 o                         
   9   9   7         34.48         26.65         4.59 o                         
  10   9   7        174.40        199.26         9.68 o                         
  -1  10   7        904.97        869.20        27.86 o                         
   0  10   7         45.98         32.99         5.19 o                         
   1  10   7        154.32        131.21         6.56 o                         
   2  10   7          3.03          3.88         2.93 o                         
   3  10   7       1652.10       1610.11        23.84 o                         
   4  10   7        160.40        181.02        18.87 o                         
   5  10   7       1014.84       1026.77        30.58 o                         
   6  10   7         65.92         68.01         5.81 o                         
   7  10   7         55.77         61.67         8.03 o                         
   8  10   7         63.19         54.29         5.79 o                         
   9  10   7        510.22        534.48        16.22 o                         
  10  10   7       1206.67       1237.02        35.14 o                         
   2  11   7        223.38        227.50        10.46 o                         
   3  11   7         68.58         56.96         4.95 o                         
   4  11   7         37.98         47.35         5.51 o                         
   5  11   7        962.81        908.83        25.82 o                         
   6  11   7        581.35        595.52        16.76 o                         
   7  11   7         89.87        104.10         5.39 o                         
   8  11   7        568.72        589.39        16.88 o                         
  -5 -10   8        588.34        648.38        22.79 o                         
  -4 -10   8        171.58        158.37        11.80 o                         
  -3 -10   8        530.95        495.78        13.87 o                         
  -2 -10   8        157.07        155.80         8.16 o                         
  -1 -10   8          2.60          7.38         5.04 o                         
   0 -10   8        202.68        201.50        13.87 o                         
  -7  -9   8          8.15          5.68         5.27 o                         
  -6  -9   8         28.09         27.24         4.28 o                         
  -5  -9   8         11.87         14.36         2.72 o                         
  -4  -9   8        795.32        760.51        10.63 o                         
  -3  -9   8       1364.72       1406.53        27.01 o                         
  -2  -9   8         13.46          9.76         2.73 o                         
  -1  -9   8         94.09        111.01         5.32 o                         
   0  -9   8         25.52         29.11         3.91 o                         
   1  -9   8        861.16        838.61        22.16 o                         
   2  -9   8        477.71        485.38        15.42 o                         
   3  -9   8        803.92        803.17        28.41 o                         
  -8  -8   8        390.11        391.46        19.58 o                         
  -7  -8   8         45.47         52.50         4.89 o                         
  -6  -8   8         26.31         28.15         4.69 o                         
  -5  -8   8        277.13        279.38         9.11 o                         
  -4  -8   8        644.20        648.99         9.33 o                         
  -3  -8   8         84.79         75.80         2.74 o                         
  -2  -8   8       2067.18       2041.26        19.14 o                         
  -1  -8   8        232.45        237.38         5.05 o                         
   0  -8   8         88.69        100.11         3.92 o                         
   1  -8   8         67.09         54.38         3.48 o                         
   2  -8   8        131.87        130.05         8.30 o                         
   3  -8   8        365.71        344.15         7.94 o                         
   4  -8   8         57.72         64.74         6.35 o                         
  -8  -7   8         62.46         68.62         6.65 o                         
  -7  -7   8        277.52        261.41         8.66 o                         
  -6  -7   8          5.92          7.14         2.35 o                         
  -5  -7   8         18.52         17.44         2.47 o                         
  -4  -7   8        582.58        593.48         6.74 o                         
  -3  -7   8        274.39        276.76         4.28 o                         
  -2  -7   8         74.42         72.04         1.87 o                         
  -1  -7   8        265.93        269.30         3.81 o                         
   0  -7   8          0.22          0.94         1.20 o                         
   1  -7   8       1029.80       1015.99        11.73 o                         
   2  -7   8          1.32          1.58         1.63 o                         
   3  -7   8        657.08        694.20        13.03 o                         
   4  -7   8        246.98        262.51         8.15 o                         
   5  -7   8         75.93         73.11         5.00 o                         
   6  -7   8          8.75         16.29         5.94 o                         
  -8  -6   8        445.05        450.03        19.87 o                         
  -7  -6   8        113.03        127.64         4.88 o                         
  -6  -6   8         65.37         65.47         2.78 o                         
  -5  -6   8         46.27         46.78         2.11 o                         
  -4  -6   8       1281.16       1315.32         9.43 o                         
  -3  -6   8         10.49         11.63         1.13 o                         
  -2  -6   8       1659.58       1605.01        10.06 o                         
  -1  -6   8       1341.07       1338.97         8.89 o                         
   0  -6   8          3.50          5.38         1.29 o                         
   1  -6   8        421.13        435.39         5.93 o                         
   2  -6   8        802.39        785.67         8.56 o                         
   3  -6   8        709.10        697.11         9.86 o                         
   4  -6   8          1.47         -0.76         2.26 o                         
   5  -6   8         47.34         55.85         4.37 o                         
   6  -6   8         31.14         30.97         4.67 o                         
   7  -6   8       1630.45       1697.34        41.55 o                         
  -7  -5   8        704.02        707.93        11.11 o                         
  -6  -5   8        462.30        429.82         5.38 o                         
  -5  -5   8          3.09          3.21         0.98 o                         
  -4  -5   8        229.86        213.09         2.87 o                         
  -3  -5   8        423.17        455.29         5.43 o                         
  -2  -5   8       1480.43       1455.98         8.73 o                         
  -1  -5   8        921.72        914.15         8.25 o                         
   0  -5   8         15.36         22.69         1.63 o                         
   1  -5   8        409.80        422.68         5.95 o                         
   2  -5   8       1182.71       1253.18        10.97 o                         
   3  -5   8         81.72         97.39         3.41 o                         
   4  -5   8        354.54        373.70         6.93 o                         
   5  -5   8       1068.49       1051.89        16.19 o                         
   6  -5   8          3.65          5.94         2.58 o                         
   7  -5   8         20.87         14.37         4.44 o                         
   8  -5   8         90.71         92.31        10.43 o                         
  -9  -4   8          1.75          0.76         4.90 o                         
  -8  -4   8         27.07         28.91         5.71 o                         
  -7  -4   8         87.22         80.66         3.28 o                         
  -6  -4   8        491.45        484.26         5.90 o                         
  -5  -4   8          2.86          4.47         0.90 o                         
  -4  -4   8        109.90        115.40         2.53 o                         
  -3  -4   8        727.86        739.90         6.15 o                         
  -2  -4   8        186.63        182.15         2.63 o                         
  -1  -4   8        328.70        336.01         3.98 o                         
   0  -4   8       1792.34       1925.15        14.57 o                         
   1  -4   8        205.69        208.84         4.50 o                         
   2  -4   8        214.53        201.96         3.55 o                         
   3  -4   8         21.78         21.55         1.65 o                         
   4  -4   8          8.88         11.79         1.54 o                         
   5  -4   8        821.79        861.55         9.84 o                         
   6  -4   8         19.81         18.89         2.06 o                         
   7  -4   8        487.42        490.78         9.65 o                         
   8  -4   8        366.88        382.46        11.09 o                         
  -9  -3   8       1425.82       1537.94        38.61 o                         
  -8  -3   8        131.83        163.91        11.19 o                         
  -7  -3   8        484.05        501.36         8.72 o                         
  -6  -3   8        108.67        122.36         2.94 o                         
  -5  -3   8        934.33        925.36         6.68 o                         
  -4  -3   8       1459.41       1486.70         9.00 o                         
  -3  -3   8        111.27        100.98         1.84 o                         
  -2  -3   8        107.58        132.18         2.17 o                         
  -1  -3   8         10.41          9.41         0.77 o                         
   0  -3   8       2459.08       2429.12        15.30 o                         
   1  -3   8        214.72        213.42         3.21 o                         
   2  -3   8       2700.91       2571.95        14.74 o                         
   3  -3   8        150.19        153.36         3.70 o                         
   4  -3   8        126.26        132.05         3.09 o                         
   5  -3   8         16.95         16.30         1.44 o                         
   6  -3   8        618.25        612.28         8.24 o                         
   7  -3   8        531.06        545.01        10.51 o                         
   8  -3   8          2.27          2.46         2.97 o                         
   9  -3   8        117.64        137.65        11.68 o                         
  -8  -2   8          0.09          1.08         3.72 o                         
  -7  -2   8         46.85         41.58         4.22 o                         
  -6  -2   8         26.04         33.48         1.52 o                         
  -5  -2   8        170.17        178.18         2.71 o                         
  -4  -2   8         24.20         29.58         1.17 o                         
  -3  -2   8       3223.95       3227.88        19.73 o                         
  -2  -2   8        308.92        274.63         3.00 o                         
  -1  -2   8       1147.26       1021.63         9.22 o                         
   0  -2   8        241.69        238.67         2.71 o                         
   1  -2   8       1095.74       1059.86         7.51 o                         
   2  -2   8       1076.20       1082.35         7.84 o                         
   3  -2   8        139.72        134.38         2.02 o                         
   4  -2   8         81.52         71.07         1.90 o                         
   5  -2   8        389.51        394.77         4.75 o                         
   6  -2   8        318.50        282.85         3.53 o                         
   7  -2   8         95.39         88.56         2.85 o                         
   8  -2   8       1144.13       1154.90        18.71 o                         
   9  -2   8        383.45        414.13        11.33 o                         
  -8  -1   8        473.69        514.02        21.16 o                         
  -7  -1   8        279.19        297.02         7.45 o                         
  -6  -1   8         94.20        100.21         4.25 o                         
  -5  -1   8        910.15        918.49         7.86 o                         
  -4  -1   8         24.00         20.58         1.17 o                         
  -3  -1   8        745.85        707.27         5.71 o                         
  -2  -1   8        182.12        183.63         3.24 o                         
  -1  -1   8        227.64        228.82         3.09 o                         
   0  -1   8       4580.17       4427.55        23.38 o                         
   1  -1   8         94.41         89.66         1.67 o                         
   2  -1   8       1217.38       1152.57         7.09 o                         
   3  -1   8       2178.88       2182.97        11.56 o                         
   4  -1   8        246.68        270.67         3.71 o                         
   5  -1   8        772.50        756.42         7.26 o                         
   6  -1   8       1383.35       1359.04        10.51 o                         
   7  -1   8         21.95         30.89         1.80 o                         
   8  -1   8         45.54         44.12         3.91 o                         
   9  -1   8         27.59         24.69         3.63 o                         
  10  -1   8        114.28        125.62        11.36 o                         
  -8   0   8        267.06        297.86        16.49 o                         
  -7   0   8         68.06         84.08         6.57 o                         
  -6   0   8         12.45         13.94         2.43 o                         
  -5   0   8       1934.59       2029.45        18.99 o                         
  -4   0   8         37.87         36.14         1.61 o                         
  -3   0   8       1046.96       1111.66         8.46 o                         
  -2   0   8       2576.16       2539.58        15.15 o                         
  -1   0   8       1239.38       1230.57         8.92 o                         
   0   0   8       1135.32       1117.89        13.68 o                         
   1   0   8       2308.30       2263.82        14.99 o                         
   2   0   8        250.89        267.54         4.12 o                         
   3   0   8        964.58        986.84         6.76 o                         
   4   0   8        234.81        216.29         3.13 o                         
   5   0   8         47.16         44.91         1.68 o                         
   6   0   8       2231.79       2226.42        14.35 o                         
   7   0   8         88.27        104.12         3.07 o                         
   8   0   8        790.50        830.77        10.84 o                         
   9   0   8        735.16        754.85        11.37 o                         
  10   0   8        267.42        297.39        13.20 o                         
  -7   1   8        596.96        626.40        27.14 o                         
  -6   1   8         81.13         81.91         3.96 o                         
  -5   1   8        241.31        255.46         4.74 o                         
  -4   1   8        311.05        323.62         4.39 o                         
  -3   1   8         66.24         75.33         2.10 o                         
  -2   1   8       1028.47       1016.70         8.01 o                         
  -1   1   8         45.88         41.20         1.61 o                         
   0   1   8        347.18        339.88         3.15 o                         
   1   1   8       4821.94       4978.23        24.92 o                         
   2   1   8         16.97         32.15         1.00 o                         
   3   1   8       1916.29       1926.77        10.28 o                         
   4   1   8       4767.24       4859.35        26.70 o                         
   5   1   8         61.62         82.30         2.46 o                         
   6   1   8          3.62          3.59         1.05 o                         
   7   1   8        456.58        439.74         5.99 o                         
   8   1   8        241.44        251.72         4.79 o                         
   9   1   8        819.22        844.83        14.54 o                         
  10   1   8         23.44         18.21         3.48 o                         
  -7   2   8        321.98        278.46        16.52 o                         
  -6   2   8         19.32         26.18         3.37 o                         
  -5   2   8        728.56        659.73        10.03 o                         
  -4   2   8        422.23        385.52         7.45 o                         
  -3   2   8          6.03          9.83         0.93 o                         
  -2   2   8         89.84         95.50         1.79 o                         
  -1   2   8       2302.32       2276.61        12.50 o                         
   0   2   8       1911.07       1852.44         9.43 o                         
   1   2   8        119.40        157.46         2.28 o                         
   2   2   8         12.00         19.36         0.83 o                         
   3   2   8         28.03         27.83         0.99 o                         
   4   2   8       1260.35       1290.11         7.20 o                         
   5   2   8        339.15        309.70         3.64 o                         
   6   2   8       1406.44       1515.78        11.72 o                         
   7   2   8        357.27        384.79         7.42 o                         
   8   2   8         22.87         21.42         1.90 o                         
   9   2   8        583.85        611.84        11.44 o                         
  10   2   8       2260.83       2293.12        22.73 o                         
  11   2   8         83.98         85.05        10.24 o                         
  -6   3   8        578.59        523.10        15.02 o                         
  -5   3   8       1090.69       1128.92        12.63 o                         
  -4   3   8        274.98        287.48         5.11 o                         
  -3   3   8         11.91         12.60         1.11 o                         
  -2   3   8         87.23         83.07         2.49 o                         
  -1   3   8       1253.55       1228.61         9.27 o                         
   0   3   8         82.48        112.17         1.95 o                         
   1   3   8      10571.34      10429.22        43.92 o                         
   2   3   8        565.98        556.71         4.63 o                         
   3   3   8        791.94        743.19         5.78 o                         
   4   3   8          0.84          2.43         0.59 o                         
   5   3   8       2454.05       2450.76        12.01 o                         
   6   3   8       2315.05       2166.03        12.87 o                         
   7   3   8        100.49        107.04         2.69 o                         
   8   3   8        234.43        236.11         4.37 o                         
   9   3   8         65.98         74.91         3.97 o                         
  10   3   8        648.55        663.06        10.11 o                         
  11   3   8          1.93          1.55         3.37 o                         
  12   3   8        596.10        620.46        21.10 o                         
  -6   4   8        120.46        101.89        11.36 o                         
  -5   4   8        126.80        137.15         5.07 o                         
  -4   4   8       1373.15       1360.00        17.11 o                         
  -3   4   8        152.33        148.07         4.37 o                         
  -2   4   8         47.85         43.13         1.89 o                         
  -1   4   8        989.42        897.37         7.75 o                         
   0   4   8       1020.66        974.15         7.88 o                         
   1   4   8        906.48        909.19         6.81 o                         
   2   4   8        574.71        575.63         5.10 o                         
   3   4   8        177.20        173.53         3.38 o                         
   4   4   8         93.06         86.20         2.11 o                         
   5   4   8        252.46        277.63         3.41 o                         
   6   4   8          9.69         22.25         2.86 o                         
   7   4   8       2536.11       2395.62        21.19 o                         
   8   4   8        123.19        108.50         3.08 o                         
   9   4   8        284.11        273.91         6.44 o                         
  10   4   8        296.16        327.68         7.28 o                         
  11   4   8        133.22        135.96        11.98 o                         
  12   4   8        203.77        215.60        13.40 o                         
  -6   5   8        449.37        470.89        18.53 o                         
  -5   5   8          5.97          3.85         3.43 o                         
  -4   5   8        134.16        123.40         4.22 o                         
  -3   5   8          0.18          1.23         1.48 o                         
  -2   5   8          3.73          3.86         1.16 o                         
  -1   5   8       1110.58       1137.28         9.85 o                         
   0   5   8         39.22         38.63         1.68 o                         
   1   5   8       1505.92       1482.22        10.02 o                         
   2   5   8       1246.90       1227.45         8.67 o                         
   3   5   8       1320.90       1267.43        10.78 o                         
   4   5   8        173.63        202.22         3.89 o                         
   5   5   8       2742.02       2725.10        16.81 o                         
   6   5   8        147.85        134.60         2.77 o                         
   7   5   8          5.40          4.78         0.94 o                         
   8   5   8          1.24          1.51         1.15 o                         
   9   5   8          3.31          5.51         1.62 o                         
  10   5   8        531.37        541.55         9.43 o                         
  11   5   8         21.30         32.02         3.90 o                         
  -5   6   8          1.03         -0.73         4.49 o                         
  -4   6   8        761.32        746.10        15.17 o                         
  -3   6   8        396.13        400.31         7.43 o                         
  -2   6   8        478.67        512.49         6.84 o                         
  -1   6   8        140.19        132.51         3.59 o                         
   0   6   8       1600.17       1591.78        11.40 o                         
   1   6   8        231.99        227.89         3.90 o                         
   2   6   8        135.06        132.53         2.73 o                         
   3   6   8        457.77        454.07         5.01 o                         
   4   6   8         20.41         14.86         1.24 o                         
   5   6   8       2594.88       2486.41        16.15 o                         
   6   6   8       1103.97       1042.20         8.68 o                         
   7   6   8        956.00        930.92         7.86 o                         
   8   6   8        460.47        454.86         5.00 o                         
   9   6   8       1318.27       1349.54        13.41 o                         
  10   6   8        236.89        245.27        10.35 o                         
  11   6   8       1276.37       1310.04        21.60 o                         
  -4   7   8        238.30        261.47        14.48 o                         
  -3   7   8          0.74          2.83         2.73 o                         
  -2   7   8          2.88          5.60         2.22 o                         
  -1   7   8         52.98         63.14         2.91 o                         
   0   7   8       1248.02       1280.88        10.33 o                         
   1   7   8         16.83         19.57         1.68 o                         
   2   7   8       1022.96       1072.34         9.40 o                         
   3   7   8       2268.44       2250.02        15.43 o                         
   4   7   8        695.67        695.51         6.85 o                         
   5   7   8          0.36          0.72         1.16 o                         
   6   7   8        519.55        512.46         6.16 o                         
   7   7   8         21.14         28.88         1.78 o                         
   8   7   8        285.51        304.74         6.08 o                         
   9   7   8          0.49          2.65         1.72 o                         
  10   7   8         18.19         20.03         2.89 o                         
  11   7   8        769.53        776.67        14.58 o                         
  -3   8   8         23.55         13.33         3.86 o                         
  -2   8   8        138.26        115.69         6.70 o                         
  -1   8   8         81.49         77.16         3.67 o                         
   0   8   8         26.55         24.99         2.35 o                         
   1   8   8         58.24         61.67         2.67 o                         
   2   8   8         20.88         21.24         1.73 o                         
   3   8   8        527.45        544.07         7.19 o                         
   4   8   8          4.87          1.48         1.25 o                         
   5   8   8        846.83        862.40         9.03 o                         
   6   8   8        241.04        281.94         4.86 o                         
   7   8   8        284.51        305.25         5.72 o                         
   8   8   8         15.46         18.09         2.06 o                         
   9   8   8       1338.02       1308.48        16.31 o                         
  10   8   8          0.01          0.19         2.82 o                         
  11   8   8         77.39         86.43         9.82 o                         
  -2   9   8        458.78        402.37        21.67 o                         
  -1   9   8        357.23        411.28        10.70 o                         
   0   9   8       1519.27       1453.46        16.06 o                         
   1   9   8         44.11         42.88         2.83 o                         
   2   9   8        812.87        849.61        10.77 o                         
   3   9   8        136.80        150.30         6.64 o                         
   4   9   8       1464.96       1486.54        26.24 o                         
   5   9   8        391.75        373.28         9.84 o                         
   6   9   8         79.17        103.87         4.98 o                         
   7   9   8        207.23        197.50         6.65 o                         
   8   9   8          6.68         10.32         3.85 o                         
   9   9   8        347.09        353.02        12.46 o                         
  10   9   8         90.10         68.89         6.25 o                         
   0  10   8        234.72        241.58         8.43 o                         
   1  10   8        350.10        370.75        10.89 o                         
   2  10   8        151.57        152.62         5.67 o                         
   3  10   8         16.91         17.44         2.52 o                         
   4  10   8        389.10        396.46        12.96 o                         
   5  10   8        276.25        277.36        10.77 o                         
   6  10   8       1864.85       1932.21        31.77 o                         
   7  10   8         23.56         30.77         3.23 o                         
   8  10   8         46.03         42.99         3.65 o                         
   9  10   8        128.72        108.43         7.62 o                         
   1  11   8        480.78        491.35        20.02 o                         
   2  11   8        351.88        344.65        13.67 o                         
   3  11   8          1.27          6.77         3.94 o                         
   4  11   8       1065.44       1089.34        23.33 o                         
   5  11   8        156.96        150.53         8.60 o                         
   6  11   8        212.31        204.11         9.92 o                         
   7  11   8          2.32          1.18         2.61 o                         
   8  11   8         25.14         17.72         6.91 o                         
  -3 -10   9        209.70        184.53         8.49 o                         
  -2 -10   9       1180.99       1156.89        64.66 o                         
  -1 -10   9          6.94         14.06         5.43 o                         
   0 -10   9        109.76        120.61        11.36 o                         
  -6  -9   9         59.77         69.15         7.78 o                         
  -5  -9   9        183.75        165.28         9.91 o                         
  -4  -9   9        117.14         96.60         8.83 o                         
  -3  -9   9        946.13        886.83        13.99 o                         
  -2  -9   9        162.83        192.32         6.55 o                         
  -1  -9   9       1176.37       1209.41        17.33 o                         
   0  -9   9         86.31         91.34         5.15 o                         
   1  -9   9          6.22          7.23         3.34 o                         
   2  -9   9          2.65         10.81         6.38 o                         
  -6  -8   9        172.55        146.30         7.81 o                         
  -5  -8   9          0.52         -0.88         2.78 o                         
  -4  -8   9         60.21         58.69         3.66 o                         
  -3  -8   9         30.60         33.19         2.10 o                         
  -2  -8   9        189.72        186.23         3.92 o                         
  -1  -8   9       1134.94       1126.58        11.26 o                         
   0  -8   9          1.40          0.55         2.04 o                         
   1  -8   9        247.39        248.60         6.93 o                         
   2  -8   9        705.34        679.76        11.94 o                         
   3  -8   9          1.83          0.86         2.52 o                         
   4  -8   9          6.43          5.65         3.10 o                         
  -7  -7   9        511.35        485.26        12.07 o                         
  -6  -7   9        115.11         91.31         5.55 o                         
  -5  -7   9        102.39        102.30         4.38 o                         
  -4  -7   9         22.60         31.25         2.89 o                         
  -3  -7   9       2384.70       2449.77        17.32 o                         
  -2  -7   9         12.96         12.51         1.25 o                         
  -1  -7   9        837.41        848.89         9.09 o                         
   0  -7   9         18.72         19.11         1.88 o                         
   1  -7   9          7.26          7.46         1.99 o                         
   2  -7   9        723.35        752.35        17.94 o                         
   3  -7   9        372.34        386.02         8.72 o                         
   4  -7   9        406.28        415.80        10.95 o                         
   5  -7   9         58.62         54.99         4.90 o                         
  -7  -6   9        218.73        206.54         7.77 o                         
  -6  -6   9        933.19        956.21        16.69 o                         
  -5  -6   9        234.59        258.46         5.64 o                         
  -4  -6   9          1.81          7.27         1.57 o                         
  -3  -6   9        912.23        888.29         9.00 o                         
  -2  -6   9        311.78        324.16         3.90 o                         
  -1  -6   9       2353.02       2380.93        15.93 o                         
   0  -6   9         78.90         90.61         2.89 o                         
   1  -6   9          5.31          5.06         1.59 o                         
   2  -6   9          4.53          7.55         1.42 o                         
   3  -6   9        886.07        916.66         9.78 o                         
   4  -6   9        268.97        265.05         6.18 o                         
   5  -6   9        525.03        519.68         9.82 o                         
   6  -6   9        148.15        137.20         5.59 o                         
  -7  -5   9         10.47          7.08         3.29 o                         
  -6  -5   9       1132.24       1176.01        18.44 o                         
  -5  -5   9        650.35        660.73         7.90 o                         
  -4  -5   9         10.09         12.49         1.28 o                         
  -3  -5   9        366.30        401.95         4.35 o                         
  -2  -5   9        553.01        549.28         7.24 o                         
  -1  -5   9          0.07          1.50         1.04 o                         
   0  -5   9        917.27        912.28         9.45 o                         
   1  -5   9        165.35        185.51         5.67 o                         
   2  -5   9         39.66         36.93         2.61 o                         
   3  -5   9         13.72         12.82         1.60 o                         
   4  -5   9         15.05         17.80         2.03 o                         
   5  -5   9        854.80        893.05        14.97 o                         
   6  -5   9        353.66        355.23         8.85 o                         
   7  -5   9         10.98          7.56         3.68 o                         
   8  -5   9        598.24        583.08        22.61 o                         
  -7  -4   9          6.16          7.90         4.90 o                         
  -6  -4   9        100.03         85.85         7.09 o                         
  -5  -4   9         29.80         24.13         1.41 o                         
  -4  -4   9        255.75        252.93         3.16 o                         
  -3  -4   9       1539.06       1595.17         8.39 o                         
  -2  -4   9          9.21          5.39         0.90 o                         
  -1  -4   9        334.29        355.71         4.28 o                         
   0  -4   9        675.67        714.02         7.66 o                         
   1  -4   9       1675.26       1735.62        14.08 o                         
   2  -4   9         46.26         39.52         1.67 o                         
   3  -4   9       1886.17       1884.50        14.04 o                         
   4  -4   9        254.84        281.79         5.95 o                         
   5  -4   9         11.54         13.63         1.73 o                         
   6  -4   9        131.19        129.79         4.38 o                         
   7  -4   9        355.15        358.11         8.29 o                         
   8  -4   9        407.89        400.37        18.04 o                         
  -8  -3   9       1135.04       1169.01        30.89 o                         
  -7  -3   9        110.84         99.03         6.28 o                         
  -6  -3   9        265.66        267.02         7.26 o                         
  -5  -3   9          2.39          2.53         1.19 o                         
  -4  -3   9       1207.13       1173.01         8.87 o                         
  -3  -3   9        119.44        134.54         3.00 o                         
  -2  -3   9       4122.24       3882.69        24.04 o                         
  -1  -3   9         67.81         85.44         2.25 o                         
   0  -3   9        814.48        814.14         6.85 o                         
   1  -3   9         42.90         33.93         1.70 o                         
   2  -3   9        946.84        964.93         8.08 o                         
   3  -3   9       1889.81       1895.39        13.53 o                         
   4  -3   9        103.63         95.67         2.35 o                         
   5  -3   9        777.47        759.92         7.28 o                         
   6  -3   9        357.81        365.44         5.72 o                         
   7  -3   9        610.80        602.68        11.02 o                         
   8  -3   9         80.32         66.44         6.41 o                         
   9  -3   9        996.96       1011.16        30.83 o                         
  -8  -2   9          7.78          9.76         5.68 o                         
  -7  -2   9        558.12        525.27        13.61 o                         
  -6  -2   9          2.96          4.08         1.98 o                         
  -5  -2   9          3.61          1.65         1.00 o                         
  -4  -2   9         61.67         69.85         1.70 o                         
  -3  -2   9         21.78         21.75         0.98 o                         
  -2  -2   9       2125.39       2047.75        24.61 o                         
  -1  -2   9        551.72        470.79         5.07 o                         
   0  -2   9       1078.32        991.49        11.02 o                         
   1  -2   9       1413.71       1373.87         8.70 o                         
   2  -2   9       1893.71       1750.35        10.44 o                         
   3  -2   9        210.25        241.21         2.70 o                         
   4  -2   9        579.42        589.61         4.95 o                         
   5  -2   9         13.95         12.82         1.24 o                         
   6  -2   9          7.04          9.95         1.27 o                         
   7  -2   9          2.65          3.02         1.80 o                         
   8  -2   9        101.98        110.65         5.30 o                         
   9  -2   9        191.47        169.06         7.36 o                         
  -8  -1   9        258.59        274.11        15.65 o                         
  -7  -1   9        204.53        201.30         9.34 o                         
  -6  -1   9         73.74         69.77         4.56 o                         
  -5  -1   9         43.93         37.28         2.03 o                         
  -4  -1   9        960.31       1043.04         7.74 o                         
  -3  -1   9        100.33        112.87         2.42 o                         
  -2  -1   9       1768.62       1727.40        16.13 o                         
  -1  -1   9        592.84        548.21         5.39 o                         
   0  -1   9        283.24        283.79         4.00 o                         
   1  -1   9       1040.05       1032.39         7.47 o                         
   2  -1   9       1578.40       1552.86         9.97 o                         
   3  -1   9       1435.45       1392.98         8.31 o                         
   4  -1   9         51.94         53.60         1.56 o                         
   5  -1   9        617.94        607.34         6.20 o                         
   6  -1   9        250.60        222.22         3.75 o                         
   7  -1   9       2551.76       2493.90        18.30 o                         
   8  -1   9         62.98         61.84         4.24 o                         
   9  -1   9        442.74        470.61        10.02 o                         
  10  -1   9        585.22        559.97        22.52 o                         
  -7   0   9        444.47        513.11        20.54 o                         
  -6   0   9        204.93        226.17         7.23 o                         
  -5   0   9         62.89         70.21         3.31 o                         
  -4   0   9        402.58        402.19         5.23 o                         
  -3   0   9        371.82        389.68         4.96 o                         
  -2   0   9       2088.59       2064.50        14.95 o                         
  -1   0   9       1364.48       1337.51        16.67 o                         
   0   0   9        405.41        426.68         5.01 o                         
   1   0   9          2.62         20.32         2.01 o                         
   2   0   9        891.40        938.72         7.97 o                         
   3   0   9       1037.54       1014.80         7.36 o                         
   4   0   9       1139.41       1166.81         8.72 o                         
   5   0   9        783.53        787.80         7.01 o                         
   6   0   9        459.22        404.53         4.95 o                         
   7   0   9        369.30        395.50         7.22 o                         
   8   0   9        402.97        411.74         7.57 o                         
   9   0   9       1989.90       2045.55        32.33 o                         
  10   0   9         78.50         78.00         5.42 o                         
  -7   1   9        856.47        836.71        27.94 o                         
  -6   1   9        280.06        290.44        11.30 o                         
  -5   1   9        110.45         98.11         7.73 o                         
  -4   1   9        131.13        137.91         4.31 o                         
  -3   1   9       1262.73       1297.70        13.72 o                         
  -2   1   9        151.94        136.21         2.67 o                         
  -1   1   9        774.59        784.33         7.76 o                         
   0   1   9       2679.37       2748.61        19.44 o                         
   1   1   9        548.26        522.43         4.69 o                         
   2   1   9        190.21        189.69         2.36 o                         
   3   1   9        791.17        729.88         5.27 o                         
   4   1   9       1755.35       1748.76        11.42 o                         
   5   1   9       2721.54       2800.47        19.41 o                         
   6   1   9        188.17        170.64         4.80 o                         
   7   1   9        516.16        473.43         6.93 o                         
   8   1   9       1008.86        975.97        11.99 o                         
   9   1   9         49.97         51.26         4.00 o                         
  10   1   9         31.47         31.87         3.52 o                         
  -6   2   9          3.06          3.12         3.83 o                         
  -5   2   9        408.90        390.83         8.97 o                         
  -4   2   9        762.83        782.04        10.24 o                         
  -3   2   9          2.10          2.33         1.00 o                         
  -2   2   9        298.40        295.73         3.43 o                         
  -1   2   9        963.97        952.51         5.86 o                         
   0   2   9       2915.03       2913.12        13.16 o                         
   1   2   9        327.33        353.60         4.90 o                         
   2   2   9       2784.60       2848.36        21.22 o                         
   3   2   9        804.68        816.01         5.05 o                         
   4   2   9         57.16         64.51         1.38 o                         
   5   2   9        111.32        124.53         2.26 o                         
   6   2   9       1794.78       1847.72        14.76 o                         
   7   2   9       1167.09       1202.11        11.61 o                         
   8   2   9          7.63          4.03         1.51 o                         
   9   2   9        181.73        202.64         6.68 o                         
  10   2   9        321.75        327.24        12.25 o                         
  11   2   9        241.97        230.46        11.66 o                         
  -6   3   9         28.95         30.19         7.02 o                         
  -5   3   9        540.30        497.60        10.86 o                         
  -4   3   9        380.62        402.55         6.43 o                         
  -3   3   9       2077.06       2029.40        12.66 o                         
  -2   3   9         11.30         15.50         1.04 o                         
  -1   3   9        560.30        523.34         5.61 o                         
   0   3   9         39.65         37.33         1.04 o                         
   1   3   9       1694.76       1663.65         8.70 o                         
   2   3   9       2102.36       2008.58        11.81 o                         
   3   3   9          0.79          1.86         0.59 o                         
   4   3   9        147.10        152.47         2.22 o                         
   5   3   9        470.27        520.70         4.26 o                         
   6   3   9        370.50        409.83         5.86 o                         
   7   3   9          4.35          3.79         1.09 o                         
   8   3   9       1582.67       1550.52        13.00 o                         
   9   3   9        192.76        211.07         7.17 o                         
  10   3   9        300.11        319.45         7.09 o                         
  11   3   9         66.67         75.12         6.03 o                         
  12   3   9        218.31        233.55        12.82 o                         
  -5   4   9        132.09        148.18         6.33 o                         
  -4   4   9         17.61         15.57         1.93 o                         
  -3   4   9       1227.32       1190.99        11.26 o                         
  -2   4   9          3.54          4.39         1.05 o                         
  -1   4   9       1683.44       1612.13        12.02 o                         
   0   4   9       1790.31       1652.08        11.30 o                         
   1   4   9        957.32        890.57         6.76 o                         
   2   4   9        162.63        150.59         2.84 o                         
   3   4   9       3258.22       3078.75        19.11 o                         
   4   4   9        848.58        878.77         9.92 o                         
   5   4   9         28.11         34.15         1.34 o                         
   6   4   9        614.03        669.43         5.05 o                         
   7   4   9         20.96         12.05         1.02 o                         
   8   4   9        384.94        404.44         6.23 o                         
   9   4   9         76.33         85.11         4.40 o                         
  10   4   9        196.48        213.70         7.70 o                         
  11   4   9       1418.72       1449.45        40.10 o                         
  12   4   9         22.17         27.77         6.44 o                         
  -4   5   9        209.39        236.68         7.96 o                         
  -3   5   9        534.40        521.80         8.18 o                         
  -2   5   9        615.09        625.13         7.23 o                         
  -1   5   9         69.52         70.62         2.28 o                         
   0   5   9         57.85         65.28         2.45 o                         
   1   5   9       1651.37       1694.31        11.06 o                         
   2   5   9        938.45        902.52         7.24 o                         
   3   5   9       1173.49       1106.66         9.96 o                         
   4   5   9         61.83         50.23         2.14 o                         
   5   5   9         71.25         61.20         2.20 o                         
   6   5   9       1397.08       1359.91         9.35 o                         
   7   5   9         34.23         63.41         2.28 o                         
   8   5   9       1227.45       1186.70         9.95 o                         
   9   5   9       1496.95       1465.20        14.27 o                         
  10   5   9        189.55        192.70         6.73 o                         
  11   5   9         21.96         19.86         3.65 o                         
  -4   6   9        365.64        379.20        12.45 o                         
  -3   6   9        590.18        577.91        22.05 o                         
  -2   6   9        296.35        291.86         5.46 o                         
  -1   6   9        206.80        235.94         4.86 o                         
   0   6   9          5.16          8.54         1.29 o                         
   1   6   9       1691.83       1790.31        12.15 o                         
   2   6   9        864.73        798.57         7.52 o                         
   3   6   9       1194.85       1243.83         9.78 o                         
   4   6   9       1079.96       1038.31        10.35 o                         
   5   6   9        198.46        201.32         3.92 o                         
   6   6   9        142.52        160.29         3.58 o                         
   7   6   9        602.32        584.06         5.62 o                         
   8   6   9       1086.57       1050.64         8.31 o                         
   9   6   9        554.89        569.08         8.25 o                         
  10   6   9        157.76        169.18         5.00 o                         
  11   6   9         96.39         91.38         5.90 o                         
  -4   7   9        384.56        388.16        17.19 o                         
  -3   7   9         11.62         15.58         4.36 o                         
  -2   7   9         79.94         90.91         4.39 o                         
  -1   7   9        347.25        364.01         5.91 o                         
   0   7   9         21.43         29.43         2.13 o                         
   1   7   9         21.86         16.62         1.49 o                         
   2   7   9         39.64         38.90         1.92 o                         
   3   7   9        300.77        326.49         4.87 o                         
   4   7   9        674.30        710.89         7.10 o                         
   5   7   9        198.19        219.69         4.98 o                         
   6   7   9        280.76        305.92         6.06 o                         
   7   7   9        315.99        316.83         5.32 o                         
   8   7   9          6.07          3.81         1.41 o                         
   9   7   9        167.75        176.89         4.77 o                         
  10   7   9        287.58        287.72        14.36 o                         
  11   7   9         51.22         59.95         4.34 o                         
  -3   8   9          3.84          4.72         4.90 o                         
  -2   8   9          3.33          1.08         2.69 o                         
  -1   8   9        308.05        274.07         6.80 o                         
   0   8   9         30.63         28.72         2.23 o                         
   1   8   9       1867.74       1858.09        14.22 o                         
   2   8   9        258.17        278.67         4.70 o                         
   3   8   9        716.93        754.64         8.68 o                         
   4   8   9        135.49        142.64         4.34 o                         
   5   8   9        913.51        908.41        13.29 o                         
   6   8   9        777.65        758.92        10.31 o                         
   7   8   9         58.61         58.83         2.85 o                         
   8   8   9         44.61         43.14         2.83 o                         
   9   8   9          7.27          5.88         1.74 o                         
  10   8   9        477.63        506.16        12.59 o                         
  -2   9   9        102.53        102.22         9.56 o                         
  -1   9   9        147.04        143.56         5.73 o                         
   0   9   9        486.59        519.59        10.48 o                         
   1   9   9        578.19        612.48         9.47 o                         
   2   9   9         74.93         71.29         3.73 o                         
   3   9   9        663.62        667.40        11.06 o                         
   4   9   9         73.07         80.84         5.85 o                         
   5   9   9        332.40        342.52        11.31 o                         
   6   9   9         64.40         53.71         5.11 o                         
   7   9   9       1156.39       1218.57        18.20 o                         
   8   9   9          9.86          8.20         2.49 o                         
   9   9   9         87.14         98.99         6.98 o                         
  10   9   9         93.01         96.19         7.30 o                         
   0  10   9        189.11        174.65         7.37 o                         
   1  10   9         42.38         39.67         4.09 o                         
   2  10   9        942.57        942.91        15.86 o                         
   3  10   9        142.61        151.85         5.47 o                         
   4  10   9          0.83          1.70         3.66 o                         
   5  10   9        202.24        191.05         9.11 o                         
   6  10   9        111.34        110.17        10.64 o                         
   7  10   9        340.17        341.95         9.41 o                         
   8  10   9         30.14         25.61         3.27 o                         
   9  10   9         38.46         32.93         5.01 o                         
   1  11   9         45.45         40.74         7.40 o                         
   2  11   9        265.47        251.33        16.00 o                         
   3  11   9        137.05        113.15        11.10 o                         
   4  11   9          0.43         -3.11         3.93 o                         
   5  11   9        799.04        706.70        18.43 o                         
   6  11   9        110.91        131.71         8.11 o                         
   7  11   9        364.63        378.53        12.18 o                         
   8  11   9        490.45        478.15        22.20 o                         
   7  12   9        223.47        225.42        12.65 o                         
  -2 -10  10         86.58         83.34         9.21 o                         
  -1 -10  10        128.40        120.46        11.07 o                         
  -2  -9  10          9.61         12.87         3.71 o                         
  -1  -9  10        112.78        117.18         7.10 o                         
   0  -9  10       1113.57       1140.95        35.07 o                         
   1  -9  10          1.78          3.25         3.69 o                         
   2  -9  10         91.96         94.89        11.19 o                         
  -6  -8  10        342.83        304.51        14.66 o                         
  -5  -8  10        406.86        442.07        16.58 o                         
  -4  -8  10        195.50        212.47         7.53 o                         
  -3  -8  10         72.82         65.92         4.87 o                         
  -2  -8  10       1542.23       1477.57        20.84 o                         
  -1  -8  10         43.42         55.46         2.77 o                         
   0  -8  10         45.85         35.60         3.18 o                         
   1  -8  10        136.95        117.87         4.52 o                         
   2  -8  10         47.85         54.59         4.55 o                         
   3  -8  10        214.02        229.04         7.15 o                         
   4  -8  10        174.49        165.51        11.57 o                         
  -7  -7  10        667.98        637.68        25.09 o                         
  -6  -7  10        272.49        275.19        10.84 o                         
  -5  -7  10        103.94        106.01         9.79 o                         
  -4  -7  10         17.63         20.20         3.24 o                         
  -3  -7  10         11.46         16.67         1.81 o                         
  -2  -7  10       1156.20       1192.67        10.34 o                         
  -1  -7  10        248.62        271.51         4.39 o                         
   0  -7  10        964.02        932.89        10.85 o                         
   1  -7  10         12.38          9.65         1.78 o                         
   2  -7  10        925.12        907.34        12.43 o                         
   3  -7  10          1.00          0.89         2.45 o                         
   4  -7  10        819.81        775.80        15.95 o                         
   5  -7  10        303.87        319.35        11.98 o                         
  -7  -6  10         79.24         96.60         9.88 o                         
  -6  -6  10          1.45          0.03         2.83 o                         
  -5  -6  10       1679.44       1718.23        23.78 o                         
  -4  -6  10        446.59        466.95         8.69 o                         
  -3  -6  10         50.52         67.16         2.92 o                         
  -2  -6  10        724.87        718.30         7.27 o                         
  -1  -6  10        412.46        418.15         5.49 o                         
   0  -6  10        508.14        513.72         6.86 o                         
   1  -6  10        377.93        389.15         7.42 o                         
   2  -6  10         36.59         32.11         2.41 o                         
   3  -6  10        528.56        504.81         8.20 o                         
   4  -6  10        271.18        298.70         6.95 o                         
   5  -6  10          0.61         -0.08         2.96 o                         
   6  -6  10       1715.32       1695.42        43.58 o                         
  -6  -5  10         50.33         38.25         3.91 o                         
  -5  -5  10         70.86         76.19         4.76 o                         
  -4  -5  10         44.11         48.03         3.22 o                         
  -3  -5  10          9.16         11.76         1.54 o                         
  -2  -5  10       2202.66       2164.48        16.26 o                         
  -1  -5  10         29.21         24.99         1.50 o                         
   0  -5  10        377.70        411.04         5.45 o                         
   1  -5  10        482.08        527.47        12.11 o                         
   2  -5  10        474.38        508.15         7.29 o                         
   3  -5  10        109.79        101.76         3.74 o                         
   4  -5  10       1742.56       1781.36        15.60 o                         
   5  -5  10         17.58         15.46         2.23 o                         
   6  -5  10          0.43          3.73         2.11 o                         
  -6  -4  10        190.89        216.49         8.91 o                         
  -5  -4  10        469.75        430.06        13.59 o                         
  -4  -4  10       1121.83       1074.89        12.35 o                         
  -3  -4  10       1023.88       1002.48         9.71 o                         
  -2  -4  10        314.28        311.59         3.77 o                         
  -1  -4  10       1171.83       1245.06        10.11 o                         
   0  -4  10        181.74        160.11         2.95 o                         
   1  -4  10        278.51        249.85         4.52 o                         
   2  -4  10          3.23          2.58         1.32 o                         
   3  -4  10        655.25        647.19         7.00 o                         
   4  -4  10       2964.33       2959.59        21.18 o                         
   5  -4  10         36.87         44.87         2.42 o                         
   6  -4  10        842.01        903.97        12.82 o                         
   7  -4  10        115.18        119.29         5.92 o                         
   8  -4  10        457.80        484.06        19.38 o                         
  -6  -3  10        676.51        692.10        24.21 o                         
  -5  -3  10        319.57        330.31         8.95 o                         
  -4  -3  10         25.31         28.48         2.00 o                         
  -3  -3  10        175.41        180.09         5.09 o                         
  -2  -3  10         70.33         73.77         1.25 o                         
  -1  -3  10       1909.43       1933.63        13.13 o                         
   0  -3  10          4.47          4.60         0.66 o                         
   1  -3  10       1754.55       1773.20        16.62 o                         
   2  -3  10        587.40        581.95         6.36 o                         
   3  -3  10        255.67        248.13         3.13 o                         
   4  -3  10          5.51          5.71         1.09 o                         
   5  -3  10        344.44        370.78         5.40 o                         
   6  -3  10        171.64        166.75         4.75 o                         
   7  -3  10         70.23         70.24         4.81 o                         
   8  -3  10          7.84         16.96         3.41 o                         
   9  -3  10          2.96          4.81         5.57 o                         
  -6  -2  10        266.56        300.89        12.94 o                         
  -5  -2  10         24.25         30.19         2.60 o                         
  -4  -2  10        294.25        306.35         6.90 o                         
  -3  -2  10       1201.60       1249.06        10.85 o                         
  -2  -2  10        219.89        189.46         5.65 o                         
  -1  -2  10        228.53        237.57         3.77 o                         
   0  -2  10         53.04         51.80         1.90 o                         
   1  -2  10         33.49         46.97         1.31 o                         
   2  -2  10          8.18         15.05         0.98 o                         
   3  -2  10        219.94        228.40         3.09 o                         
   4  -2  10         33.08         40.32         1.35 o                         
   5  -2  10        264.31        261.04         4.12 o                         
   6  -2  10        667.98        659.48         7.44 o                         
   7  -2  10        531.10        532.54        15.91 o                         
   8  -2  10        787.69        785.25        12.91 o                         
   9  -2  10          0.08          1.28         2.86 o                         
  -7  -1  10        336.20        374.44        16.67 o                         
  -6  -1  10        709.46        726.37        17.00 o                         
  -5  -1  10        169.34        175.42         5.96 o                         
  -4  -1  10         22.95         21.95         2.93 o                         
  -3  -1  10        884.88        896.77         9.61 o                         
  -2  -1  10        327.18        332.20         5.03 o                         
  -1  -1  10       5802.74       5617.10        29.86 o                         
   0  -1  10        181.50        166.68         3.04 o                         
   1  -1  10        961.15        939.16         8.05 o                         
   2  -1  10        159.77        146.36         2.24 o                         
   3  -1  10       1578.04       1446.97        13.82 o                         
   4  -1  10       1602.04       1610.39        10.42 o                         
   5  -1  10       1137.20       1066.41         8.74 o                         
   6  -1  10         45.32         46.61         2.52 o                         
   7  -1  10          0.05          0.73         1.71 o                         
   8  -1  10        800.84        810.20        15.38 o                         
   9  -1  10        383.12        416.57         9.40 o                         
  10  -1  10        372.08        326.74        16.90 o                         
  -7   0  10        141.75         99.98         9.88 o                         
  -6   0  10        891.37        882.79        20.95 o                         
  -5   0  10        346.25        369.63        10.78 o                         
  -4   0  10        244.09        259.36         7.18 o                         
  -3   0  10        243.36        260.18         5.94 o                         
  -2   0  10       2253.78       2253.16        17.32 o                         
  -1   0  10        513.82        554.06         5.24 o                         
   0   0  10       1169.38       1170.79         9.76 o                         
   1   0  10          0.45          4.44         1.01 o                         
   2   0  10         49.64         41.23         1.27 o                         
   3   0  10       1580.21       1544.08        10.13 o                         
   4   0  10        101.55        127.88         2.55 o                         
   5   0  10       2821.06       2766.23        17.92 o                         
   6   0  10        645.52        593.30         6.71 o                         
   7   0  10        631.81        539.55         8.36 o                         
   8   0  10        470.71        446.36        12.72 o                         
   9   0  10        809.20        800.46        21.98 o                         
  10   0  10        200.31        209.84         8.13 o                         
  -7   1  10         48.82         42.66         7.72 o                         
  -6   1  10         65.42         78.49         5.00 o                         
  -5   1  10          0.19          3.23         2.46 o                         
  -4   1  10        129.36        126.79         6.08 o                         
  -3   1  10        921.23        952.38         8.95 o                         
  -2   1  10         63.11         69.50         2.66 o                         
  -1   1  10        140.04        155.94         3.58 o                         
   0   1  10       1488.32       1549.91        10.80 o                         
   1   1  10       3233.55       3325.24        25.05 o                         
   2   1  10        340.98        276.86         7.78 o                         
   3   1  10        820.68        849.96         5.69 o                         
   4   1  10        515.91        539.96         4.75 o                         
   5   1  10         57.42         52.11         2.30 o                         
   6   1  10        162.52        154.65         3.72 o                         
   7   1  10        572.34        581.65         7.85 o                         
   8   1  10        816.57        788.86        10.74 o                         
   9   1  10        217.26        218.09        23.79 o                         
  10   1  10         26.47         22.78         4.62 o                         
  -6   2  10        117.36        101.20        10.43 o                         
  -5   2  10        152.59        128.92         7.80 o                         
  -4   2  10       1877.94       1756.93        76.18 o                         
  -3   2  10         63.05         65.32         2.46 o                         
  -2   2  10       1056.35       1096.85         8.90 o                         
  -1   2  10        348.15        315.57         3.15 o                         
   0   2  10         31.32         36.51         1.29 o                         
   1   2  10        310.90        315.14         3.55 o                         
   2   2  10        718.37        753.50         7.72 o                         
   3   2  10       2563.52       2565.48        12.39 o                         
   4   2  10         93.59         83.05         1.56 o                         
   5   2  10       1395.59       1454.97        12.08 o                         
   6   2  10        521.74        585.73         7.31 o                         
   7   2  10       1272.32       1320.23        13.14 o                         
   8   2  10         23.54         26.48         2.34 o                         
   9   2  10       2024.10       2112.66        25.49 o                         
  10   2  10         10.98         17.31         7.33 o                         
  11   2  10         20.96         27.16         6.50 o                         
  -6   3  10        144.66        120.26        11.48 o                         
  -5   3  10         33.22         34.83         8.38 o                         
  -4   3  10          1.60          6.35         3.54 o                         
  -3   3  10        109.72        116.90         3.55 o                         
  -2   3  10       2075.66       2054.22        12.31 o                         
  -1   3  10         48.01         56.46         1.36 o                         
   0   3  10       1818.87       1783.07         9.00 o                         
   1   3  10       1207.13       1192.95         7.32 o                         
   2   3  10       2338.91       2281.33        25.33 o                         
   3   3  10        681.31        663.65         5.56 o                         
   4   3  10       2647.45       2615.51        12.48 o                         
   5   3  10        491.95        475.27         4.36 o                         
   6   3  10         73.81         59.79         1.54 o                         
   7   3  10         74.25         78.42         2.36 o                         
   8   3  10         80.73         75.78         3.24 o                         
   9   3  10       1113.19       1119.89        19.59 o                         
  10   3  10          0.44          3.32         2.54 o                         
  11   3  10        452.50        457.25        13.66 o                         
  -5   4  10        117.65        113.99        11.13 o                         
  -4   4  10        315.09        298.84        11.69 o                         
  -3   4  10         15.61         10.16         2.21 o                         
  -2   4  10         18.41         19.85         1.45 o                         
  -1   4  10       1047.92        995.58         7.40 o                         
   0   4  10         88.12         94.31         1.87 o                         
   1   4  10         20.52         26.30         1.40 o                         
   2   4  10        889.89        840.40         6.59 o                         
   3   4  10        283.27        300.76         6.09 o                         
   4   4  10        958.03        949.47         7.37 o                         
   5   4  10        146.49        135.64         2.28 o                         
   6   4  10        791.56        785.26         5.75 o                         
   7   4  10       1457.52       1426.97         8.61 o                         
   8   4  10        166.18        142.44         3.76 o                         
   9   4  10        118.41        110.22         6.45 o                         
  10   4  10        709.57        730.92        13.37 o                         
  11   4  10        143.65        161.02        12.79 o                         
  -4   5  10        267.10        249.81        15.79 o                         
  -3   5  10        672.06        690.82        13.10 o                         
  -2   5  10       1610.97       1629.55        13.89 o                         
  -1   5  10       1126.06       1148.64         9.47 o                         
   0   5  10        750.26        710.07        11.33 o                         
   1   5  10         96.48        103.91         2.32 o                         
   2   5  10       1946.45       1956.77        12.28 o                         
   3   5  10        595.01        605.76         7.09 o                         
   4   5  10        827.00        773.08         8.57 o                         
   5   5  10         78.01         70.87         2.57 o                         
   6   5  10         36.64         36.60         1.54 o                         
   7   5  10        703.78        672.26         7.95 o                         
   8   5  10        306.27        314.56         4.73 o                         
   9   5  10       1149.47       1185.69        12.73 o                         
  10   5  10         16.97         17.86         2.58 o                         
  11   5  10        121.85        120.82         8.08 o                         
  -3   6  10        763.16        734.69        14.37 o                         
  -2   6  10        173.44        164.39         4.54 o                         
  -1   6  10        801.12        836.06         8.76 o                         
   0   6  10        111.22         98.31         2.79 o                         
   1   6  10         78.91         68.11         2.27 o                         
   2   6  10        267.56        259.21         4.09 o                         
   3   6  10        443.22        447.26         5.38 o                         
   4   6  10       2882.09       2797.26        20.53 o                         
   5   6  10         96.17         81.65         2.86 o                         
   6   6  10        142.21        136.32         3.13 o                         
   7   6  10        720.42        692.44         6.71 o                         
   8   6  10       1869.58       1824.46        13.28 o                         
   9   6  10        264.31        264.73         6.72 o                         
  10   6  10        684.67        710.96        10.67 o                         
  11   6  10         66.02         67.08         9.86 o                         
  -2   7  10         25.89         24.46         3.67 o                         
  -1   7  10       1113.22       1132.58        11.57 o                         
   0   7  10        588.05        601.20         7.60 o                         
   1   7  10        200.41        212.14         3.83 o                         
   2   7  10       1043.51       1083.23        13.79 o                         
   3   7  10         82.11         87.49         2.66 o                         
   4   7  10          0.84          2.42         1.22 o                         
   5   7  10         83.59         83.14         3.88 o                         
   6   7  10        145.11        148.03         3.92 o                         
   7   7  10        413.56        410.33         6.08 o                         
   8   7  10          5.60          5.05         1.72 o                         
   9   7  10         14.66         13.62         2.12 o                         
  10   7  10        674.47        677.16        10.63 o                         
  11   7  10        157.06        148.40         7.64 o                         
  -2   8  10        100.24        109.10         6.88 o                         
  -1   8  10          3.61          4.00         2.08 o                         
   0   8  10          7.74          9.56         2.17 o                         
   1   8  10         59.27         48.32         2.51 o                         
   2   8  10       1165.12       1163.64        11.05 o                         
   3   8  10         15.49         10.88         1.86 o                         
   4   8  10         94.25        114.33         3.92 o                         
   5   8  10        365.04        388.39         7.60 o                         
   6   8  10        896.91        967.91        12.73 o                         
   7   8  10          0.58          2.09         1.83 o                         
   8   8  10       1685.25       1608.50        17.84 o                         
   9   8  10          1.85          3.79         1.92 o                         
  10   8  10         19.77         22.71         3.88 o                         
  -1   9  10        525.46        531.01        16.41 o                         
   0   9  10        118.55        110.56         5.76 o                         
   1   9  10        653.15        646.48        11.45 o                         
   2   9  10         22.08         26.78         2.92 o                         
   3   9  10       1138.89       1206.34        24.27 o                         
   4   9  10        238.16        232.55         9.33 o                         
   5   9  10         46.15         53.20         5.12 o                         
   6   9  10          9.32         12.15         2.76 o                         
   7   9  10          0.35          1.08         2.44 o                         
   8   9  10        227.05        234.25         7.61 o                         
   9   9  10         11.51          7.21         2.53 o                         
  10   9  10        728.07        794.95        28.15 o                         
   0  10  10         55.06         52.39         8.71 o                         
   1  10  10         50.85         56.57         4.69 o                         
   2  10  10         14.62         16.79         2.95 o                         
   3  10  10        584.73        610.64        13.54 o                         
   4  10  10          5.66          3.11         3.32 o                         
   5  10  10        122.30        124.45         7.52 o                         
   6  10  10        204.07        194.92         7.31 o                         
   7  10  10         35.89         39.94         4.05 o                         
   8  10  10         67.20         57.71         4.50 o                         
   9  10  10        360.58        378.49        19.09 o                         
   3  11  10        482.80        511.72        21.91 o                         
   4  11  10        160.16        167.99        12.88 o                         
   5  11  10         25.73         26.81         7.26 o                         
   6  11  10         74.89         83.31        10.02 o                         
   7  11  10        271.44        278.58        17.89 o                         
   7  12  10        780.64        782.25        24.68 o                         
  -1  -9  11        221.02        208.72        12.94 o                         
   0  -9  11         49.82         48.05         8.01 o                         
   1  -9  11        179.88        186.49        12.79 o                         
  -5  -8  11        155.33        184.42        11.13 o                         
  -2  -8  11        212.66        201.56        11.83 o                         
  -1  -8  11        201.83        195.11         7.32 o                         
   0  -8  11        108.27        108.00         6.46 o                         
   1  -8  11        679.58        651.37        18.71 o                         
   2  -8  11        565.54        548.76        11.70 o                         
   3  -8  11        170.52        154.18         8.02 o                         
  -5  -7  11        176.80        194.40        15.04 o                         
  -4  -7  11       1107.31       1102.56        40.40 o                         
  -3  -7  11         44.48         44.05         4.30 o                         
  -2  -7  11        398.36        386.24         7.83 o                         
  -1  -7  11         11.88         11.09         2.14 o                         
   0  -7  11        296.27        321.95         6.14 o                         
   1  -7  11        539.26        568.16         8.51 o                         
   2  -7  11          8.39          7.38         2.28 o                         
   3  -7  11        228.61        246.10         6.54 o                         
   4  -7  11        272.45        275.82         7.76 o                         
   5  -7  11        356.46        397.49        18.68 o                         
  -6  -6  11        360.89        380.33        15.76 o                         
  -5  -6  11         30.07         30.13         3.80 o                         
  -4  -6  11        566.51        548.98        21.06 o                         
  -3  -6  11         21.31         25.10         3.66 o                         
  -2  -6  11         92.78         98.66         4.04 o                         
  -1  -6  11       1251.37       1245.03        12.58 o                         
   0  -6  11         51.28         63.68         2.54 o                         
   1  -6  11        266.92        247.61         5.40 o                         
   2  -6  11        944.30        933.68        11.03 o                         
   3  -6  11         30.12         27.35         2.47 o                         
   4  -6  11         68.40         69.01         4.45 o                         
   5  -6  11        307.25        265.05         7.46 o                         
   6  -6  11         20.67         16.93         6.21 o                         
  -6  -5  11       1312.42       1299.75        20.55 o                         
  -5  -5  11         71.02         83.28         5.28 o                         
  -4  -5  11        415.69        457.27         8.84 o                         
  -3  -5  11        986.13       1019.46        16.54 o                         
  -2  -5  11        464.67        484.35        10.35 o                         
  -1  -5  11        205.74        212.85         4.70 o                         
   0  -5  11        696.46        700.65         6.76 o                         
   1  -5  11        323.72        318.92         6.84 o                         
   2  -5  11         34.24         42.40         2.60 o                         
   3  -5  11          0.73          3.30         1.80 o                         
   4  -5  11         55.28         50.92         2.76 o                         
   5  -5  11       1988.34       1993.57        22.32 o                         
   6  -5  11          8.03          9.09         2.96 o                         
  -6  -4  11        198.01        181.73         8.57 o                         
  -5  -4  11        387.00        376.98        10.11 o                         
  -4  -4  11       1077.93       1116.55        25.27 o                         
  -3  -4  11        390.01        405.76         9.31 o                         
  -2  -4  11         15.79         18.19         2.55 o                         
  -1  -4  11        118.29        106.05         3.39 o                         
   0  -4  11       1723.70       1779.85        10.55 o                         
   1  -4  11         72.30         74.81         2.25 o                         
   2  -4  11        453.02        456.86         6.04 o                         
   3  -4  11        938.41        952.14         9.28 o                         
   4  -4  11        438.84        458.32         6.83 o                         
   5  -4  11          0.70          3.79         1.82 o                         
   6  -4  11        786.88        786.97        14.21 o                         
   7  -4  11        244.04        237.72        13.75 o                         
  -5  -3  11        605.65        564.37        20.48 o                         
  -4  -3  11          0.30          0.62         2.55 o                         
  -3  -3  11        874.50        864.98        14.21 o                         
  -2  -3  11        497.48        492.61         8.57 o                         
  -1  -3  11          5.45          5.17         1.09 o                         
   0  -3  11          0.25          2.27         0.61 o                         
   1  -3  11        209.42        219.94         2.74 o                         
   2  -3  11       1511.49       1475.73         9.71 o                         
   3  -3  11        108.23        108.11         2.28 o                         
   4  -3  11          2.93          4.44         1.06 o                         
   5  -3  11        792.02        814.61         8.86 o                         
   6  -3  11        958.72        990.47         9.89 o                         
   7  -3  11          7.51          9.66         2.41 o                         
   8  -3  11         95.55         93.76        10.97 o                         
  -5  -2  11         27.60         13.16         2.85 o                         
  -4  -2  11         11.97         19.64         4.52 o                         
  -3  -2  11        552.48        546.60        10.47 o                         
  -2  -2  11        660.46        666.83         8.67 o                         
  -1  -2  11        110.08        140.56         2.94 o                         
   0  -2  11       1621.34       1583.33        13.29 o                         
   1  -2  11        583.04        582.78         6.72 o                         
   2  -2  11        849.41        797.96         6.25 o                         
   3  -2  11        151.56        146.43         2.74 o                         
   4  -2  11        787.94        783.54         6.03 o                         
   5  -2  11        196.39        193.08         4.18 o                         
   6  -2  11          0.87          0.96         1.20 o                         
   7  -2  11         72.63         69.25         3.77 o                         
   8  -2  11        271.63        268.97         8.16 o                         
   9  -2  11        166.84        151.64         8.46 o                         
  -5  -1  11       1348.54       1375.67        30.83 o                         
  -4  -1  11          9.63          6.61         2.42 o                         
  -3  -1  11        504.84        545.45        11.32 o                         
  -2  -1  11        283.64        268.84         4.54 o                         
  -1  -1  11        964.15        907.70         7.89 o                         
   0  -1  11       1198.38       1168.80         9.52 o                         
   1  -1  11        857.75        869.34         8.56 o                         
   2  -1  11        431.00        433.48         4.95 o                         
   3  -1  11        489.80        479.40         4.97 o                         
   4  -1  11       1344.56       1282.72         8.32 o                         
   5  -1  11         98.12        102.74         2.39 o                         
   6  -1  11       1990.02       1892.03        18.82 o                         
   7  -1  11         33.78         26.32         2.37 o                         
   8  -1  11        621.17        621.91        10.90 o                         
   9  -1  11        194.48        187.17         6.42 o                         
  10  -1  11        455.50        458.04        19.55 o                         
  -6   0  11        161.82        178.83        11.57 o                         
  -5   0  11        214.93        189.71         6.69 o                         
  -4   0  11          3.58          2.07         2.28 o                         
  -3   0  11        137.25        122.97        12.25 o                         
  -2   0  11       1340.78       1349.02        12.50 o                         
  -1   0  11        411.52        447.64         4.64 o                         
   0   0  11        196.02        185.59         3.51 o                         
   1   0  11        298.27        351.40         5.33 o                         
   2   0  11          2.68          5.04         1.12 o                         
   3   0  11          5.77          5.88         0.73 o                         
   4   0  11        199.03        202.13         3.19 o                         
   5   0  11         76.10         78.83         2.96 o                         
   6   0  11         78.14         94.07         3.72 o                         
   7   0  11        147.14        166.26         5.10 o                         
   8   0  11        224.59        215.95         9.70 o                         
   9   0  11        587.50        610.37        13.09 o                         
  10   0  11         47.87         45.45         4.65 o                         
  -6   1  11         57.51         59.43         8.96 o                         
  -5   1  11        505.28        519.40        16.46 o                         
  -4   1  11       1300.88       1320.42        18.92 o                         
  -3   1  11       1046.66       1053.63        15.82 o                         
  -2   1  11          2.37          1.55         1.22 o                         
  -1   1  11       1057.83       1055.62        12.86 o                         
   0   1  11        449.21        464.51         5.16 o                         
   1   1  11         39.42         28.65         1.62 o                         
   2   1  11         23.08         30.16         1.40 o                         
   3   1  11        741.43        697.46         5.32 o                         
   4   1  11       5243.00       5163.96        24.19 o                         
   5   1  11         35.07         26.38         1.45 o                         
   6   1  11        937.42        931.24         9.23 o                         
   7   1  11        460.03        432.81         7.39 o                         
   8   1  11        893.23        854.01        12.77 o                         
   9   1  11        138.66        144.54         7.90 o                         
  10   1  11        601.28        560.27        16.09 o                         
  11   1  11         81.49         94.35        10.17 o                         
  -6   2  11        229.02        220.27         9.63 o                         
  -5   2  11        421.97        454.92        13.16 o                         
  -4   2  11         50.23         37.79         3.69 o                         
  -3   2  11        357.84        375.98         9.27 o                         
  -2   2  11         33.68         30.11         3.02 o                         
  -1   2  11       1658.29       1725.19        13.02 o                         
   0   2  11         96.56         94.43         2.25 o                         
   1   2  11        638.89        651.26         5.55 o                         
   2   2  11        527.97        572.66         7.66 o                         
   3   2  11       1246.74       1217.93         7.56 o                         
   4   2  11          7.28          4.31         0.75 o                         
   5   2  11       2158.58       2194.41        12.40 o                         
   6   2  11        565.34        547.32         5.68 o                         
   7   2  11        184.71        192.01         4.37 o                         
   8   2  11        310.08        318.27         6.94 o                         
   9   2  11        167.56        170.77         8.15 o                         
  10   2  11       1354.90       1331.38        29.01 o                         
  11   2  11        205.20        255.41        14.19 o                         
  -5   3  11        113.63         91.64        10.08 o                         
  -4   3  11        366.57        348.81        21.85 o                         
  -3   3  11        410.11        452.25        13.21 o                         
  -2   3  11        311.23        316.40        11.51 o                         
  -1   3  11        175.79        167.38         2.49 o                         
   0   3  11        628.27        634.96         4.69 o                         
   1   3  11        305.95        331.72         3.40 o                         
   2   3  11        595.19        617.79         7.14 o                         
   3   3  11         36.68         43.44         1.25 o                         
   4   3  11         10.79         14.31         0.91 o                         
   5   3  11       1786.72       1820.19         9.89 o                         
   6   3  11        330.07        361.28         3.77 o                         
   7   3  11        289.59        303.53         4.43 o                         
   8   3  11       1029.30       1005.20        12.01 o                         
   9   3  11         74.15         79.07         4.51 o                         
  10   3  11          0.20          4.08         3.32 o                         
  11   3  11         53.05         46.02         5.41 o                         
  -4   4  11          4.15          9.91         5.39 o                         
  -3   4  11        262.26        242.15        10.14 o                         
  -2   4  11          1.97          5.35         3.01 o                         
  -1   4  11       1591.61       1645.67        12.38 o                         
   0   4  11       1116.35       1112.70         7.19 o                         
   1   4  11        210.49        221.23         2.93 o                         
   2   4  11        619.54        598.61         5.33 o                         
   3   4  11        880.67        867.88         7.38 o                         
   4   4  11        217.22        222.86         4.49 o                         
   5   4  11        439.14        446.24         4.32 o                         
   6   4  11         16.79         15.07         1.05 o                         
   7   4  11        544.19        529.78         5.25 o                         
   8   4  11        724.56        740.20         7.58 o                         
   9   4  11        264.15        271.01         6.92 o                         
  10   4  11        649.04        703.04        16.44 o                         
  11   4  11         67.33         65.90        10.83 o                         
  -4   5  11        116.68        101.23        10.84 o                         
  -3   5  11          7.03          3.97         3.88 o                         
  -2   5  11       1707.87       1710.48        29.14 o                         
  -1   5  11        680.17        720.24         7.37 o                         
   0   5  11        925.30        918.88         7.40 o                         
   1   5  11        263.77        264.74         3.39 o                         
   2   5  11        178.97        180.12         2.86 o                         
   3   5  11       1395.59       1375.68        11.45 o                         
   4   5  11        425.85        450.14         5.92 o                         
   5   5  11       1609.08       1567.70        10.90 o                         
   6   5  11         12.55         18.20         1.40 o                         
   7   5  11        368.31        348.07         4.23 o                         
   8   5  11        733.04        709.17         7.42 o                         
   9   5  11       1261.19       1212.40        12.91 o                         
  10   5  11        351.11        332.93         7.96 o                         
  11   5  11        609.43        603.74        17.31 o                         
  -3   6  11        447.73        471.33        21.27 o                         
  -2   6  11        192.71        179.33        24.58 o                         
  -1   6  11          0.92          1.93         1.55 o                         
   0   6  11       2325.40       2308.91        14.60 o                         
   1   6  11         18.18         15.55         1.46 o                         
   2   6  11         44.71         35.81         1.71 o                         
   3   6  11        261.88        276.78         4.35 o                         
   4   6  11        566.53        563.51         7.53 o                         
   5   6  11       1546.34       1497.50        12.59 o                         
   6   6  11        683.47        693.88         8.89 o                         
   7   6  11          3.06          3.77         1.16 o                         
   8   6  11       1071.26       1061.75         9.45 o                         
   9   6  11        459.86        461.38         7.47 o                         
  10   6  11          0.32          3.56         1.88 o                         
  11   6  11        863.43        827.63        16.44 o                         
  -2   7  11        797.57        772.37        28.15 o                         
  -1   7  11         29.34         23.58         2.76 o                         
   0   7  11         30.04         34.29         2.45 o                         
   1   7  11         72.59         71.09         2.65 o                         
   2   7  11        119.03        120.14         3.06 o                         
   3   7  11       1012.43       1027.86        13.67 o                         
   4   7  11        169.76        170.39         4.29 o                         
   5   7  11        230.10        260.47         5.23 o                         
   6   7  11        512.47        554.03         8.54 o                         
   7   7  11       1140.37       1176.88        10.87 o                         
   8   7  11         69.75         73.32         3.69 o                         
   9   7  11       1036.42       1050.20        11.80 o                         
  10   7  11         79.67         90.82         3.64 o                         
  11   7  11        126.64        122.59         9.56 o                         
  12   7  11          0.51         -0.70         4.90 o                         
  -1   8  11        222.71        229.94        14.95 o                         
   0   8  11        551.90        551.89        10.25 o                         
   1   8  11        133.84        119.17         3.86 o                         
   2   8  11       1167.73       1169.70        11.14 o                         
   3   8  11         61.64         52.48         2.88 o                         
   4   8  11       2129.97       2061.68        23.09 o                         
   5   8  11        550.90        570.46         9.65 o                         
   6   8  11          0.85          3.48         1.95 o                         
   7   8  11        221.99        222.91         5.99 o                         
   8   8  11        106.47        111.11         4.43 o                         
   9   8  11        935.26        930.81        16.17 o                         
  10   8  11         78.19         73.18         7.22 o                         
   0   9  11        193.39        194.69        13.47 o                         
   1   9  11         10.10          7.43         2.55 o                         
   2   9  11         61.84         58.78         3.77 o                         
   3   9  11        278.90        284.73         7.01 o                         
   4   9  11        543.85        553.41        16.57 o                         
   5   9  11        104.94        112.17         5.52 o                         
   6   9  11       1310.26       1343.03        19.87 o                         
   7   9  11        115.56        124.08         5.82 o                         
   8   9  11         91.39         92.94         5.28 o                         
   9   9  11          8.22          4.72         2.55 o                         
  10   9  11        426.81        503.56        21.97 o                         
   1  10  11        412.91        449.71        32.40 o                         
   2  10  11        661.28        705.90        17.30 o                         
   3  10  11          9.61          5.70         3.06 o                         
   4  10  11        106.52         97.04         6.75 o                         
   5  10  11         18.96         13.67         3.85 o                         
   6  10  11         82.26         91.31         7.21 o                         
   7  10  11        215.20        230.20        14.09 o                         
   8  10  11         40.59         26.18         6.12 o                         
   9  10  11        478.46        495.83        21.74 o                         
   4  11  11        828.67        823.19        27.68 o                         
   5  11  11         11.21          6.09         5.59 o                         
   6  11  11         43.82         35.28         5.20 o                         
   7  11  11        101.89        103.53         7.31 o                         
   8  11  11        836.69        842.88        25.03 o                         
  -2  -8  12          4.40          9.97         5.36 o                         
  -1  -8  12         41.52         32.64         6.91 o                         
   0  -8  12          2.11          0.01         3.82 o                         
  -2  -7  12         18.25         18.14         3.67 o                         
  -1  -7  12        665.29        648.35        11.79 o                         
   0  -7  12        156.94        139.61         8.34 o                         
   1  -7  12        941.23        968.86        21.57 o                         
   2  -7  12         47.39         59.42         5.11 o                         
   3  -7  12        798.78        772.71        14.64 o                         
   4  -7  12          4.56         10.57         3.80 o                         
  -5  -6  12        886.56        929.31        31.30 o                         
  -4  -6  12          8.28          9.09         6.18 o                         
  -3  -6  12         11.73          7.87         3.08 o                         
  -2  -6  12        356.89        339.41        10.11 o                         
  -1  -6  12         48.69         36.60         2.75 o                         
   0  -6  12        120.69        137.02         5.42 o                         
   1  -6  12        216.07        213.43        11.69 o                         
   2  -6  12         36.78         31.63         3.06 o                         
   3  -6  12        544.72        550.98         9.88 o                         
   4  -6  12         30.14         33.63         3.38 o                         
   5  -6  12        543.11        561.63        18.19 o                         
  -6  -5  12         70.72         83.95         9.65 o                         
  -5  -5  12        387.97        421.44        19.99 o                         
  -4  -5  12         89.67         71.08         6.74 o                         
  -3  -5  12        826.12        855.93        22.46 o                         
  -2  -5  12         90.93         91.21         4.86 o                         
  -1  -5  12         52.58         55.68         3.52 o                         
   0  -5  12         57.41         55.39         3.40 o                         
   1  -5  12       1894.39       1890.90        31.45 o                         
   2  -5  12        456.95        447.09        11.66 o                         
   3  -5  12        476.88        461.83         6.93 o                         
   4  -5  12         11.69         14.61         1.97 o                         
   5  -5  12         65.90         76.17         4.41 o                         
   6  -5  12        127.49        131.94         7.86 o                         
  -5  -4  12        159.82        133.78        10.96 o                         
  -4  -4  12       1842.16       1826.26        23.87 o                         
  -3  -4  12        275.90        288.83        10.00 o                         
  -2  -4  12        244.29        236.45        10.84 o                         
  -1  -4  12        230.10        233.81         7.37 o                         
   0  -4  12         29.81         23.85         2.16 o                         
   1  -4  12        498.19        471.65         7.91 o                         
   2  -4  12        350.38        377.31         5.10 o                         
   3  -4  12       1518.02       1556.55        12.66 o                         
   4  -4  12        950.22        953.83        10.40 o                         
   5  -4  12        166.72        186.42         5.50 o                         
   6  -4  12        244.12        249.90        10.09 o                         
   7  -4  12       1012.20        968.62        28.44 o                         
  -5  -3  12         16.20          6.76         4.14 o                         
  -4  -3  12        237.72        213.71        10.87 o                         
  -3  -3  12         48.90         40.60         4.28 o                         
  -2  -3  12       1130.55       1055.55        16.65 o                         
  -1  -3  12         42.93         43.93         2.90 o                         
   0  -3  12         71.07         62.77         3.31 o                         
   1  -3  12        756.25        782.65         7.12 o                         
   2  -3  12        902.31        918.01         7.02 o                         
   3  -3  12          1.06          2.09         1.17 o                         
   4  -3  12        197.27        201.09         3.96 o                         
   5  -3  12        288.53        303.46         8.23 o                         
   6  -3  12        275.14        278.97         7.34 o                         
   7  -3  12         12.24         18.22         4.39 o                         
   8  -3  12          1.38         -0.84         3.91 o                         
  -5  -2  12         52.18         40.65         6.12 o                         
  -4  -2  12       1132.51       1185.62        28.15 o                         
  -3  -2  12         63.58         90.33         7.34 o                         
  -2  -2  12          0.59          1.33         1.99 o                         
  -1  -2  12         27.68         26.69         2.55 o                         
   0  -2  12        161.12        164.99         4.56 o                         
   1  -2  12         90.35        117.51         3.11 o                         
   2  -2  12         12.88          8.55         0.93 o                         
   3  -2  12        327.49        345.96         4.31 o                         
   4  -2  12        803.72        816.54         7.73 o                         
   5  -2  12        521.68        544.87         7.33 o                         
   6  -2  12         33.25         34.28         2.23 o                         
   7  -2  12        545.36        539.61        11.88 o                         
   8  -2  12          2.74          3.07         2.98 o                         
  -5  -1  12         48.29         31.73         5.45 o                         
  -4  -1  12        934.22        979.17        25.73 o                         
  -3  -1  12        370.05        366.08        14.80 o                         
  -2  -1  12       2027.78       2046.34        29.08 o                         
  -1  -1  12        913.18        912.95        15.50 o                         
   0  -1  12        715.02        742.59         8.70 o                         
   1  -1  12         88.13         74.08         2.49 o                         
   2  -1  12       2303.08       2245.42        16.17 o                         
   3  -1  12        227.09        238.29         3.67 o                         
   4  -1  12         76.55         75.55         1.65 o                         
   5  -1  12        414.27        402.54         4.76 o                         
   6  -1  12          1.28         -0.04         1.20 o                         
   7  -1  12        360.49        361.99         6.68 o                         
   8  -1  12         91.80         94.55         5.66 o                         
   9  -1  12        231.57        232.46         7.02 o                         
  10  -1  12        216.17        226.79        13.78 o                         
  -5   0  12         28.17         34.82         5.94 o                         
  -4   0  12        127.41        122.97         9.30 o                         
  -3   0  12        984.37        911.39        25.29 o                         
  -2   0  12          0.84          1.86         3.00 o                         
  -1   0  12          0.91          1.31         1.30 o                         
   0   0  12        327.93        326.18         4.88 o                         
   1   0  12         23.22         27.38         1.87 o                         
   2   0  12        269.40        280.21         4.95 o                         
   3   0  12         68.29         83.85         1.83 o                         
   4   0  12       1792.05       1711.11        10.99 o                         
   5   0  12       2260.96       2199.70        16.46 o                         
   6   0  12        274.51        259.26         6.21 o                         
   7   0  12        110.59         87.06         4.75 o                         
   8   0  12        688.15        689.28        17.11 o                         
   9   0  12          9.31          6.16         3.01 o                         
  10   0  12          8.26         10.43         5.54 o                         
  -5   1  12        317.41        293.11        14.48 o                         
  -4   1  12       1220.15       1318.69        19.16 o                         
  -3   1  12        212.69        234.11        11.18 o                         
  -2   1  12        232.73        247.96        12.01 o                         
  -1   1  12         25.46         27.25         1.98 o                         
   0   1  12       2876.33       2812.59        17.38 o                         
   1   1  12        442.86        442.61         5.91 o                         
   2   1  12         86.97        105.02         2.38 o                         
   3   1  12        292.60        280.39         3.60 o                         
   4   1  12        399.28        381.53         4.06 o                         
   5   1  12        156.02        149.81         3.35 o                         
   6   1  12        732.08        745.87         7.49 o                         
   7   1  12        563.10        537.95         8.47 o                         
   8   1  12        247.96        222.49         6.29 o                         
   9   1  12         68.01         60.28         5.97 o                         
  10   1  12          9.42          7.07         4.32 o                         
  -5   2  12        677.73        566.71        14.94 o                         
  -4   2  12         13.45         10.88         2.78 o                         
  -3   2  12        414.88        412.05         9.93 o                         
  -2   2  12         52.49         61.48         3.90 o                         
  -1   2  12        188.64        202.91         6.25 o                         
   0   2  12        236.01        253.53         4.62 o                         
   1   2  12        234.73        245.56         5.62 o                         
   2   2  12       1788.10       1730.72        16.94 o                         
   3   2  12        112.93        111.56         2.96 o                         
   4   2  12        958.13        929.34         9.27 o                         
   5   2  12        321.26        320.13         4.08 o                         
   6   2  12       2013.87       2049.74        13.89 o                         
   7   2  12         26.46         21.93         1.99 o                         
   8   2  12        306.71        313.62         7.32 o                         
   9   2  12         59.02         70.26         8.16 o                         
  10   2  12          2.24          2.50         3.65 o                         
  11   2  12         80.00         86.37         9.56 o                         
  -5   3  12         11.67         10.64         5.74 o                         
  -4   3  12         36.72         51.42         5.28 o                         
  -3   3  12        592.89        573.03        18.57 o                         
  -2   3  12        351.68        373.20        10.30 o                         
  -1   3  12         62.53         55.32         3.86 o                         
   0   3  12        331.01        352.59         5.22 o                         
   1   3  12        342.75        343.24         4.33 o                         
   2   3  12         21.57         23.64         1.28 o                         
   3   3  12         56.73         62.11         1.42 o                         
   4   3  12        390.51        397.98         3.81 o                         
   5   3  12          1.91          1.46         0.71 o                         
   6   3  12         58.92         48.63         1.74 o                         
   7   3  12         12.16          8.66         1.29 o                         
   8   3  12        541.27        547.02         8.71 o                         
   9   3  12        151.25        144.09        11.64 o                         
  10   3  12         22.60         18.78         9.00 o                         
  11   3  12        375.20        340.35        16.20 o                         
  -4   4  12         11.44          2.45         5.22 o                         
  -3   4  12         21.47         32.33         8.03 o                         
  -2   4  12         45.33         61.59         5.61 o                         
  -1   4  12        226.93        240.85         9.05 o                         
   0   4  12        195.91        195.37         4.56 o                         
   1   4  12        448.97        424.03         4.48 o                         
   2   4  12        151.59        161.86         2.79 o                         
   3   4  12       1067.56       1116.50         8.70 o                         
   4   4  12        753.49        791.31         6.61 o                         
   5   4  12        110.65        111.27         2.15 o                         
   6   4  12       1649.60       1657.81         9.68 o                         
   7   4  12         53.44         51.55         1.84 o                         
   8   4  12         81.02         66.11         2.75 o                         
   9   4  12         48.45         47.09         4.10 o                         
  10   4  12        205.68        224.33         8.16 o                         
  11   4  12        352.75        359.85        11.75 o                         
  -3   5  12        164.73        180.49        12.88 o                         
  -2   5  12        899.39        952.15        38.17 o                         
  -1   5  12       1048.22       1099.73        25.25 o                         
   0   5  12          9.54         10.19         1.89 o                         
   1   5  12       1106.56       1183.55        10.46 o                         
   2   5  12          0.14         13.01         1.23 o                         
   3   5  12         18.14         22.55         1.69 o                         
   4   5  12         48.60         52.32         1.97 o                         
   5   5  12        570.40        547.95         6.18 o                         
   6   5  12        558.95        568.93         5.68 o                         
   7   5  12        171.65        162.66         3.06 o                         
   8   5  12        175.90        194.53         3.82 o                         
   9   5  12        702.65        692.02         9.96 o                         
  10   5  12        386.24        380.89         7.73 o                         
  11   5  12          1.29          0.08         2.98 o                         
  -2   6  12          0.28         -1.39         3.82 o                         
  -1   6  12        300.09        313.90         9.20 o                         
   0   6  12          3.19          0.64         2.05 o                         
   1   6  12        404.90        388.57         8.23 o                         
   2   6  12         17.43         19.10         1.46 o                         
   3   6  12          1.55          2.42         1.38 o                         
   4   6  12       2131.86       2110.63        16.00 o                         
   5   6  12         45.72         46.33         2.07 o                         
   6   6  12        157.63        169.48         3.52 o                         
   7   6  12       1549.15       1530.03        12.08 o                         
   8   6  12        168.72        166.32         3.77 o                         
   9   6  12          1.79          4.25         1.77 o                         
  10   6  12        338.19        342.10         6.73 o                         
  11   6  12          0.31          2.21         2.79 o                         
  -1   7  12       1342.01       1285.00        35.54 o                         
   0   7  12         37.03         46.11         3.91 o                         
   1   7  12        245.08        228.20         7.15 o                         
   2   7  12         96.49        104.46         3.05 o                         
   3   7  12        264.13        264.32         4.87 o                         
   4   7  12         97.00         93.19         3.34 o                         
   5   7  12        767.42        773.96         9.49 o                         
   6   7  12       1091.99       1087.71        10.53 o                         
   7   7  12         60.99         58.67         2.53 o                         
   8   7  12        165.58        144.30         7.30 o                         
   9   7  12          0.71          3.68         1.79 o                         
  10   7  12       1493.95       1485.29        16.32 o                         
  11   7  12        163.50        179.96        11.98 o                         
   0   8  12        533.88        525.61        11.80 o                         
   1   8  12        853.78        886.34        15.39 o                         
   2   8  12        131.42        128.41         4.79 o                         
   3   8  12         56.71         60.36         2.81 o                         
   4   8  12         36.24         28.58         3.37 o                         
   5   8  12       1866.28       1821.57        23.79 o                         
   6   8  12          4.47          6.15         2.37 o                         
   7   8  12        904.19        942.00        12.82 o                         
   8   8  12        266.94        283.20         7.03 o                         
   9   8  12         23.33         26.74         2.91 o                         
  10   8  12        112.73        124.77         7.65 o                         
   1   9  12         74.38         73.98         7.27 o                         
   2   9  12        269.92        280.45         7.28 o                         
   3   9  12         59.89         62.78         4.88 o                         
   4   9  12         89.14         80.72         5.84 o                         
   5   9  12         92.44         88.62         5.14 o                         
   6   9  12         13.70         17.73         3.38 o                         
   7   9  12        414.65        411.69        10.45 o                         
   8   9  12        139.69        131.40         6.22 o                         
   9   9  12          0.34          7.18         3.72 o                         
   3  10  12        255.67        246.75        24.81 o                         
   4  10  12         22.74         15.65         4.18 o                         
   5  10  12        551.81        537.38        12.34 o                         
   6  10  12         17.33         19.26         3.57 o                         
   7  10  12         61.73         60.90         6.02 o                         
   8  10  12         34.77         43.92         5.16 o                         
   4  11  12        144.56        147.91        12.30 o                         
   5  11  12        408.99        409.09        19.09 o                         
   6  11  12        539.36        516.67        21.62 o                         
   7  11  12         96.75        103.33        10.23 o                         
   8  11  12        401.93        460.05        18.71 o                         
  -1  -8  13         10.89         16.90         5.97 o                         
  -2  -7  13         42.02         57.14         7.63 o                         
  -1  -7  13        284.48        272.21        10.05 o                         
   0  -7  13        199.81        186.32         9.67 o                         
   1  -7  13          4.74          3.87         3.63 o                         
   2  -7  13         84.80         77.19         8.60 o                         
   3  -7  13         73.57         74.98         8.89 o                         
  -2  -6  13        358.67        335.34        11.84 o                         
  -1  -6  13        151.40        143.29         5.70 o                         
   0  -6  13        214.79        251.35         8.29 o                         
   1  -6  13        401.56        458.06        11.37 o                         
   2  -6  13        968.80        945.74        17.06 o                         
   3  -6  13        231.56        213.44         9.75 o                         
   4  -6  13          0.68          2.21         5.06 o                         
   5  -6  13          0.26          2.39         5.57 o                         
  -5  -5  13        356.78        391.46        19.73 o                         
  -4  -5  13         63.23         63.17         9.41 o                         
  -3  -5  13       2015.14       2000.14        26.55 o                         
  -2  -5  13        577.95        577.77        15.22 o                         
  -1  -5  13        348.06        357.28         9.59 o                         
   0  -5  13         38.97         34.68         3.64 o                         
   1  -5  13          7.56          9.53         2.43 o                         
   2  -5  13        657.98        667.58        20.78 o                         
   3  -5  13        381.85        365.38        12.12 o                         
   4  -5  13       1200.96       1198.26        25.61 o                         
   5  -5  13        124.36        126.66         5.96 o                         
   6  -5  13        148.51        139.61        10.75 o                         
  -5  -4  13          3.18          5.25         5.27 o                         
  -4  -4  13        376.48        399.14        14.13 o                         
  -3  -4  13        528.43        569.48        30.09 o                         
  -2  -4  13        140.62        132.04         7.26 o                         
  -1  -4  13        608.32        632.60        17.47 o                         
   0  -4  13         75.83         72.50         5.23 o                         
   1  -4  13         53.41         66.63         3.70 o                         
   2  -4  13        188.26        168.20         6.53 o                         
   3  -4  13       1247.71       1188.78        32.11 o                         
   4  -4  13        216.71        237.13         6.44 o                         
   5  -4  13        223.26        236.37         6.70 o                         
   6  -4  13         57.19         49.97         5.20 o                         
   7  -4  13        141.53        130.22        10.64 o                         
  -5  -3  13        433.48        474.45        19.73 o                         
  -4  -3  13          5.05         17.05         4.40 o                         
  -3  -3  13        560.62        613.85        19.61 o                         
  -2  -3  13          1.36          1.83         2.43 o                         
  -1  -3  13        175.92        174.92         5.44 o                         
   0  -3  13         25.73         34.56         2.95 o                         
   1  -3  13         72.90         72.18         2.97 o                         
   2  -3  13       1183.91       1201.94        15.35 o                         
   3  -3  13         24.62         30.68         2.93 o                         
   4  -3  13        421.60        424.73         8.93 o                         
   5  -3  13        836.51        816.69        10.61 o                         
   6  -3  13        303.71        293.38         7.14 o                         
   7  -3  13          9.14         13.32         4.84 o                         
   8  -3  13        438.45        435.52        18.18 o                         
  -4  -2  13        108.95        105.89         8.39 o                         
  -3  -2  13        820.83        838.48        23.81 o                         
  -2  -2  13        386.85        343.55        14.74 o                         
  -1  -2  13        710.69        713.88        11.36 o                         
   0  -2  13        458.99        494.17         7.27 o                         
   1  -2  13        879.90        895.67        10.55 o                         
   2  -2  13         10.10          7.60         1.52 o                         
   3  -2  13       2267.03       2238.91        26.09 o                         
   4  -2  13         86.32         80.02         3.94 o                         
   5  -2  13          0.14          0.19         1.55 o                         
   6  -2  13         32.82         33.92         2.98 o                         
   7  -2  13          0.12          0.04         2.35 o                         
   8  -2  13       1230.79       1251.75        23.74 o                         
  -4  -1  13         38.91         26.75         5.22 o                         
  -3  -1  13         80.14         82.96         7.63 o                         
  -2  -1  13        959.35        919.81        25.79 o                         
  -1  -1  13        579.39        589.08        16.01 o                         
   0  -1  13          3.19          4.68         1.70 o                         
   1  -1  13         20.11         21.23         1.76 o                         
   2  -1  13          3.28          2.98         1.36 o                         
   3  -1  13       2351.62       2332.39        18.26 o                         
   4  -1  13         56.94         58.63         3.71 o                         
   5  -1  13       1632.80       1645.65        14.43 o                         
   6  -1  13        313.63        302.75         5.43 o                         
   7  -1  13         44.59         36.71         2.78 o                         
   8  -1  13          3.71          6.51         3.14 o                         
   9  -1  13        435.32        470.86        21.62 o                         
  -5   0  13        241.83        223.03        12.62 o                         
  -4   0  13         68.08         66.44         7.52 o                         
  -3   0  13        320.25        279.07        13.81 o                         
  -2   0  13        249.05        246.49        12.85 o                         
  -1   0  13         35.67         30.25         5.33 o                         
   0   0  13        753.92        710.91        11.25 o                         
   1   0  13       1772.16       1783.27        21.91 o                         
   2   0  13        254.21        241.69         4.76 o                         
   3   0  13         96.63        103.41         3.49 o                         
   4   0  13          6.26         10.56         1.21 o                         
   5   0  13        129.29        131.89         3.79 o                         
   6   0  13        120.55        126.72         4.45 o                         
   7   0  13         84.35         94.19         4.32 o                         
   8   0  13        219.40        202.53         9.24 o                         
   9   0  13        215.66        204.89         9.97 o                         
  -5   1  13        239.20        228.04        13.14 o                         
  -4   1  13       1824.46       1844.11        41.52 o                         
  -3   1  13        212.31        233.26        12.97 o                         
  -2   1  13        713.32        771.00        24.45 o                         
  -1   1  13         15.89         17.57         4.66 o                         
   0   1  13          4.56          5.37         1.88 o                         
   1   1  13        641.34        601.86         7.79 o                         
   2   1  13        488.66        492.33         6.98 o                         
   3   1  13       2372.64       2280.53        15.57 o                         
   4   1  13          1.10          2.16         0.77 o                         
   5   1  13        366.64        372.22         5.30 o                         
   6   1  13        181.25        182.42         4.00 o                         
   7   1  13       1920.53       1861.20        27.46 o                         
   8   1  13        314.57        321.94        12.69 o                         
   9   1  13        708.91        743.73        18.96 o                         
  10   1  13         40.60         41.91         5.77 o                         
  -4   2  13        383.84        423.77        18.39 o                         
  -3   2  13          1.10          4.23         3.22 o                         
  -2   2  13       1468.88       1460.56        26.49 o                         
  -1   2  13         12.79          6.68         2.60 o                         
   0   2  13         40.98         34.62         5.51 o                         
   1   2  13        179.92        180.09         3.98 o                         
   2   2  13        790.82        813.09         8.10 o                         
   3   2  13        132.18        152.92         3.52 o                         
   4   2  13        991.65        931.90        10.19 o                         
   5   2  13          1.01          1.65         0.84 o                         
   6   2  13         52.58         48.34         1.82 o                         
   7   2  13        337.40        325.11         5.12 o                         
   8   2  13        150.59        168.69         4.98 o                         
   9   2  13        507.02        493.13        20.56 o                         
  10   2  13          1.84          5.69         4.14 o                         
  -3   3  13         65.69         68.04         4.83 o                         
  -2   3  13        323.33        319.18         9.89 o                         
  -1   3  13         33.44         29.33         3.22 o                         
   0   3  13          1.80          1.83         1.51 o                         
   1   3  13         73.98         85.71         2.59 o                         
   2   3  13         33.25         33.00         1.87 o                         
   3   3  13        253.41        273.39         5.88 o                         
   4   3  13       1182.94       1167.91         8.52 o                         
   5   3  13       1217.30       1155.22         8.05 o                         
   6   3  13         40.83         34.57         1.52 o                         
   7   3  13       1269.61       1211.84        10.02 o                         
   8   3  13        150.68        139.59         3.73 o                         
   9   3  13          4.22          3.39         2.70 o                         
  10   3  13          7.06          7.32         3.82 o                         
  11   3  13          1.43         -3.15         5.65 o                         
  -3   4  13        114.51        108.84         7.30 o                         
  -2   4  13        576.34        652.58        13.57 o                         
  -1   4  13        313.29        334.87         9.18 o                         
   0   4  13        467.70        515.56        10.00 o                         
   1   4  13          2.64          2.76         1.39 o                         
   2   4  13       1241.35       1293.99        11.47 o                         
   3   4  13         13.36         21.73         1.43 o                         
   4   4  13         14.55         12.63         1.09 o                         
   5   4  13          2.77          9.50         1.10 o                         
   6   4  13         19.85         15.58         1.14 o                         
   7   4  13        642.14        624.54         6.12 o                         
   8   4  13         48.75         54.60         3.05 o                         
   9   4  13        270.13        269.66         9.38 o                         
  10   4  13         56.04         54.19         3.95 o                         
  11   4  13        451.22        394.43        17.51 o                         
  -3   5  13        683.03        605.17        23.25 o                         
  -2   5  13        117.05        107.95        13.36 o                         
  -1   5  13         23.01         16.10         3.94 o                         
   0   5  13         60.52         57.25         3.86 o                         
   1   5  13         32.78         30.10         2.28 o                         
   2   5  13        844.09        887.75        12.50 o                         
   3   5  13         32.59         26.60         1.66 o                         
   4   5  13       1298.84       1349.53        10.55 o                         
   5   5  13        762.81        773.80         7.03 o                         
   6   5  13        395.00        390.45         4.99 o                         
   7   5  13          1.61          0.94         1.09 o                         
   8   5  13        497.51        499.10         6.17 o                         
   9   5  13         95.23        117.20         4.30 o                         
  10   5  13         16.73         10.00         2.62 o                         
  11   5  13        142.99        127.13        10.26 o                         
  -2   6  13         27.02         14.60         6.09 o                         
  -1   6  13        392.78        378.49        16.77 o                         
   0   6  13        929.09        869.11        19.03 o                         
   1   6  13          1.01          2.55         1.91 o                         
   2   6  13          1.29          3.19         1.60 o                         
   3   6  13        518.31        509.57         9.26 o                         
   4   6  13        177.82        162.91         4.57 o                         
   5   6  13        247.21        253.23         4.68 o                         
   6   6  13         53.46         57.07         2.48 o                         
   7   6  13        313.97        316.73         4.63 o                         
   8   6  13        370.88        383.12         5.73 o                         
   9   6  13         18.95         23.18         2.28 o                         
  10   6  13        304.51        319.16         7.10 o                         
  11   6  13        877.58        903.73        28.06 o                         
  -1   7  13         55.37         79.73         9.99 o                         
   0   7  13        619.11        602.97        25.60 o                         
   1   7  13        340.13        345.33        10.73 o                         
   2   7  13        974.74        963.43        13.67 o                         
   3   7  13         11.77         16.61         2.81 o                         
   4   7  13         14.32         17.77         4.42 o                         
   5   7  13         35.61         33.34         2.84 o                         
   6   7  13       2284.11       2378.79        18.96 o                         
   7   7  13          3.73          9.53         1.86 o                         
   8   7  13        368.21        389.36         7.39 o                         
   9   7  13        122.26        121.80         4.46 o                         
  10   7  13         18.01         16.02         2.53 o                         
  11   7  13        275.84        294.57        15.15 o                         
   0   8  13         47.17         41.17         8.04 o                         
   1   8  13        606.61        541.39        11.73 o                         
   2   8  13        268.49        291.54         8.36 o                         
   3   8  13        255.94        270.20         7.84 o                         
   4   8  13         13.65          9.97         2.70 o                         
   5   8  13          6.32          8.62         2.82 o                         
   6   8  13        352.50        361.76        10.39 o                         
   7   8  13        189.10        187.06         5.13 o                         
   8   8  13        867.48        859.42        13.01 o                         
   9   8  13         13.78         10.51         2.46 o                         
  10   8  13          5.03          5.32         2.90 o                         
   1   9  13         40.53         49.14         5.38 o                         
   2   9  13          6.85          6.94         4.46 o                         
   3   9  13        538.69        570.23        21.01 o                         
   4   9  13        207.65        208.85         7.46 o                         
   5   9  13        143.84        131.26         6.11 o                         
   6   9  13       1426.27       1393.93        30.15 o                         
   7   9  13        204.41        202.60         7.50 o                         
   8   9  13          0.11         -0.35         3.53 o                         
   9   9  13         32.96         26.86         4.38 o                         
   5  10  13         15.77          8.77         5.04 o                         
   6  10  13        492.07        501.55        14.61 o                         
   7  10  13        198.33        179.63         8.93 o                         
   8  10  13        256.40        267.97        14.29 o                         
  -1  -7  14        376.80        380.71        12.29 o                         
   0  -7  14        629.03        713.91        23.81 o                         
   1  -7  14         50.69         53.41         7.52 o                         
  -2  -6  14        361.35        340.20        15.65 o                         
  -1  -6  14        307.36        339.98        13.33 o                         
   0  -6  14         25.30         20.41         5.32 o                         
   1  -6  14        202.46        244.60        10.26 o                         
   2  -6  14         73.05         70.25         8.65 o                         
   3  -6  14        293.18        270.24        15.36 o                         
  -2  -5  14        515.82        581.71        20.28 o                         
  -1  -5  14         63.14         59.47         4.71 o                         
   0  -5  14       1207.77       1183.79        19.18 o                         
   1  -5  14          4.26          7.55         2.92 o                         
   2  -5  14         97.62         81.57        10.34 o                         
   3  -5  14          0.50          1.11         3.06 o                         
   4  -5  14        340.26        346.99        12.33 o                         
   5  -5  14        321.52        322.75        16.17 o                         
  -4  -4  14         35.15         22.23         7.02 o                         
  -3  -4  14          3.35          4.92         3.96 o                         
  -2  -4  14        449.34        428.34        13.23 o                         
  -1  -4  14          4.93          4.92         2.65 o                         
   0  -4  14        209.09        208.08         7.62 o                         
   1  -4  14         55.64         52.55         4.44 o                         
   2  -4  14         81.37         86.93         4.32 o                         
   3  -4  14       1413.65       1355.59        22.71 o                         
   4  -4  14         48.57         47.31         4.40 o                         
   5  -4  14         12.88         11.81         5.96 o                         
  -3  -3  14         13.63         21.97         5.27 o                         
  -2  -3  14        639.86        618.10        16.02 o                         
  -1  -3  14         29.38         40.80         3.23 o                         
   0  -3  14         68.36         58.99         3.55 o                         
   1  -3  14        375.20        369.51         7.76 o                         
   2  -3  14        431.25        459.24        12.17 o                         
   3  -3  14        215.80        237.21         9.59 o                         
   4  -3  14       1249.56       1251.37        19.71 o                         
   5  -3  14         55.63         52.14         4.48 o                         
   6  -3  14          0.63          0.93         5.10 o                         
  -4  -2  14        191.30        229.15        12.38 o                         
  -3  -2  14         69.65        100.21         8.48 o                         
  -2  -2  14        226.36        221.58        12.24 o                         
  -1  -2  14        653.15        704.74        21.30 o                         
   0  -2  14        273.38        267.17         6.87 o                         
   1  -2  14        145.91        157.73         4.30 o                         
   2  -2  14        142.56        161.16         4.40 o                         
   3  -2  14        294.59        314.44         7.48 o                         
   4  -2  14       1580.69       1598.69        22.49 o                         
   5  -2  14         41.62         54.65         4.26 o                         
   6  -2  14         20.58         20.97         3.44 o                         
   7  -2  14        100.06         83.26         7.27 o                         
   8  -2  14         43.50         41.21         5.02 o                         
  -4  -1  14         80.02         54.93         6.91 o                         
  -3  -1  14          1.24         -0.67         3.29 o                         
  -2  -1  14         55.72         80.54         7.96 o                         
  -1  -1  14        749.44        794.98        24.74 o                         
   0  -1  14         16.44         34.04         3.96 o                         
   1  -1  14       1050.85       1121.78        13.48 o                         
   2  -1  14        660.31        699.55         9.43 o                         
   3  -1  14          7.56          9.05         1.83 o                         
   4  -1  14         31.58         31.80         2.41 o                         
   5  -1  14         63.20         65.20         7.07 o                         
   6  -1  14        200.89        201.83         5.95 o                         
   7  -1  14          5.08          3.37         2.92 o                         
   8  -1  14         33.29         40.27         7.31 o                         
   9  -1  14        645.52        686.78        26.23 o                         
  -4   0  14         61.99         46.89         7.05 o                         
  -3   0  14        818.66        853.02        25.93 o                         
  -2   0  14        661.04        666.91        22.61 o                         
  -1   0  14        335.93        301.97        15.07 o                         
   0   0  14          2.58          7.03         3.25 o                         
   1   0  14        569.80        578.31         9.93 o                         
   2   0  14        556.49        577.58         7.85 o                         
   3   0  14         14.05         17.37         1.97 o                         
   4   0  14       2080.71       2002.18        18.39 o                         
   5   0  14         57.50         60.36         3.38 o                         
   6   0  14          2.07          3.37         2.79 o                         
   7   0  14        154.28        155.30         6.09 o                         
   8   0  14        983.35        953.79        17.37 o                         
   9   0  14        174.53        162.71        12.73 o                         
  -4   1  14        324.20        376.86        17.22 o                         
  -3   1  14        768.12        816.83        25.99 o                         
  -2   1  14        230.77        227.46        13.20 o                         
  -1   1  14       2204.15       2114.12        46.48 o                         
   0   1  14        271.77        314.33        23.38 o                         
   1   1  14        177.96        176.14         5.38 o                         
   2   1  14         75.52         74.57         4.52 o                         
   3   1  14       1629.89       1544.14        14.23 o                         
   4   1  14        960.48        947.90        10.47 o                         
   5   1  14        692.82        711.84        11.31 o                         
   6   1  14        227.42        210.79         4.97 o                         
   7   1  14        591.23        592.48         8.98 o                         
   8   1  14        177.64        161.14         8.40 o                         
   9   1  14         84.84         93.49        17.83 o                         
  10   1  14       1459.96       1464.54        40.15 o                         
  -3   2  14        338.92        314.41        16.17 o                         
  -2   2  14         78.04         71.94         8.10 o                         
  -1   2  14        297.90        295.33        15.41 o                         
   0   2  14         91.79         81.82         8.60 o                         
   1   2  14         64.96         54.21         5.31 o                         
   2   2  14        954.25        931.43        12.41 o                         
   3   2  14        609.78        586.76         8.03 o                         
   4   2  14         50.41         39.25         2.63 o                         
   5   2  14       1365.01       1323.11        14.30 o                         
   6   2  14         49.00         49.79         2.24 o                         
   7   2  14        129.22        113.20         3.15 o                         
   8   2  14        184.59        168.45         5.04 o                         
   9   2  14        149.13        150.97         6.87 o                         
  10   2  14         74.47         73.78         9.56 o                         
  -2   3  14         68.20         89.53         6.76 o                         
  -1   3  14        410.67        395.89        18.45 o                         
   0   3  14         17.35         10.69         4.90 o                         
   1   3  14        141.44        131.42         7.64 o                         
   2   3  14         23.32         26.44         2.09 o                         
   3   3  14       1389.72       1374.69        14.77 o                         
   4   3  14        102.94        113.42         4.65 o                         
   5   3  14          2.28          5.52         1.51 o                         
   6   3  14        285.51        271.15         5.39 o                         
   7   3  14         49.67         35.75         2.17 o                         
   8   3  14        898.58        838.21         9.29 o                         
   9   3  14        190.66        221.39         6.75 o                         
  10   3  14        115.61        110.05        12.11 o                         
  -1   4  14        348.91        349.57         9.55 o                         
   0   4  14         32.86         40.29         4.52 o                         
   1   4  14        185.68        199.54         8.22 o                         
   2   4  14         55.82         53.34         3.03 o                         
   3   4  14       1728.72       1764.20        16.67 o                         
   4   4  14         52.90         45.79         2.46 o                         
   5   4  14       1860.82       1821.64        14.23 o                         
   6   4  14         25.21         25.64         1.64 o                         
   7   4  14        126.99        114.98         3.44 o                         
   8   4  14         77.58         98.09         3.17 o                         
   9   4  14        247.37        259.95         7.09 o                         
  10   4  14        389.36        410.33        10.72 o                         
  11   4  14         56.98         60.00         8.54 o                         
  -1   5  14         36.57         28.94         4.69 o                         
   0   5  14        565.25        584.67        21.51 o                         
   1   5  14        356.79        409.16         7.86 o                         
   2   5  14          2.42          0.42         1.73 o                         
   3   5  14         80.46         91.43         3.57 o                         
   4   5  14        367.43        369.89         6.45 o                         
   5   5  14        339.02        330.42         5.68 o                         
   6   5  14         30.32         30.66         1.74 o                         
   7   5  14          6.74          7.77         1.41 o                         
   8   5  14         32.32         26.75         1.87 o                         
   9   5  14        584.97        574.06        10.58 o                         
  10   5  14          8.35          6.54         2.59 o                         
  11   5  14        426.24        425.49        18.45 o                         
  -1   6  14          8.22         14.98         5.92 o                         
   0   6  14         87.63         91.17         6.57 o                         
   1   6  14        670.90        673.23        14.90 o                         
   2   6  14         15.33          8.79         2.03 o                         
   3   6  14        852.68        861.53        12.78 o                         
   4   6  14         53.65         57.43         4.89 o                         
   5   6  14         82.10         91.64         4.36 o                         
   6   6  14        147.91        154.32         3.40 o                         
   7   6  14       1328.94       1349.37        11.32 o                         
   8   6  14         95.71        100.82         3.34 o                         
   9   6  14        275.80        280.65         6.00 o                         
  10   6  14          1.78          4.93         2.39 o                         
   0   7  14         80.21         68.54         6.24 o                         
   1   7  14          1.98          2.60         4.09 o                         
   2   7  14       1098.52       1090.78        14.93 o                         
   3   7  14        261.67        277.34        10.30 o                         
   4   7  14        439.51        458.13        13.45 o                         
   5   7  14        167.14        172.13         6.78 o                         
   6   7  14         56.65         55.62         3.57 o                         
   7   7  14       1126.17       1150.55        16.52 o                         
   8   7  14         94.35         89.42         3.89 o                         
   9   7  14       1042.64       1013.79        14.24 o                         
  10   7  14         10.40          6.64         2.28 o                         
   1   8  14         28.64         22.86         4.66 o                         
   2   8  14        213.12        197.34         8.82 o                         
   3   8  14          0.55         -1.34         4.25 o                         
   4   8  14       1028.84       1002.47        21.30 o                         
   5   8  14        136.22        137.80         7.84 o                         
   6   8  14        233.16        252.28         8.43 o                         
   7   8  14        415.92        433.10         9.03 o                         
   8   8  14        304.10        327.32        14.52 o                         
   9   8  14        264.39        280.22         7.19 o                         
  10   8  14        162.26        160.56         6.72 o                         
   2   9  14        426.24        409.64        17.37 o                         
   3   9  14          1.20          5.74         5.36 o                         
   4   9  14         87.68         90.89         9.59 o                         
   5   9  14          0.89          3.21         4.75 o                         
   6   9  14         21.71         20.18         4.68 o                         
   7   9  14        615.28        597.59        22.03 o                         
   8   9  14         18.80         21.60         4.44 o                         
   9   9  14        135.20        132.87         8.44 o                         
   7  10  14         53.12         38.73         7.31 o                         
   8  10  14        424.60        435.40        19.06 o                         
  -1  -6  15        316.41        271.14        14.95 o                         
   0  -6  15        185.70        211.35        13.52 o                         
  -2  -5  15         79.60         76.02         8.28 o                         
  -1  -5  15         10.60          7.50         3.50 o                         
   0  -5  15        106.44        130.20         7.92 o                         
   1  -5  15       1078.92       1117.52        22.97 o                         
   2  -5  15         60.29         52.95         8.28 o                         
   3  -5  15        317.11        326.45        17.57 o                         
   4  -5  15         98.26        102.57        10.55 o                         
  -2  -4  15        289.26        326.39        15.33 o                         
  -1  -4  15        961.55        943.24        59.81 o                         
   0  -4  15         31.40         29.60         4.06 o                         
   1  -4  15         56.25         51.98         4.55 o                         
   2  -4  15        267.25        245.96         8.67 o                         
   3  -4  15         43.19         57.77         4.95 o                         
   4  -4  15         55.53         56.51         6.02 o                         
   5  -4  15        382.31        373.83        17.08 o                         
  -3  -3  15          3.64          5.36         3.90 o                         
  -2  -3  15         41.16         37.53         5.92 o                         
  -1  -3  15        545.86        567.16        13.04 o                         
   0  -3  15        217.34        206.01         7.85 o                         
   1  -3  15        302.26        326.02        10.75 o                         
   2  -3  15        183.73        224.63         8.16 o                         
   3  -3  15        684.60        678.90        14.31 o                         
   4  -3  15         91.17         73.59         6.86 o                         
   5  -3  15        714.45        686.88        17.06 o                         
  -3  -2  15         13.59         22.18         5.16 o                         
  -2  -2  15         22.25         25.96         5.51 o                         
  -1  -2  15        210.30        233.55        13.20 o                         
   0  -2  15        836.14        858.63        19.57 o                         
   1  -2  15         36.77         31.94         2.99 o                         
   2  -2  15        499.31        528.08        12.40 o                         
   3  -2  15         62.86         64.25         3.90 o                         
   4  -2  15          1.71          0.74         2.93 o                         
   5  -2  15        126.35        117.27        11.25 o                         
  -3  -1  15         59.39         51.49         6.96 o                         
  -2  -1  15          4.74          1.49         3.41 o                         
  -1  -1  15        226.49        262.89        14.10 o                         
   0  -1  15          0.13          1.48         3.41 o                         
   1  -1  15          3.91          6.09         2.57 o                         
   2  -1  15        591.33        592.75         9.63 o                         
   3  -1  15        479.79        485.65         8.73 o                         
   4  -1  15         78.72         74.76        13.14 o                         
   5  -1  15       1009.22        970.01        21.83 o                         
   6  -1  15         30.38         29.62         4.90 o                         
  -4   0  15         13.59         14.92         4.72 o                         
  -3   0  15        257.70        212.80        13.00 o                         
  -2   0  15        387.67        421.68        18.30 o                         
  -1   0  15         67.87         69.76         8.07 o                         
   0   0  15       2099.37       2069.08        98.84 o                         
   1   0  15         41.18         43.58         6.70 o                         
   2   0  15          2.57          3.93         1.96 o                         
   3   0  15         72.06         83.04         3.82 o                         
   4   0  15        368.26        365.00         7.68 o                         
   5   0  15       1094.19       1061.51        22.90 o                         
   6   0  15         21.18         13.45         4.38 o                         
   7   0  15         43.40         37.36         9.47 o                         
   9   0  15        311.32        339.09        17.43 o                         
  -3   1  15         10.14         17.86         5.57 o                         
  -2   1  15         93.53        129.06        10.61 o                         
  -1   1  15        222.91        250.63        14.45 o                         
   0   1  15        615.78        583.43        22.41 o                         
   1   1  15         64.95         65.06         6.07 o                         
   2   1  15        817.76        825.11        16.29 o                         
   3   1  15        789.55        757.61        10.29 o                         
   4   1  15        190.34        173.05         6.00 o                         
   5   1  15         97.31         92.18         4.15 o                         
   6   1  15       1206.22       1179.82        18.56 o                         
   7   1  15        148.28        142.37        22.10 o                         
   8   1  15          4.40         -0.34         3.42 o                         
   9   1  15        237.66        264.32        14.83 o                         
  -2   2  15        853.44        864.04        28.38 o
[truncated: 15,472 more chars]
